# Supplementary material for: Regio- and sequence-controlled conjugated topological oligomers and polymers via boronate-tag assisted solution-phase strategy
Source: Nat Commun. 2021 Oct 6;12:5853. doi: 10.1038/s41467-021-26186-y (PMC8494804; doi:10.1038/s41467-021-26186-y)
Supplement: Supplementary file 2 — Source Data [file 41467_2021_26186_MOESM2_ESM.zip]

Archive with 21 entries (21 files):
- Figure 2a-AB.xlsx
- Figure 2a-ABA.xlsx
- Figure 2a-ABAB.xlsx
- Figure 2a-ABABA.xlsx
- Figure 2a-ABABAB.xlsx
- Figure 2b.xlsx
- Figure 2c-AA.xlsx
- Figure 2c-AAB.xlsx
- Figure 2c-AABA.xlsx
- Figure 2c-AABAB.xlsx
- Figure 2c-AABABB.xlsx
- Figure 2d-ABC.xlsx
- Figure 2d-ABCD.xlsx
- Figure 2d-ABCDE.xlsx
- Figure 3b.xlsx
- Figure 3c.xlsx
- Figure 4c.xlsx
- Figure 4d.xlsx
- Figure 4e.xlsx
- Figure 5b.xlsx
- Figure 5c.xlsx
