# Supplementary material for: Regio- and sequence-controlled conjugated topological oligomers and polymers via boronate-tag assisted solution-phase strategy
Source: Nat Commun. 2021 Oct 6;12:5853. doi: 10.1038/s41467-021-26186-y (PMC8494804; doi:10.1038/s41467-021-26186-y)
Supplement: Supplementary file 2 — Source Data [file 41467_2021_26186_MOESM2_ESM.zip › Figure 2a-AB.xlsx]

## Sheet: Sheet1
397.01	29
397.022	16
397.035	11
397.048	9
397.06	8
397.073	5
397.086	3
397.098	5
397.111	7
397.124	11
397.136	9
397.149	9
397.162	10
397.174	6
397.187	3
397.2	4
397.212	7
397.225	11
397.238	9
397.25	8
397.263	7
397.276	8
397.288	8
397.301	11
397.314	17
397.326	24
397.339	25
397.352	19
397.364	18
397.377	15
397.39	13
397.402	13
397.415	11
397.428	8
397.44	3
397.453	3
397.466	3
397.478	2
397.491	3
397.504	4
397.516	2
397.529	0
397.542	0
397.555	0
397.567	0
397.58	0
397.592	5
397.605	5
397.618	4
397.63	2
397.643	8
397.656	20
397.668	22
397.681	18
397.694	14
397.707	8
397.719	2
397.732	2
397.745	4
397.757	4
397.77	5
397.783	4
397.795	4
397.808	3
397.821	2
397.833	5
397.846	5
397.859	3
397.871	1
397.884	6
397.897	10
397.909	11
397.922	12
397.935	14
397.947	10
397.96	7
397.973	6
397.986	8
397.998	6
398.011	5
398.024	5
398.036	8
398.049	11
398.062	13
398.074	20
398.087	29
398.1	35
398.112	25
398.125	21
398.138	19
398.15	13
398.163	6
398.176	4
398.188	4
398.201	3
398.214	3
398.226	4
398.239	6
398.252	6
398.265	6
398.277	5
398.29	2
398.303	1
398.315	4
398.328	7
398.341	13
398.353	15
398.366	8
398.379	3
398.391	2
398.404	3
398.417	4
398.43	0
398.442	4
398.455	12
398.468	14
398.48	9
398.493	6
398.506	4
398.518	5
398.531	3
398.544	2
398.556	1
398.569	1
398.582	8
398.594	15
398.607	19
398.62	9
398.632	3
398.645	1
398.658	1
398.671	2
398.683	2
398.696	6
398.709	11
398.721	12
398.734	11
398.747	4
398.76	2
398.772	0
398.785	1
398.798	4
398.81	4
398.823	1
398.836	2
398.848	4
398.861	2
398.874	2
398.886	6
398.899	8
398.912	7
398.925	4
398.937	4
398.95	8
398.963	16
398.975	18
398.988	21
399.001	29
399.013	32
399.026	32
399.039	24
399.051	19
399.064	17
399.077	13
399.09	11
399.102	9
399.115	8
399.128	6
399.14	9
399.153	9
399.166	14
399.178	31
399.191	43
399.204	45
399.217	36
399.229	26
399.242	21
399.255	16
399.267	9
399.28	10
399.293	13
399.305	18
399.318	18
399.331	14
399.344	9
399.356	3
399.369	2
399.382	2
399.394	5
399.407	4
399.42	2
399.433	2
399.445	2
399.458	4
399.471	2
399.483	6
399.496	2
399.509	7
399.522	10
399.534	12
399.547	10
399.56	12
399.572	17
399.585	13
399.598	11
399.61	9
399.623	6
399.636	6
399.649	7
399.661	11
399.674	11
399.687	10
399.699	10
399.712	11
399.725	7
399.738	2
399.75	2
399.763	1
399.776	2
399.788	2
399.801	0
399.814	3
399.827	4
399.839	5
399.852	2
399.865	2
399.877	0
399.89	1
399.903	0
399.916	2
399.928	6
399.941	8
399.954	10
399.966	11
399.979	14
399.992	11
400.005	10
400.017	22
400.03	14
400.043	24
400.055	16
400.068	17
400.081	13
400.094	13
400.106	14
400.119	13
400.132	10
400.144	5
400.157	5
400.17	8
400.183	9
400.195	12
400.208	17
400.221	16
400.233	16
400.246	16
400.259	14
400.272	11
400.284	4
400.297	3
400.31	3
400.322	8
400.335	10
400.348	15
400.361	11
400.373	9
400.386	11
400.399	21
400.411	24
400.424	13
400.437	6
400.45	0
400.462	4
400.475	10
400.488	12
400.5	9
400.513	7
400.526	9
400.539	13
400.551	11
400.564	9
400.577	11
400.589	10
400.602	10
400.615	13
400.628	17
400.64	18
400.653	18
400.666	19
400.679	19
400.691	13
400.704	4
400.717	0
400.729	0
400.742	2
400.755	6
400.768	10
400.78	9
400.793	4
400.806	2
400.819	2
400.831	2
400.844	1
400.857	4
400.87	7
400.882	9
400.895	7
400.908	4
400.92	7
400.933	7
400.946	10
400.959	19
400.971	26
400.984	23
400.997	18
401.01	12
401.022	23
401.035	39
401.048	49
401.06	38
401.073	23
401.086	14
401.099	16
401.111	16
401.124	11
401.137	8
401.149	8
401.162	10
401.175	8
401.188	4
401.2	4
401.213	4
401.226	5
401.239	9
401.251	10
401.264	8
401.277	5
401.29	2
401.302	2
401.315	1
401.328	0
401.341	6
401.353	17
401.366	27
401.379	26
401.392	19
401.404	15
401.417	19
401.43	16
401.442	9
401.455	3
401.468	0
401.481	0
401.493	0
401.506	0
401.519	2
401.532	3
401.544	9
401.557	16
401.57	17
401.582	9
401.595	4
401.608	2
401.621	1
401.634	0
401.646	0
401.659	0
401.672	1
401.684	2
401.697	5
401.71	14
401.723	21
401.735	21
401.748	12
401.761	7
401.774	3
401.786	3
401.799	2
401.812	4
401.825	8
401.837	12
401.85	14
401.863	8
401.876	5
401.888	3
401.901	8
401.914	11
401.927	14
401.939	15
401.952	11
401.965	10
401.978	10
401.99	11
402.003	25
402.016	54
402.029	113
402.041	155
402.054	157
402.067	108
402.079	63
402.092	37
402.105	36
402.118	35
402.13	29
402.143	25
402.156	15
402.169	10
402.182	3
402.194	3
402.207	7
402.22	7
402.233	7
402.245	6
402.258	4
402.271	7
402.284	24
402.296	26
402.309	18
402.322	10
402.334	10
402.347	17
402.36	52
402.373	85
402.385	92
402.398	71
402.411	41
402.424	26
402.437	16
402.449	16
402.462	13
402.475	7
402.488	5
402.5	7
402.513	7
402.526	9
402.538	11
402.551	17
402.564	18
402.577	16
402.589	11
402.602	10
402.615	15
402.628	15
402.641	11
402.653	11
402.666	12
402.679	10
402.692	9
402.704	5
402.717	2
402.73	1
402.743	0
402.755	0
402.768	0
402.781	0
402.794	1
402.806	1
402.819	0
402.832	0
402.845	0
402.857	2
402.87	4
402.883	9
402.896	16
402.909	19
402.921	20
402.934	14
402.947	9
402.959	13
402.972	12
402.985	9
402.998	13
403.011	32
403.023	62
403.036	80
403.049	80
403.062	64
403.074	45
403.087	26
403.1	12
403.113	9
403.125	14
403.138	19
403.151	21
403.164	17
403.176	12
403.189	9
403.202	14
403.215	22
403.228	26
403.24	20
403.253	8
403.266	2
403.279	2
403.291	4
403.304	5
403.317	7
403.33	8
403.342	5
403.355	15
403.368	31
403.381	43
403.394	41
403.406	36
403.419	35
403.432	25
403.445	15
403.457	6
403.47	1
403.483	4
403.496	4
403.508	6
403.521	11
403.534	16
403.547	16
403.56	8
403.572	11
403.585	15
403.598	15
403.611	10
403.623	8
403.636	6
403.649	6
403.662	5
403.674	2
403.687	1
403.7	1
403.713	2
403.726	1
403.738	4
403.751	7
403.764	7
403.777	2
403.789	0
403.802	3
403.815	5
403.828	4
403.841	2
403.853	3
403.866	2
403.879	5
403.892	0
403.904	1
403.917	1
403.93	0
403.943	0
403.955	2
403.968	3
403.981	10
403.994	21
404.007	47
404.019	113
404.032	176
404.045	197
404.058	142
404.07	64
404.083	27
404.096	25
404.109	27
404.122	32
404.134	30
404.147	22
404.16	15
404.173	18
404.185	25
404.198	36
404.211	41
404.224	33
404.237	21
404.249	12
404.262	12
404.275	18
404.288	28
404.3	28
404.313	21
404.326	13
404.339	13
404.352	20
404.364	26
404.377	25
404.39	22
404.403	15
404.416	10
404.428	8
404.441	7
404.454	6
404.467	4
404.479	5
404.492	4
404.505	4
404.518	3
404.531	4
404.543	2
404.556	0
404.569	5
404.582	8
404.594	15
404.607	21
404.62	24
404.633	16
404.646	8
404.659	3
404.671	3
404.684	7
404.697	11
404.71	10
404.722	7
404.735	4
404.748	4
404.761	10
404.774	10
404.786	7
404.799	2
404.812	0
404.825	0
404.837	6
404.85	11
404.863	15
404.876	12
404.889	7
404.901	2
404.914	3
404.927	8
404.94	14
404.953	12
404.965	14
404.978	17
404.991	28
405.004	41
405.017	49
405.029	49
405.042	34
405.055	24
405.068	20
405.081	21
405.093	17
405.106	12
405.119	12
405.132	13
405.144	13
405.157	11
405.17	10
405.183	8
405.196	7
405.209	5
405.221	7
405.234	4
405.247	7
405.26	4
405.272	7
405.285	5
405.298	12
405.311	17
405.324	20
405.337	14
405.349	8
405.362	8
405.375	10
405.388	9
405.401	8
405.413	13
405.426	7
405.439	8
405.452	5
405.464	6
405.477	5
405.49	5
405.503	8
405.516	18
405.529	17
405.541	16
405.554	11
405.567	10
405.58	8
405.592	10
405.605	2
405.618	0
405.631	1
405.644	2
405.656	1
405.669	2
405.682	3
405.695	5
405.708	9
405.721	9
405.733	4
405.746	3
405.759	1
405.772	1
405.785	5
405.797	9
405.81	18
405.823	23
405.836	21
405.849	12
405.861	9
405.874	7
405.887	5
405.9	3
405.913	8
405.925	10
405.938	14
405.951	17
405.964	15
405.977	11
405.99	7
406.002	13
406.015	31
406.028	35
406.041	30
406.053	16
406.066	17
406.079	16
406.092	15
406.105	13
406.118	10
406.13	7
406.143	4
406.156	2
406.169	2
406.182	1
406.194	3
406.207	2
406.22	4
406.233	4
406.246	2
406.259	3
406.271	7
406.284	11
406.297	24
406.31	39
406.323	37
406.335	23
406.348	9
406.361	8
406.374	4
406.387	5
406.399	7
406.412	7
406.425	7
406.438	10
406.451	13
406.464	14
406.476	8
406.489	6
406.502	10
406.515	15
406.528	13
406.54	7
406.553	1
406.566	1
406.579	6
406.592	9
406.604	13
406.617	18
406.63	16
406.643	11
406.656	6
406.669	4
406.681	3
406.694	3
406.707	3
406.72	1
406.733	9
406.745	11
406.758	12
406.771	7
406.784	10
406.797	20
406.81	30
406.822	27
406.835	22
406.848	17
406.861	13
406.874	7
406.887	6
406.899	4
406.912	9
406.925	6
406.938	8
406.951	7
406.964	8
406.976	7
406.989	14
407.002	14
407.015	22
407.028	18
407.041	14
407.053	12
407.066	18
407.079	19
407.092	14
407.105	6
407.117	6
407.13	6
407.143	8
407.156	8
407.169	11
407.182	22
407.194	50
407.207	101
407.22	246
407.233	363
407.246	390
407.259	282
407.271	140
407.284	74
407.297	44
407.31	31
407.323	14
407.336	9
407.348	7
407.361	6
407.374	4
407.387	2
407.4	2
407.413	4
407.425	4
407.438	4
407.451	2
407.464	5
407.477	12
407.49	14
407.502	14
407.515	14
407.528	17
407.541	15
407.554	9
407.567	6
407.579	8
407.592	8
407.605	8
407.618	4
407.631	2
407.644	2
407.656	4
407.669	4
407.682	4
407.695	8
407.708	9
407.721	5
407.733	3
407.746	4
407.759	7
407.772	10
407.785	12
407.798	13
407.81	11
407.823	8
407.836	8
407.849	7
407.862	6
407.875	5
407.887	5
407.9	7
407.913	10
407.926	11
407.939	14
407.952	12
407.964	7
407.977	6
407.99	9
408.003	10
408.016	26
408.029	43
408.041	51
408.054	42
408.067	28
408.08	16
408.093	14
408.106	18
408.118	25
408.131	24
408.144	16
408.157	9
408.17	6
408.183	5
408.195	6
408.208	13
408.221	39
408.234	72
408.247	82
408.26	71
408.273	47
408.285	26
408.298	12
408.311	11
408.324	14
408.337	13
408.35	12
408.363	10
408.375	14
408.388	23
408.401	31
408.414	29
408.427	26
408.44	22
408.452	19
408.465	15
408.478	12
408.491	15
408.504	15
408.517	11
408.529	6
408.542	4
408.555	5
408.568	6
408.581	7
408.594	10
408.607	11
408.62	11
408.632	8
408.645	2
408.658	2
408.671	8
408.684	18
408.697	20
408.709	15
408.722	8
408.735	6
408.748	2
408.761	4
408.774	1
408.786	0
408.799	1
408.812	1
408.825	3
408.838	5
408.851	5
408.864	7
408.877	7
408.889	7
408.902	8
408.915	15
408.928	20
408.941	14
408.954	10
408.966	11
408.979	16
408.992	21
409.005	25
409.018	24
409.031	25
409.044	24
409.057	18
409.069	22
409.082	28
409.095	24
409.108	15
409.121	6
409.134	4
409.147	10
409.159	21
409.172	23
409.185	19
409.198	15
409.211	10
409.224	14
409.236	28
409.249	41
409.262	39
409.275	25
409.288	11
409.301	7
409.314	7
409.327	9
409.339	2
409.352	0
409.365	0
409.378	6
409.391	14
409.404	21
409.417	17
409.429	11
409.442	7
409.455	5
409.468	4
409.481	3
409.494	4
409.507	4
409.519	2
409.532	2
409.545	3
409.558	5
409.571	4
409.584	3
409.597	1
409.61	4
409.622	6
409.635	8
409.648	8
409.661	8
409.674	9
409.687	11
409.7	9
409.712	6
409.725	5
409.738	4
409.751	5
409.764	9
409.777	13
409.79	13
409.803	8
409.815	8
409.828	3
409.841	6
409.854	7
409.867	7
409.88	5
409.893	1
409.906	2
409.918	2
409.931	6
409.944	10
409.957	14
409.97	26
409.983	28
409.996	22
410.009	12
410.021	7
410.034	10
410.047	12
410.06	9
410.073	7
410.086	12
410.099	20
410.111	24
410.124	28
410.137	38
410.15	47
410.163	42
410.176	26
410.189	17
410.202	8
410.214	6
410.227	8
410.24	8
410.253	10
410.266	9
410.279	9
410.292	3
410.305	1
410.317	1
410.33	2
410.343	2
410.356	5
410.369	4
410.382	9
410.395	11
410.408	9
410.421	7
410.433	16
410.446	31
410.459	43
410.472	39
410.485	24
410.498	9
410.511	6
410.524	2
410.536	3
410.549	5
410.562	4
410.575	1
410.588	0
410.601	1
410.614	4
410.627	5
410.639	4
410.652	2
410.665	2
410.678	12
410.691	19
410.704	20
410.717	11
410.73	4
410.743	2
410.755	2
410.768	0
410.781	0
410.794	2
410.807	2
410.82	8
410.833	10
410.846	20
410.858	25
410.871	20
410.884	13
410.897	8
410.91	6
410.923	9
410.936	10
410.949	8
410.962	5
410.974	6
410.987	5
411	5
411.013	7
411.026	18
411.039	22
411.052	25
411.065	17
411.077	14
411.09	21
411.103	29
411.116	33
411.129	43
411.142	57
411.155	59
411.168	53
411.181	39
411.193	34
411.206	20
411.219	16
411.232	15
411.245	17
411.258	21
411.271	19
411.284	19
411.297	18
411.31	20
411.322	21
411.335	17
411.348	14
411.361	15
411.374	15
411.387	7
411.4	4
411.413	13
411.426	23
411.438	24
411.451	17
411.464	8
411.477	8
411.49	13
411.503	14
411.516	10
411.529	7
411.542	6
411.555	17
411.567	9
411.58	13
411.593	5
411.606	5
411.619	29
411.632	4
411.645	23
411.658	28
411.671	8
411.683	45
411.696	34
411.709	35
411.722	35
411.735	18
411.748	18
411.761	36
411.774	27
411.787	29
411.8	27
411.812	23
411.825	23
411.838	25
411.851	30
411.864	18
411.877	10
411.89	14
411.903	18
411.916	11
411.929	15
411.942	13
411.954	24
411.967	25
411.98	31
411.993	20
412.006	30
412.019	26
412.032	27
412.045	26
412.058	26
412.07	32
412.083	35
412.096	33
412.109	31
412.122	38
412.135	57
412.148	86
412.161	128
412.174	130
412.187	112
412.2	77
412.212	61
412.225	47
412.238	33
412.251	30
412.264	32
412.277	27
412.29	18
412.303	13
412.316	18
412.329	21
412.342	16
412.354	13
412.367	19
412.38	17
412.393	13
412.406	10
412.419	17
412.432	25
412.445	33
412.458	34
412.471	28
412.484	20
412.497	17
412.509	17
412.522	14
412.535	9
412.548	6
412.561	5
412.574	8
412.587	10
412.6	16
412.613	19
412.626	24
412.639	28
412.651	30
412.664	29
412.677	25
412.69	25
412.703	24
412.716	21
412.729	22
412.742	20
412.755	22
412.768	21
412.781	31
412.793	29
412.806	30
412.819	32
412.832	30
412.845	35
412.858	34
412.871	28
412.884	31
412.897	28
412.91	35
412.923	42
412.936	43
412.949	34
412.961	27
412.974	22
412.987	25
413	35
413.013	48
413.026	57
413.039	66
413.052	70
413.065	70
413.078	66
413.091	68
413.103	83
413.116	106
413.129	144
413.142	330
413.155	1009
413.168	2321
413.181	3150
413.194	2893
413.207	2023
413.22	1032
413.233	576
413.246	379
413.259	325
413.272	245
413.284	171
413.297	102
413.31	74
413.323	50
413.336	37
413.349	41
413.362	49
413.375	51
413.388	39
413.401	33
413.414	31
413.427	30
413.44	21
413.452	21
413.465	25
413.478	41
413.491	50
413.504	52
413.517	43
413.53	35
413.543	27
413.556	18
413.569	15
413.582	17
413.595	13
413.608	14
413.62	21
413.633	23
413.646	25
413.659	17
413.672	18
413.685	18
413.698	21
413.711	31
413.724	37
413.737	41
413.75	43
413.763	38
413.776	40
413.789	42
413.801	44
413.814	47
413.827	51
413.84	51
413.853	58
413.866	57
413.879	52
413.892	63
413.905	73
413.918	78
413.931	86
413.944	81
413.957	76
413.97	83
413.983	93
413.995	104
414.008	117
414.021	139
414.034	157
414.047	168
414.06	197
414.073	201
414.086	240
414.099	278
414.112	326
414.125	471
414.138	1074
414.151	3908
414.164	8397
414.177	12237
414.19	12079
414.202	8083
414.215	4533
414.228	2017
414.241	1055
414.254	633
414.267	485
414.28	360
414.293	263
414.306	199
414.319	168
414.332	137
414.345	122
414.358	104
414.371	111
414.384	99
414.397	83
414.409	79
414.422	67
414.435	75
414.448	85
414.461	98
414.474	90
414.487	74
414.5	66
414.513	65
414.526	72
414.539	70
414.552	65
414.565	59
414.578	44
414.591	34
414.604	36
414.617	49
414.63	54
414.642	60
414.655	61
414.668	67
414.681	70
414.694	60
414.707	45
414.72	33
414.733	39
414.746	51
414.759	61
414.772	64
414.785	63
414.798	58
414.811	61
414.824	60
414.837	56
414.85	54
414.863	48
414.875	51
414.889	53
414.901	50
414.914	49
414.927	45
414.94	43
414.953	35
414.966	45
414.979	55
414.992	50
415.005	47
415.018	51
415.031	62
415.044	76
415.057	103
415.07	115
415.083	135
415.096	146
415.109	162
415.122	180
415.135	251
415.147	598
415.16	1701
415.173	2951
415.186	3509
415.199	2874
415.212	1599
415.225	803
415.238	380
415.251	247
415.264	180
415.277	135
415.29	121
415.303	110
415.316	83
415.329	63
415.342	57
415.355	57
415.368	60
415.381	54
415.394	47
415.406	61
415.42	73
415.433	74
415.445	66
415.458	53
415.471	39
415.484	30
415.497	25
415.51	27
415.523	29
415.536	28
415.549	38
415.562	52
415.575	54
415.588	48
415.601	39
415.614	38
415.627	41
415.64	38
415.653	36
415.666	30
415.679	33
415.692	28
415.705	34
415.717	40
415.731	34
415.743	27
415.756	24
415.769	31
415.782	35
415.795	40
415.808	45
415.821	42
415.834	37
415.847	35
415.86	29
415.873	21
415.886	23
415.899	28
415.912	32
415.925	32
415.938	37
415.951	38
415.964	40
415.977	46
415.99	43
416.003	38
416.016	40
416.029	44
416.042	51
416.055	51
416.068	51
416.08	65
416.094	63
416.106	57
416.119	56
416.132	95
416.145	241
416.158	535
416.171	927
416.184	1056
416.197	845
416.21	536
416.223	276
416.236	152
416.249	84
416.262	70
416.275	56
416.288	45
416.301	37
416.314	35
416.327	35
416.34	28
416.353	19
416.366	23
416.379	33
416.392	38
416.405	32
416.418	31
416.431	31
416.444	29
416.457	22
416.47	13
416.483	9
416.496	16
416.509	30
416.522	34
416.534	29
416.548	20
416.56	10
416.573	4
416.586	3
416.599	7
416.612	14
416.625	21
416.638	26
416.651	21
416.664	14
416.677	10
416.69	18
416.703	28
416.716	31
416.729	30
416.742	36
416.755	36
416.768	41
416.781	42
416.794	45
416.807	36
416.82	30
416.833	24
416.846	16
416.859	16
416.872	15
416.885	16
416.898	25
416.911	38
416.924	37
416.937	23
416.95	11
416.963	7
416.976	7
416.989	12
417.002	20
417.015	34
417.028	53
417.041	50
417.054	36
417.067	26
417.08	26
417.093	23
417.106	29
417.118	26
417.132	21
417.144	28
417.158	97
417.171	188
417.183	239
417.196	205
417.209	124
417.222	70
417.235	48
417.248	38
417.261	28
417.274	23
417.287	20
417.3	17
417.313	18
417.326	20
417.339	21
417.352	19
417.365	18
417.378	18
417.391	17
417.404	14
417.417	13
417.43	13
417.443	14
417.456	18
417.469	33
417.482	34
417.495	21
417.508	10
417.521	8
417.534	9
417.547	16
417.56	23
417.573	25
417.586	19
417.599	14
417.612	15
417.625	13
417.638	13
417.651	17
417.664	19
417.677	18
417.69	14
417.703	11
417.716	13
417.729	20
417.742	22
417.755	19
417.768	8
417.781	3
417.794	8
417.807	9
417.82	11
417.833	21
417.846	38
417.859	44
417.872	37
417.885	33
417.898	27
417.911	20
417.924	16
417.937	17
417.95	16
417.963	13
417.976	16
417.989	14
418.002	16
418.015	17
418.028	17
418.041	17
418.054	18
418.067	18
418.08	15
418.093	20
418.106	28
418.119	33
418.132	31
418.145	30
418.158	26
418.171	31
418.184	40
418.197	38
418.21	32
418.223	17
418.236	8
418.249	7
418.262	10
418.275	18
418.288	21
418.301	20
418.314	15
418.327	21
418.34	21
418.353	17
418.366	17
418.379	21
418.392	18
418.405	15
418.418	11
418.431	11
418.444	12
418.457	11
418.47	11
418.483	11
418.496	8
418.509	7
418.522	10
418.535	12
418.548	11
418.561	13
418.574	22
418.587	26
418.6	19
418.613	12
418.626	14
418.639	14
418.652	15
418.665	11
418.678	9
418.691	8
418.704	8
418.717	7
418.73	8
418.743	6
418.756	11
418.769	15
418.782	16
418.795	12
418.808	17
418.821	22
418.834	23
418.847	21
418.86	20
418.873	16
418.886	15
418.899	12
418.912	10
418.925	8
418.938	8
418.951	5
418.964	10
418.977	16
418.99	16
419.003	10
419.016	10
419.029	11
419.042	8
419.055	13
419.068	26
419.081	43
419.094	45
419.107	45
419.12	45
419.133	43
419.146	41
419.159	42
419.172	42
419.185	40
419.198	33
419.211	32
419.224	29
419.237	32
419.25	28
419.264	22
419.276	14
419.289	12
419.303	14
419.315	17
419.329	25
419.342	30
419.355	35
419.368	23
419.381	22
419.394	24
419.407	20
419.42	20
419.433	18
419.446	18
419.459	21
419.472	20
419.485	23
419.498	17
419.511	17
419.524	20
419.537	33
419.55	26
419.563	23
419.576	14
419.589	12
419.602	12
419.615	18
419.628	28
419.641	17
419.654	9
419.667	7
419.68	13
419.693	9
419.706	5
419.719	7
419.732	12
419.745	16
419.758	21
419.771	20
419.784	13
419.797	11
419.81	10
419.823	16
419.836	19
419.849	17
419.862	14
419.875	16
419.889	17
419.901	23
419.914	16
419.928	16
419.941	19
419.954	38
419.967	36
419.98	34
419.993	54
420.006	32
420.019	26
420.032	14
420.045	26
420.058	27
420.071	59
420.084	43
420.097	48
420.11	35
420.123	26
420.136	23
420.149	26
420.162	24
420.175	37
420.188	39
420.201	25
420.214	33
420.227	35
420.24	20
420.253	22
420.266	16
420.279	31
420.292	54
420.305	36
420.318	33
420.332	16
420.344	18
420.358	28
420.371	38
420.384	40
420.397	37
420.41	11
420.423	19
420.436	12
420.449	23
420.462	29
420.475	13
420.488	37
420.501	22
420.514	23
420.527	21
420.54	19
420.553	19
420.566	16
420.579	11
420.592	13
420.605	10
420.618	10
420.631	8
420.644	7
420.657	12
420.67	12
420.683	10
420.697	4
420.709	2
420.723	3
420.736	10
420.749	13
420.762	16
420.775	14
420.788	29
420.801	20
420.814	37
420.827	8
420.84	10
420.853	13
420.866	15
420.879	17
420.892	17
420.905	20
420.918	17
420.931	11
420.944	17
420.957	23
420.97	27
420.983	29
420.996	19
421.01	13
421.022	12
421.036	13
421.049	9
421.062	17
421.075	20
421.088	33
421.101	27
421.114	22
421.127	24
421.14	20
421.153	17
421.166	14
421.179	15
421.192	18
421.205	20
421.218	21
421.231	22
421.244	13
421.257	12
421.27	8
421.283	6
421.296	6
421.31	9
421.323	11
421.336	14
421.349	18
421.362	20
421.375	19
421.388	16
421.401	16
421.414	19
421.427	15
421.44	10
421.453	2
421.466	5
421.479	6
421.492	9
421.505	9
421.518	4
421.531	4
421.544	4
421.558	5
421.57	5
421.584	2
421.597	0
421.61	1
421.623	1
421.636	2
421.649	1
421.662	7
421.675	14
421.688	16
421.701	14
421.714	8
421.727	4
421.74	10
421.753	21
421.766	30
421.779	32
421.792	26
421.805	21
421.818	10
421.832	10
421.845	4
421.858	5
421.871	2
421.884	0
421.897	8
421.91	8
421.923	27
421.936	21
421.949	20
421.962	18
421.975	10
421.988	24
422.001	9
422.014	8
422.027	12
422.041	8
422.054	11
422.067	12
422.08	5
422.093	5
422.106	4
422.119	8
422.132	17
422.145	16
422.158	12
422.171	10
422.184	8
422.197	10
422.21	11
422.223	12
422.236	14
422.25	14
422.263	12
422.276	6
422.289	7
422.302	9
422.315	14
422.328	16
422.341	17
422.354	13
422.367	13
422.38	8
422.393	5
422.406	4
422.419	8
422.432	8
422.445	9
422.459	12
422.472	16
422.485	11
422.498	7
422.511	11
422.524	16
422.537	12
422.55	7
422.563	7
422.576	8
422.589	7
422.602	5
422.615	10
422.628	10
422.642	9
422.654	4
422.668	6
422.681	6
422.694	9
422.707	11
422.72	8
422.733	5
[truncated: 705 more rows]
