# Supplementary material for: Regio- and sequence-controlled conjugated topological oligomers and polymers via boronate-tag assisted solution-phase strategy
Source: Nat Commun. 2021 Oct 6;12:5853. doi: 10.1038/s41467-021-26186-y (PMC8494804; doi:10.1038/s41467-021-26186-y)
Supplement: Supplementary file 2 — Source Data [file 41467_2021_26186_MOESM2_ESM.zip › Figure 2a-ABA.xlsx]

## Sheet: Sheet1
473.013	14
473.027	23
473.041	25
473.054	21
473.068	13
473.082	18
473.096	17
473.11	13
473.123	8
473.137	7
473.151	7
473.165	20
473.179	37
473.193	57
473.206	68
473.22	71
473.234	74
473.248	84
473.262	94
473.276	96
473.289	87
473.303	80
473.317	75
473.331	58
473.345	37
473.359	38
473.372	25
473.386	15
473.4	7
473.414	6
473.428	8
473.442	15
473.455	10
473.469	14
473.483	4
473.497	9
473.511	1
473.524	6
473.538	8
473.552	14
473.566	10
473.58	11
473.594	13
473.608	7
473.621	15
473.635	5
473.649	7
473.663	23
473.677	32
473.691	35
473.704	27
473.718	8
473.732	2
473.746	4
473.76	7
473.774	9
473.787	10
473.801	11
473.815	8
473.829	3
473.843	5
473.857	6
473.87	9
473.884	10
473.898	10
473.912	12
473.926	16
473.94	21
473.954	18
473.967	14
473.981	11
473.995	11
474.009	10
474.023	10
474.036	8
474.05	8
474.064	9
474.078	7
474.092	8
474.106	8
474.12	6
474.133	11
474.147	34
474.161	64
474.175	76
474.189	75
474.203	83
474.216	108
474.23	118
474.244	99
474.258	66
474.272	44
474.286	39
474.3	32
474.313	23
474.327	14
474.341	6
474.355	7
474.369	6
474.383	5
474.396	2
474.41	4
474.424	5
474.438	25
474.452	15
474.466	31
474.479	20
474.493	15
474.507	10
474.521	6
474.535	4
474.549	10
474.563	1
474.576	2
474.59	2
474.604	2
474.618	0
474.632	2
474.646	0
474.659	3
474.673	6
474.687	10
474.701	12
474.715	10
474.729	7
474.743	6
474.757	7
474.77	10
474.784	8
474.798	4
474.812	3
474.826	4
474.84	4
474.853	3
474.867	2
474.881	1
474.895	2
474.909	6
474.923	8
474.937	8
474.95	5
474.964	6
474.978	6
474.992	10
475.006	11
475.02	12
475.034	11
475.047	10
475.061	6
475.075	6
475.089	10
475.103	12
475.117	13
475.13	11
475.144	11
475.158	19
475.172	41
475.186	51
475.2	57
475.214	53
475.228	50
475.241	50
475.255	49
475.269	42
475.283	29
475.297	24
475.311	29
475.325	30
475.338	21
475.352	22
475.366	24
475.38	24
475.394	19
475.408	19
475.422	19
475.435	14
475.449	9
475.463	9
475.477	5
475.491	6
475.505	5
475.519	4
475.532	3
475.546	8
475.56	7
475.574	11
475.588	13
475.602	12
475.616	11
475.63	9
475.643	6
475.657	9
475.671	4
475.685	2
475.699	0
475.713	0
475.726	0
475.74	2
475.754	3
475.768	9
475.782	6
475.796	7
475.81	6
475.824	3
475.837	2
475.851	1
475.865	0
475.879	5
475.893	15
475.907	23
475.921	18
475.935	9
475.948	11
475.962	11
475.976	8
475.99	6
476.004	5
476.018	9
476.032	13
476.046	16
476.059	18
476.073	17
476.087	13
476.101	9
476.115	7
476.129	6
476.143	5
476.156	8
476.17	14
476.184	23
476.198	24
476.212	26
476.226	28
476.24	29
476.254	22
476.267	16
476.281	14
476.295	13
476.309	8
476.323	4
476.337	3
476.351	7
476.365	7
476.378	4
476.392	3
476.406	5
476.42	7
476.434	8
476.448	12
476.462	10
476.476	8
476.489	6
476.503	5
476.517	5
476.531	2
476.545	5
476.559	2
476.573	4
476.587	5
476.6	8
476.614	9
476.628	8
476.642	4
476.656	3
476.67	2
476.684	2
476.698	2
476.712	1
476.725	0
476.739	3
476.753	6
476.767	9
476.781	8
476.795	5
476.809	4
476.822	9
476.836	12
476.85	13
476.864	9
476.878	4
476.892	6
476.906	10
476.92	14
476.934	10
476.947	12
476.961	16
476.975	16
476.989	8
477.003	3
477.017	4
477.031	4
477.045	9
477.058	19
477.072	27
477.086	22
477.1	16
477.114	13
477.128	12
477.142	12
477.156	12
477.17	15
477.183	21
477.197	23
477.211	20
477.225	13
477.239	9
477.253	8
477.267	8
477.281	8
477.295	13
477.308	22
477.322	27
477.336	21
477.35	11
477.364	3
477.378	2
477.392	2
477.406	8
477.42	15
477.433	22
477.447	19
477.461	11
477.475	4
477.489	1
477.503	0
477.517	2
477.531	0
477.545	1
477.558	4
477.572	4
477.586	5
477.6	2
477.614	3
477.628	4
477.642	8
477.656	5
477.67	2
477.683	3
477.697	3
477.711	5
477.725	5
477.739	4
477.753	5
477.767	8
477.781	11
477.795	9
477.809	6
477.822	3
477.836	2
477.85	2
477.864	2
477.878	4
477.892	7
477.906	11
477.92	13
477.934	10
477.947	2
477.961	6
477.975	0
477.989	0
478.003	0
478.017	4
478.031	9
478.045	12
478.059	9
478.073	4
478.087	5
478.1	11
478.114	10
478.128	9
478.142	12
478.156	20
478.17	28
478.184	34
478.198	40
478.212	53
478.226	51
478.239	40
478.253	28
478.267	21
478.281	15
478.295	12
478.309	12
478.323	11
478.337	9
478.351	9
478.365	16
478.378	25
478.392	27
478.406	24
478.42	14
478.434	11
478.448	8
478.462	4
478.476	7
478.49	0
478.504	1
478.517	7
478.531	16
478.545	36
478.559	33
478.573	50
478.587	20
478.601	44
478.615	15
478.629	20
478.643	14
478.657	15
478.671	11
478.684	12
478.698	10
478.712	13
478.726	17
478.74	23
478.754	15
478.768	9
478.782	5
478.796	11
478.81	10
478.824	18
478.837	9
478.851	10
478.865	11
478.879	14
478.893	21
478.907	19
478.921	14
478.935	10
478.949	6
478.963	2
478.976	3
478.99	6
479.004	6
479.018	20
479.032	14
479.046	13
479.06	11
479.074	5
479.088	3
479.102	8
479.116	7
479.13	14
479.144	12
479.157	11
479.171	14
479.185	20
479.199	29
479.213	32
479.227	36
479.241	27
479.255	18
479.269	9
479.283	8
479.296	10
479.31	13
479.324	13
479.338	10
479.352	6
479.366	10
479.38	17
479.394	25
479.408	27
479.422	31
479.436	29
479.45	40
479.464	35
479.478	35
479.491	27
479.505	16
479.519	20
479.533	20
479.547	31
479.561	14
479.575	29
479.589	6
479.603	14
479.617	13
479.631	18
479.644	16
479.658	38
479.672	7
479.686	25
479.7	9
479.714	6
479.728	9
479.742	23
479.756	4
479.77	31
479.784	11
479.798	16
479.812	19
479.825	13
479.839	18
479.853	13
479.867	15
479.881	19
479.895	17
479.909	20
479.923	22
479.937	15
479.951	16
479.965	11
479.979	9
479.993	14
480.007	14
480.021	21
480.034	20
480.048	17
480.062	12
480.076	11
480.09	9
480.104	14
480.118	24
480.132	43
480.146	49
480.16	41
480.174	28
480.188	23
480.202	24
480.216	27
480.229	30
480.243	24
480.257	19
480.271	18
480.285	17
480.299	22
480.313	24
480.327	38
480.341	41
480.355	19
480.369	31
480.383	18
480.397	31
480.411	15
480.425	17
480.438	15
480.452	22
480.466	13
480.48	10
480.494	16
480.508	22
480.522	23
480.536	24
480.55	20
480.564	13
480.578	17
480.592	18
480.606	27
480.62	25
480.634	30
480.647	26
480.661	33
480.675	33
480.689	35
480.703	40
480.717	45
480.731	52
480.745	51
480.759	43
480.773	43
480.787	39
480.801	37
480.815	43
480.829	40
480.843	38
480.856	33
480.87	34
480.884	35
480.898	37
480.912	39
480.926	42
480.94	43
480.954	43
480.968	47
480.982	54
480.996	57
481.01	51
481.024	38
481.038	32
481.052	49
481.066	67
481.08	61
481.094	57
481.107	53
481.121	52
481.135	47
481.149	37
481.163	40
481.177	53
481.191	64
481.205	64
481.219	59
481.233	59
481.247	68
481.261	78
481.275	79
481.289	62
481.303	41
481.317	29
481.331	25
481.344	28
481.358	26
481.372	29
481.386	32
481.4	39
481.414	43
481.428	42
481.442	40
481.456	31
481.47	25
481.484	18
481.498	16
481.512	21
481.526	24
481.54	26
481.554	30
481.568	31
481.582	29
481.596	32
481.61	28
481.623	24
481.637	20
481.651	23
481.665	21
481.679	32
481.693	32
481.707	38
481.721	36
481.735	32
481.749	30
481.763	34
481.777	40
481.791	42
481.805	39
481.819	38
481.833	33
481.847	29
481.861	22
481.875	27
481.889	36
481.902	43
481.916	52
481.93	59
481.944	54
481.958	42
481.972	33
481.986	37
482	33
482.014	24
482.028	18
482.042	21
482.056	20
482.07	23
482.084	17
482.098	21
482.112	33
482.126	37
482.14	46
482.154	48
482.168	52
482.182	48
482.196	41
482.21	34
482.224	36
482.238	38
482.252	40
482.265	42
482.279	38
482.293	42
482.307	51
482.321	60
482.335	65
482.349	64
482.363	55
482.377	45
482.391	45
482.405	41
482.419	28
482.433	27
482.447	33
482.461	33
482.475	38
482.489	47
482.503	61
482.517	64
482.531	62
482.545	58
482.559	45
482.573	34
482.587	29
482.601	34
482.615	42
482.628	39
482.642	33
482.656	34
482.67	40
482.684	51
482.698	68
482.712	81
482.726	79
482.74	76
482.754	77
482.768	82
482.782	82
482.796	67
482.81	76
482.824	87
482.838	93
482.852	102
482.866	110
482.88	118
482.894	116
482.908	114
482.922	135
482.936	154
482.95	181
482.964	181
482.978	182
482.992	189
483.006	187
483.02	181
483.034	193
483.048	213
483.062	244
483.075	267
483.089	298
483.103	315
483.117	350
483.131	370
483.145	408
483.159	432
483.173	489
483.187	592
483.201	766
483.215	973
483.229	1486
483.243	3338
483.257	10516
483.271	21519
483.285	31777
483.299	32430
483.313	23611
483.327	14195
483.341	6735
483.355	3624
483.369	1866
483.383	1157
483.397	723
483.411	567
483.425	477
483.439	455
483.453	419
483.467	342
483.481	300
483.495	267
483.509	218
483.523	207
483.537	189
483.551	192
483.565	197
483.579	196
483.592	182
483.606	158
483.62	162
483.635	156
483.649	151
483.662	148
483.676	153
483.69	158
483.704	160
483.718	140
483.732	142
483.746	146
483.76	144
483.774	148
483.788	150
483.802	148
483.816	142
483.83	149
483.844	144
483.858	139
483.872	136
483.886	131
483.9	134
483.914	149
483.928	155
483.942	146
483.956	137
483.97	135
483.984	149
483.998	152
484.012	145
484.026	137
484.04	160
484.054	164
484.068	172
484.082	180
484.096	187
484.11	205
484.124	224
484.138	245
484.152	262
484.166	258
484.18	274
484.194	311
484.208	383
484.222	432
484.236	599
484.25	1433
484.264	4324
484.278	8107
484.292	10838
484.306	10229
484.32	6738
484.334	3871
484.348	1789
484.362	983
484.376	540
484.39	391
484.404	307
484.418	265
484.432	225
484.446	202
484.46	185
484.474	177
484.488	146
484.502	135
484.516	138
484.53	139
484.544	126
484.558	120
484.572	130
484.586	145
484.6	144
484.614	123
484.628	98
484.642	98
484.656	107
484.67	105
484.683	96
484.697	97
484.712	94
484.726	86
484.74	91
484.753	105
484.767	90
484.781	76
484.796	75
484.81	93
484.824	107
484.837	100
484.851	89
484.865	98
484.88	99
484.894	97
484.908	106
484.921	117
484.935	97
484.95	83
484.964	87
484.978	94
484.991	89
485.005	71
485.019	63
485.034	59
485.048	64
485.062	61
485.075	70
485.089	77
485.103	119
485.118	165
485.132	224
485.146	296
485.159	293
485.173	233
485.188	163
485.202	150
485.216	143
485.229	148
485.243	193
485.257	423
485.272	1092
485.286	1801
485.3	2128
485.313	1824
485.327	1105
485.341	618
485.356	311
485.37	175
485.384	106
485.397	93
485.411	76
485.426	75
485.44	76
485.454	76
485.468	73
485.482	80
485.496	85
485.51	82
485.524	70
485.538	62
485.552	55
485.566	57
485.58	68
485.594	63
485.608	37
485.622	27
485.636	37
485.65	49
485.664	54
485.678	54
485.692	49
485.706	49
485.72	46
485.734	37
485.748	35
485.762	44
485.776	55
485.79	52
485.804	53
485.818	45
485.832	45
485.846	46
485.86	51
485.874	60
485.888	62
485.902	63
485.916	72
485.93	69
485.944	51
485.958	55
485.972	67
485.986	77
486	89
486.014	81
486.028	79
486.042	60
486.056	60
486.07	61
486.084	50
486.098	48
486.112	41
486.126	64
486.14	114
486.154	179
486.168	203
486.182	192
486.196	169
486.21	135
486.224	105
486.238	91
486.252	95
486.266	129
486.28	216
486.294	275
486.308	271
486.322	222
486.336	144
486.35	83
486.364	58
486.378	48
486.392	58
486.406	57
486.421	51
486.435	44
486.449	44
486.462	43
486.476	43
486.491	43
486.505	30
486.519	31
486.533	24
486.547	23
486.561	28
486.575	42
486.589	41
486.603	46
486.617	48
486.631	59
486.645	67
486.659	66
486.673	60
486.687	58
486.701	66
486.715	70
486.729	57
486.743	41
486.757	35
486.771	38
486.785	42
486.799	45
486.813	56
486.827	58
486.841	49
486.855	44
486.869	33
486.883	41
486.897	49
486.911	51
486.925	41
486.939	30
486.953	31
486.967	43
486.981	41
486.995	41
487.01	37
487.024	35
487.038	46
487.052	57
487.066	64
487.08	66
487.094	60
487.108	58
487.122	56
487.136	60
487.15	94
487.164	143
487.178	223
487.192	286
487.206	311
487.22	274
487.234	198
487.248	136
487.262	94
487.276	81
487.29	77
487.304	71
487.318	58
487.332	59
487.346	66
487.36	66
487.374	65
487.388	61
487.402	62
487.416	56
487.43	50
487.445	48
487.459	49
487.473	54
487.487	57
487.501	57
487.515	65
487.529	69
487.543	71
487.557	76
487.571	66
487.585	72
487.599	64
487.613	74
487.627	81
487.641	100
487.655	108
487.669	120
487.683	104
487.697	93
487.711	110
487.725	114
487.739	103
487.753	89
487.767	81
487.781	74
487.795	80
487.809	84
487.824	100
487.837	104
487.852	102
487.866	103
487.88	103
487.894	101
487.908	93
487.922	90
487.936	102
487.95	97
487.964	90
487.978	81
487.992	84
488.006	78
488.02	77
488.034	71
488.048	92
488.062	94
488.076	111
488.09	133
488.104	144
488.118	143
488.132	148
488.147	189
488.161	352
488.175	626
488.189	956
488.203	1042
488.217	835
488.231	575
488.245	339
488.259	213
488.273	158
488.287	129
488.301	99
488.315	76
488.329	80
488.343	85
488.357	90
488.371	86
488.385	96
488.399	92
488.413	92
488.427	95
488.441	100
488.455	100
488.469	105
488.484	115
488.498	121
488.512	113
488.526	84
488.54	66
488.554	76
488.568	85
488.582	94
488.596	105
488.61	102
488.624	104
488.638	100
488.652	105
488.666	119
488.68	128
488.694	127
488.708	120
488.723	108
488.736	102
488.751	110
488.765	122
488.779	121
488.793	119
488.807	113
488.821	120
488.835	108
488.849	104
488.863	106
488.877	120
488.891	107
488.905	101
488.919	100
488.933	119
488.947	130
488.961	140
488.976	136
488.99	142
489.004	137
489.018	141
489.032	153
489.046	182
489.06	198
489.074	208
489.088	228
489.102	257
489.116	297
489.13	365
489.144	491
489.158	783
489.172	2219
489.186	5379
489.2	10216
489.214	12577
489.228	10901
489.243	7430
489.257	3783
489.271	2015
489.285	1080
489.299	707
489.313	482
489.327	358
489.341	271
489.355	227
489.369	200
489.383	184
489.397	152
489.411	150
489.425	140
489.439	141
489.454	128
489.468	130
489.482	124
489.496	124
489.51	118
489.524	135
489.538	142
489.552	146
489.566	122
489.58	111
489.594	110
489.608	113
489.622	130
489.636	151
489.65	175
489.664	162
489.679	143
489.693	146
489.707	174
489.721	197
489.735	203
489.749	232
489.763	239
489.777	244
489.791	235
489.805	253
489.819	248
489.833	229
489.847	223
489.861	244
489.875	265
489.89	255
489.904	260
489.918	309
489.932	367
489.946	392
489.96	446
489.974	467
489.988	454
490.002	491
490.016	557
490.03	581
490.044	662
490.058	749
490.072	851
490.087	954
490.101	1011
490.115	1170
490.129	1402
490.143	1793
490.157	3470
490.171	9384
490.185	25061
490.199	42656
490.213	53187
490.227	46878
490.241	29564
490.255	16637
490.269	7176
490.284	3783
490.298	2127
490.312	1453
490.326	1068
490.34	851
490.354	712
490.368	673
490.382	587
490.396	501
490.41	456
490.424	416
490.438	355
490.452	303
490.467	280
490.481	293
490.495	337
490.509	352
490.523	375
490.537	361
490.551	331
490.565	306
490.579	276
490.593	257
490.607	266
490.622	258
490.636	253
490.65	264
490.664	249
490.678	217
490.692	235
490.706	240
490.72	249
490.734	250
490.748	286
490.762	303
490.776	295
490.791	289
490.805	284
490.819	267
490.833	252
490.847	250
490.861	251
490.875	254
490.889	302
490.903	289
490.917	334
490.931	266
490.945	274
490.959	283
490.974	313
490.988	323
491.002	321
491.016	330
491.03	337
491.044	363
491.058	362
491.072	378
491.086	411
491.1	460
491.114	543
491.128	608
491.143	727
491.157	1051
491.171	2666
491.185	6683
491.199	13253
491.213	17105
491.227	15569
491.241	10831
491.255	5449
491.269	2839
491.284	1417
491.298	909
491.312	653
491.326	562
491.34	428
491.354	371
491.368	344
491.382	318
491.396	292
491.41	247
491.424	222
491.438	217
491.453	193
491.467	186
491.481	195
491.495	210
491.509	192
491.523	197
491.537	198
491.551	182
491.565	158
491.579	168
491.594	173
491.608	181
491.622	147
491.636	152
491.65	167
491.664	174
491.678	167
491.692	152
491.706	126
491.72	117
491.735	153
491.749	166
491.763	188
491.777	176
491.791	177
491.805	179
491.819	150
491.833	140
491.847	160
491.861	128
491.875	166
491.889	145
491.904	158
491.918	166
491.932	152
491.946	140
491.96	127
491.974	135
491.988	153
492.002	161
492.016	184
492.031	187
492.045	194
492.059	187
492.073	193
492.087	194
492.101	214
492.115	222
492.129	258
492.143	312
492.158	490
492.172	1023
492.186	2467
492.2	4208
492.214	5201
492.228	4637
492.242	2862
492.256	1568
492.27	832
492.284	528
492.298	336
492.313	260
492.327	223
492.341	198
492.355	174
492.369	148
492.383	129
492.397	127
492.411	122
492.425	139
492.44	135
492.454	133
492.468	137
492.482	149
492.496	160
492.51	151
492.524	118
492.538	93
492.552	94
492.567	110
492.581	124
492.595	109
492.609	88
492.623	92
492.637	109
492.651	104
492.665	106
492.679	98
492.693	87
492.708	81
492.722	83
492.736	90
492.75	109
492.764	104
492.778	97
492.792	102
492.806	93
492.82	87
492.835	76
492.849	76
492.863	77
492.877	84
492.891	84
492.905	77
492.919	80
492.933	76
492.947	64
492.962	66
492.976	64
492.99	60
493.004	73
493.018	70
493.032	69
493.046	71
493.06	86
493.075	98
493.089	111
493.103	110
493.117	106
493.131	95
493.145	111
493.159	153
493.173	293
493.188	543
493.202	917
493.216	1064
493.23	916
493.244	641
493.258	357
493.272	217
493.286	150
493.3	118
493.315	104
493.329	101
493.343	92
493.357	81
493.371	76
493.385	83
493.399	73
493.413	73
493.428	61
493.442	64
493.456	71
493.47	69
493.484	61
493.498	62
493.512	66
493.526	68
493.541	62
493.555	67
493.569	80
493.583	82
493.597	69
493.611	59
493.625	56
493.639	65
493.654	76
493.668	81
493.682	83
493.696	70
493.71	71
493.724	73
493.738	70
493.752	61
493.767	83
493.781	95
493.795	86
493.809	68
493.823	67
493.837	64
493.851	66
493.865	62
493.88	57
493.894	50
493.908	57
493.922	63
493.936	71
493.95	69
493.964	58
493.978	52
493.993	43
494.007	47
494.021	60
494.035	66
494.049	77
494.063	73
494.077	79
494.091	80
494.106	92
494.12	78
494.134	81
494.148	86
494.162	114
494.176	163
494.19	258
494.204	316
494.219	308
494.233	262
494.247	199
494.261	142
494.275	102
494.289	75
494.303	66
494.317	62
494.332	57
494.346	59
494.36	76
494.374	94
494.388	93
494.402	87
494.416	66
494.431	63
494.445	56
494.459	59
494.473	67
494.487	84
494.501	76
494.515	75
494.529	75
494.544	75
494.558	75
494.572	69
494.586	61
494.6	59
494.614	55
494.628	49
494.643	53
494.657	51
494.671	59
494.685	61
494.699	54
494.713	37
494.728	46
494.742	61
494.756	63
494.77	56
494.784	43
494.798	38
494.812	48
494.826	49
494.841	50
494.855	55
494.869	46
494.883	49
494.897	47
494.911	58
494.925	68
494.94	71
494.954	62
494.968	53
494.982	65
494.996	69
495.01	77
495.024	76
495.039	86
495.053	75
495.067	71
495.081	65
495.095	62
495.109	69
495.123	66
495.138	60
495.152	64
495.166	85
495.18	106
495.194	122
495.208	143
495.222	143
495.237	127
495.251	111
495.265	97
495.279	85
495.293	83
495.307	77
495.322	62
495.336	53
495.35	48
495.364	53
495.378	54
495.392	62
495.406	71
495.421	72
495.435	62
495.449	55
495.463	46
495.477	49
495.491	51
495.505	52
495.52	54
495.534	59
495.548	54
495.562	56
495.576	60
495.59	62
495.604	58
495.619	53
495.633	47
495.647	50
495.661	53
495.675	60
495.689	48
495.704	40
495.718	27
495.732	32
495.746	41
495.76	43
495.774	47
495.788	52
495.803	56
495.817	50
495.831	53
495.845	54
495.859	55
495.873	55
495.887	55
495.902	47
495.916	57
495.93	59
495.944	59
495.958	55
495.973	64
495.987	73
496.001	64
496.015	53
496.029	31
496.043	36
496.057	40
496.072	49
496.086	76
496.1	79
496.114	89
496.128	78
496.142	55
496.156	53
496.171	75
496.185	70
496.199	75
496.213	59
496.227	58
496.241	71
496.256	68
496.27	59
496.284	53
496.298	54
496.312	49
496.327	49
496.341	59
496.355	57
496.369	56
496.383	71
496.397	80
496.411	80
496.426	62
496.44	48
496.454	33
496.468	39
496.482	55
496.496	55
496.511	65
496.525	73
496.539	88
496.553	71
496.567	83
496.581	56
496.596	64
496.61	41
496.624	57
496.638	49
496.652	56
496.666	45
496.681	46
496.695	42
496.709	45
496.723	53
496.737	67
496.751	58
496.766	54
496.78	49
496.794	38
496.808	48
496.822	58
496.836	61
496.851	55
496.865	49
496.879	66
496.893	65
496.907	72
496.921	42
496.936	40
496.95	40
496.964	41
496.978	39
496.992	67
497.007	42
497.021	51
497.035	57
497.049	54
497.063	60
497.077	73
497.091	62
497.106	74
497.12	52
497.134	47
497.148	52
497.162	43
497.177	46
497.191	46
497.205	47
497.219	44
497.233	46
497.247	47
497.262	50
497.276	48
497.29	44
497.304	49
497.318	49
497.332	44
497.347	44
497.361	35
497.375	35
497.389	42
497.403	61
497.418	65
497.432	63
497.446	53
497.46	47
497.474	41
497.488	44
497.503	46
497.517	48
497.531	51
497.545	47
497.559	42
497.574	41
497.588	32
497.602	28
497.616	28
497.63	33
497.644	36
497.659	40
497.673	45
497.687	38
497.701	39
497.715	40
497.729	45
497.744	44
497.758	43
497.772	48
497.786	47
497.8	39
497.815	33
497.829	35
497.843	33
497.857	23
497.871	20
497.885	28
497.9	30
497.914	29
497.928	28
497.942	35
497.957	39
497.971	40
497.985	49
497.999	56
498.013	55
498.027	66
498.042	78
498.056	73
498.07	57
498.084	43
498.098	31
498.113	32
498.127	29
498.141	36
498.155	41
498.169	42
498.183	44
498.198	42
498.212	46
498.226	46
498.24	38
498.254	34
498.269	29
498.283	27
498.297	28
498.311	27
498.325	28
498.339	37
498.354	43
498.368	48
498.382	49
498.396	50
498.411	41
498.425	31
498.439	21
498.453	22
498.467	22
498.481	25
498.496	29
498.51	32
498.524	31
498.538	24
498.552	28
498.567	35
498.581	39
498.595	45
498.609	46
498.623	43
498.638	35
498.652	33
498.666	42
498.68	49
498.694	46
498.709	37
498.723	34
498.737	33
498.751	31
498.765	35
498.779	32
498.794	24
498.808	22
498.822	30
498.836	30
498.851	27
498.865	22
498.879	22
498.893	30
498.907	31
498.921	27
498.936	32
498.95	33
498.964	32
498.978	32
498.993	29
499.007	39
499.021	37
499.035	35
499.049	36
499.063	38
499.078	48
499.092	54
499.106	57
499.12	52
499.135	43
499.149	34
499.163	25
499.177	27
499.191	34
499.205	42
499.22	49
499.234	59
499.248	67
499.262	85
499.277	80
499.291	67
499.305	49
499.319	35
499.333	32
499.348	28
499.362	30
499.376	39
499.39	38
499.404	28
499.419	27
499.433	33
499.447	39
499.461	40
499.475	36
499.49	33
499.504	27
499.518	27
499.532	24
499.546	31
499.561	29
499.575	27
499.589	24
499.603	22
499.618	21
499.632	38
499.646	52
499.66	46
499.674	31
499.689	22
499.703	21
499.717	29
499.731	35
499.745	34
499.76	38
499.774	33
499.788	28
499.802	28
499.817	35
499.831	46
499.845	45
499.859	33
499.873	37
499.887	40
499.902	35
499.916	27
499.93	28
499.944	27
499.959	21
499.973	17
499.987	23
500.001	25
500.015	24
500.03	21
500.044	22
500.058	22
500.072	44
500.087	77
500.101	95
500.115	78
500.129	57
500.143	43
500.158	39
500.172	35
500.186	33
500.2	27
500.214	28
500.229	25
500.243	25
500.257	36
500.271	54
500.286	64
500.3	61
500.314	53
500.328	54
500.342	56
500.357	55
500.371	44
500.385	38
500.399	26
500.413	30
500.428	39
500.442	39
500.456	40
500.47	42
500.485	41
500.499	37
500.513	27
500.527	20
500.541	16
500.556	19
500.57	24
500.584	26
500.598	21
500.613	22
500.627	21
500.641	13
500.655	9
500.67	13
500.684	12
500.698	23
500.712	29
500.726	30
500.741	24
500.755	21
500.769	19
500.783	17
500.798	27
500.812	27
500.826	25
500.84	22
500.854	25
500.869	25
500.883	20
500.897	21
500.911	27
500.926	25
500.94	25
500.954	33
500.968	39
500.983	42
500.997	36
501.011	26
501.025	24
501.039	28
501.054	42
[truncated: 486 more rows]
