# Supplementary material for: Regio- and sequence-controlled conjugated topological oligomers and polymers via boronate-tag assisted solution-phase strategy
Source: Nat Commun. 2021 Oct 6;12:5853. doi: 10.1038/s41467-021-26186-y (PMC8494804; doi:10.1038/s41467-021-26186-y)
Supplement: Supplementary file 2 — Source Data [file 41467_2021_26186_MOESM2_ESM.zip › Figure 2a-ABAB.xlsx]

## Sheet: Sheet1
639.001	21
639.018	17
639.034	21
639.05	27
639.066	40
639.082	44
639.098	76
639.114	121
639.13	178
639.146	194
639.162	165
639.178	120
639.194	74
639.21	49
639.226	29
639.242	29
639.259	26
639.275	26
639.291	23
639.307	26
639.323	23
639.339	22
639.355	23
639.371	21
639.387	20
639.403	13
639.419	6
639.435	7
639.452	13
639.468	12
639.484	10
639.5	12
639.516	6
639.532	9
639.548	9
639.564	11
639.58	8
639.596	8
639.612	6
639.628	7
639.644	5
639.66	7
639.677	6
639.693	8
639.709	8
639.725	8
639.741	12
639.757	15
639.773	21
639.789	20
639.805	21
639.821	14
639.837	12
639.853	10
639.87	9
639.886	9
639.902	14
639.918	9
639.934	9
639.95	6
639.966	7
639.982	6
639.998	11
640.014	18
640.03	23
640.046	25
640.062	25
640.079	35
640.095	73
640.111	158
640.127	270
640.143	311
640.159	246
640.175	144
640.191	77
640.207	39
640.223	29
640.239	31
640.255	39
640.272	40
640.288	33
640.304	29
640.32	21
640.336	20
640.352	13
640.368	6
640.384	7
640.4	7
640.416	5
640.432	9
640.448	8
640.465	7
640.481	8
640.497	11
640.513	16
640.529	14
640.545	8
640.561	8
640.577	9
640.593	10
640.609	11
640.625	10
640.642	9
640.658	6
640.674	1
640.69	2
640.706	4
640.722	7
640.738	10
640.754	11
640.77	12
640.786	15
640.803	23
640.819	28
640.835	27
640.851	25
640.867	20
640.883	13
640.899	13
640.915	12
640.931	22
640.947	16
640.963	12
640.98	10
640.996	13
641.012	10
641.028	13
641.044	12
641.06	18
641.076	18
641.092	37
641.108	56
641.124	86
641.14	94
641.157	86
641.173	63
641.189	43
641.205	37
641.221	30
641.237	26
641.253	30
641.269	33
641.285	40
641.302	46
641.318	47
641.334	37
641.35	31
641.366	27
641.382	23
641.398	13
641.414	12
641.43	7
641.446	5
641.462	10
641.479	14
641.495	15
641.511	15
641.527	19
641.543	22
641.559	17
641.575	12
641.591	8
641.607	10
641.624	12
641.64	12
641.656	10
641.672	7
641.688	6
641.704	6
641.72	8
641.736	12
641.752	12
641.768	10
641.784	7
641.801	15
641.817	26
641.833	26
641.849	20
641.865	10
641.881	8
641.897	6
641.913	4
641.929	9
641.946	8
641.962	11
641.978	6
641.994	6
642.01	7
642.026	12
642.042	15
642.058	22
642.074	25
642.091	28
642.107	30
642.123	33
642.139	33
642.155	37
642.171	25
642.187	31
642.203	24
642.219	44
642.236	57
642.252	79
642.268	71
642.284	71
642.3	76
642.316	71
642.332	59
642.348	46
642.364	37
642.38	28
642.397	20
642.413	15
642.429	16
642.445	15
642.461	14
642.477	15
642.493	12
642.509	5
642.525	4
642.542	4
642.558	4
642.574	4
642.59	4
642.606	3
642.622	3
642.638	4
642.654	4
642.67	6
642.687	6
642.703	6
642.719	7
642.735	7
642.751	7
642.767	8
642.783	12
642.799	13
642.816	11
642.832	6
642.848	6
642.864	9
642.88	6
642.896	6
642.912	9
642.928	10
642.944	10
642.961	11
642.977	10
642.993	10
643.009	7
643.025	13
643.041	17
643.057	20
643.073	10
643.09	8
643.106	9
643.122	14
643.138	17
643.154	18
643.17	15
643.186	18
643.202	17
643.219	26
643.235	34
643.251	47
643.267	69
643.283	89
643.299	83
643.315	71
643.331	60
643.347	54
643.364	40
643.38	22
643.396	12
643.412	10
643.428	13
643.444	12
643.46	9
643.476	6
643.493	4
643.509	4
643.525	5
643.541	8
643.557	12
643.573	10
643.589	10
643.606	4
643.622	2
643.638	1
643.654	1
643.67	2
643.686	4
643.702	8
643.718	7
643.735	11
643.751	13
643.767	13
643.783	9
643.799	6
643.815	5
643.831	5
643.847	7
643.864	7
643.88	3
643.896	4
643.912	6
643.928	8
643.944	9
643.96	10
643.976	11
643.993	12
644.009	12
644.025	12
644.041	14
644.057	16
644.073	14
644.089	11
644.106	7
644.122	11
644.138	13
644.154	8
644.17	9
644.186	11
644.202	15
644.218	20
644.235	21
644.251	27
644.267	46
644.283	70
644.299	80
644.315	69
644.332	53
644.348	35
644.364	16
644.38	9
644.396	12
644.412	20
644.428	19
644.444	15
644.461	10
644.477	6
644.493	4
644.509	7
644.525	10
644.541	10
644.557	8
644.573	7
644.59	9
644.606	12
644.622	14
644.638	16
644.654	17
644.67	11
644.687	8
644.703	7
644.719	8
644.735	6
644.751	4
644.767	6
644.783	8
644.799	9
644.816	13
644.832	16
644.848	12
644.864	8
644.88	5
644.896	8
644.913	8
644.929	8
644.945	8
644.961	12
644.977	15
644.993	15
645.009	12
645.025	9
645.042	8
645.058	12
645.074	14
645.09	12
645.106	6
645.122	5
645.139	7
645.155	12
645.171	12
645.187	13
645.203	15
645.219	20
645.235	24
645.252	28
645.268	37
645.284	53
645.3	55
645.316	41
645.332	25
645.348	15
645.365	13
645.381	14
645.397	15
645.413	16
645.429	13
645.445	8
645.462	4
645.478	2
645.494	2
645.51	3
645.526	6
645.542	9
645.558	8
645.574	9
645.591	12
645.607	11
645.623	8
645.639	5
645.655	6
645.672	5
645.688	1
645.704	2
645.72	3
645.736	4
645.752	5
645.768	7
645.784	8
645.801	10
645.817	12
645.833	11
645.849	7
645.865	4
645.881	2
645.898	4
645.914	6
645.93	8
645.946	11
645.962	13
645.978	16
645.995	16
646.011	12
646.027	7
646.043	5
646.059	8
646.075	8
646.091	7
646.108	10
646.124	16
646.14	15
646.156	12
646.172	10
646.188	10
646.205	14
646.221	22
646.237	26
646.253	27
646.269	29
646.285	38
646.302	46
646.318	42
646.334	29
646.35	15
646.366	9
646.382	13
646.399	19
646.415	20
646.431	15
646.447	15
646.463	14
646.479	14
646.495	11
646.512	7
646.528	8
646.544	13
646.56	19
646.576	20
646.592	14
646.609	8
646.625	9
646.641	12
646.657	12
646.673	12
646.689	12
646.706	14
646.722	12
646.738	8
646.754	6
646.77	10
646.787	14
646.803	12
646.819	9
646.835	8
646.851	8
646.867	8
646.884	5
646.9	4
646.916	5
646.932	5
646.948	6
646.964	6
646.981	8
646.997	16
647.013	15
647.029	10
647.045	8
647.061	6
647.077	13
647.094	22
647.11	29
647.126	34
647.142	23
647.158	14
647.175	16
647.191	19
647.207	19
647.223	21
647.239	23
647.255	30
647.272	40
647.288	47
647.304	50
647.32	59
647.336	63
647.352	69
647.369	65
647.385	50
647.401	38
647.417	39
647.433	48
647.449	56
647.466	48
647.482	37
647.498	26
647.514	17
647.53	16
647.547	18
647.563	18
647.579	18
647.595	23
647.611	35
647.627	42
647.644	35
647.66	26
647.676	19
647.692	14
647.708	12
647.725	21
647.741	28
647.757	28
647.773	18
647.789	15
647.805	12
647.822	9
647.838	6
647.854	6
647.87	4
647.886	2
647.903	2
647.919	4
647.935	6
647.951	9
647.967	13
647.983	13
648	16
648.016	13
648.032	12
648.048	11
648.064	6
648.081	9
648.097	22
648.113	34
648.129	38
648.145	39
648.161	36
648.178	33
648.194	30
648.21	36
648.226	34
648.242	33
648.259	27
648.275	29
648.291	31
648.307	32
648.323	25
648.339	24
648.356	34
648.372	38
648.388	35
648.404	28
648.42	25
648.437	32
648.453	38
648.469	32
648.485	18
648.501	12
648.518	10
648.534	12
648.55	11
648.566	9
648.582	6
648.598	7
648.615	16
648.631	21
648.647	17
648.663	10
648.679	9
648.696	10
648.712	12
648.728	11
648.744	7
648.76	2
648.777	8
648.793	7
648.809	12
648.825	11
648.841	12
648.857	8
648.874	6
648.89	7
648.906	7
648.922	10
648.938	15
648.955	19
648.971	17
648.987	13
649.003	12
649.019	14
649.036	18
649.052	31
649.068	75
649.084	117
649.1	170
649.117	200
649.133	182
649.149	139
649.165	94
649.181	59
649.198	49
649.214	32
649.23	36
649.246	48
649.262	63
649.279	74
649.295	82
649.311	108
649.327	178
649.343	302
649.36	459
649.376	505
649.392	398
649.408	247
649.424	126
649.441	77
649.457	45
649.473	31
649.489	21
649.505	21
649.522	18
649.538	17
649.554	17
649.57	17
649.586	23
649.603	29
649.619	30
649.635	30
649.651	25
649.667	19
649.684	12
649.7	10
649.716	9
649.732	12
649.748	16
649.765	17
649.781	15
649.797	12
649.813	15
649.829	21
649.846	26
649.862	24
649.878	20
649.894	15
649.91	13
649.927	10
649.943	11
649.959	18
649.975	15
649.991	14
650.008	11
650.024	10
650.04	11
650.056	34
650.072	116
650.089	240
650.105	359
650.121	385
650.137	297
650.154	191
650.17	109
650.186	57
650.202	40
650.218	46
650.235	53
650.251	58
650.267	46
650.283	44
650.299	47
650.316	54
650.332	99
650.348	162
650.364	220
650.38	224
650.397	178
650.413	119
650.429	61
650.445	40
650.462	33
650.478	34
650.494	27
650.51	17
650.526	12
650.543	15
650.559	15
650.575	13
650.591	11
650.607	13
650.624	20
650.64	23
650.656	28
650.672	27
650.689	22
650.705	20
650.721	20
650.737	17
650.753	10
650.77	8
650.786	11
650.802	15
650.818	16
650.835	16
650.851	14
650.867	13
650.883	11
650.899	13
650.916	16
650.932	21
650.948	23
650.964	21
650.981	18
650.997	14
651.013	19
651.029	25
651.045	47
651.062	103
651.078	236
651.094	390
651.11	519
651.126	507
651.143	361
651.159	212
651.175	96
651.191	49
651.208	33
651.224	34
651.24	43
651.256	51
651.272	54
651.289	58
651.305	54
651.321	52
651.337	51
651.354	58
651.37	69
651.386	74
651.402	64
651.418	51
651.435	34
651.451	25
651.467	16
651.483	11
651.5	12
651.516	16
651.532	15
651.548	11
651.564	11
651.581	17
651.597	18
651.613	17
651.629	16
651.646	18
651.662	24
651.678	25
651.694	22
651.711	17
651.727	15
651.743	16
651.759	20
651.775	26
651.792	27
651.808	27
651.824	21
651.84	25
651.857	24
651.873	27
651.889	29
651.905	35
651.922	35
651.938	25
651.954	26
651.97	26
651.986	33
652.003	37
652.019	42
652.035	37
652.051	42
652.068	101
652.084	251
652.1	370
652.116	423
652.133	396
652.149	300
652.165	211
652.181	123
652.197	73
652.214	63
652.23	92
652.246	115
652.262	116
652.279	110
652.295	101
652.311	86
652.327	76
652.344	68
652.36	57
652.376	39
652.392	27
652.409	24
652.425	24
652.441	21
652.457	21
652.473	24
652.49	26
652.506	34
652.522	34
652.538	28
652.555	20
652.571	16
652.587	16
652.603	18
652.62	17
652.636	28
652.652	39
652.668	46
652.685	46
652.701	36
652.717	26
652.733	22
652.75	31
652.766	36
652.782	40
652.798	41
652.814	41
652.831	39
652.847	39
652.863	47
652.88	51
652.896	54
652.912	53
652.928	60
652.944	53
652.961	46
652.977	51
652.993	48
653.009	53
653.026	67
653.042	88
653.058	158
653.074	348
653.091	597
653.107	725
653.123	680
653.139	571
653.156	377
653.172	251
653.188	138
653.204	110
653.221	125
653.237	162
653.253	240
653.269	289
653.286	282
653.302	239
653.318	161
653.334	116
653.351	86
653.367	65
653.383	51
653.399	48
653.416	49
653.432	48
653.448	56
653.464	60
653.481	56
653.497	48
653.513	35
653.529	34
653.546	45
653.562	44
653.578	38
653.594	32
653.611	25
653.627	25
653.643	29
653.659	28
653.676	32
653.692	32
653.708	33
653.724	37
653.741	48
653.757	57
653.773	55
653.789	49
653.806	37
653.822	30
653.838	40
653.854	37
653.871	33
653.887	27
653.903	33
653.919	44
653.936	55
653.952	61
653.968	67
653.985	68
654.001	58
654.017	52
654.033	58
654.049	63
654.066	87
654.082	146
654.098	238
654.115	293
654.131	286
654.147	243
654.163	181
654.18	150
654.196	107
654.212	101
654.228	199
654.245	393
654.261	700
654.277	824
654.293	729
654.31	520
654.326	278
654.342	154
654.358	111
654.375	100
654.391	86
654.407	68
654.423	45
654.44	39
654.456	35
654.472	30
654.489	35
654.505	45
654.521	46
654.537	50
654.554	47
654.57	47
654.586	47
654.602	43
654.619	46
654.635	52
654.651	57
654.667	55
654.684	45
654.7	38
654.716	46
654.732	49
654.749	52
654.765	43
654.781	50
654.798	60
654.814	73
654.83	82
654.846	71
654.863	63
654.879	67
654.895	73
654.911	82
654.928	88
654.944	86
654.96	75
654.976	67
654.993	73
655.009	81
655.025	77
655.042	90
655.058	141
655.074	273
655.09	435
655.107	531
655.123	521
655.139	424
655.155	355
655.172	322
655.188	331
655.204	355
655.221	430
655.237	891
655.253	2285
655.269	4899
655.286	6932
655.302	7095
655.318	5498
655.335	3055
655.351	1681
655.367	800
655.383	465
655.4	323
655.416	255
655.432	205
655.448	167
655.465	150
655.481	140
655.497	128
655.514	109
655.53	99
655.546	112
655.562	119
655.579	122
655.595	138
655.611	156
655.627	145
655.644	135
655.66	116
655.676	112
655.692	127
655.709	125
655.725	118
655.741	110
655.758	118
655.774	115
655.79	110
655.807	115
655.823	142
655.839	156
655.855	145
655.872	129
655.888	137
655.904	144
655.92	149
655.937	164
655.953	169
655.969	158
655.986	157
656.002	200
656.018	223
656.034	248
656.051	267
656.067	319
656.083	394
656.1	488
656.116	539
656.132	557
656.148	604
656.165	663
656.181	777
656.197	919
656.213	1268
656.23	2439
656.246	7095
656.262	15375
656.279	25604
656.295	29532
656.311	24345
656.327	16470
656.344	8420
656.36	4264
656.376	2088
656.393	1288
656.409	784
656.425	598
656.442	517
656.458	469
656.474	436
656.49	409
656.507	320
656.523	271
656.539	219
656.556	220
656.572	224
656.588	219
656.604	208
656.621	198
656.637	185
656.653	157
656.669	154
656.686	151
656.702	134
656.718	139
656.735	147
656.751	155
656.767	166
656.784	154
656.8	160
656.816	162
656.832	168
656.849	173
656.865	169
656.881	177
656.898	160
656.914	153
656.93	162
656.947	181
656.963	192
656.979	202
656.995	191
657.012	192
657.028	182
657.044	203
657.061	251
657.077	311
657.093	390
657.109	434
657.126	417
657.142	399
657.158	393
657.175	392
657.191	468
657.207	555
657.223	848
657.24	1835
657.256	4985
657.272	9276
657.289	12805
657.305	12473
657.321	8656
657.338	5179
657.354	2472
657.37	1334
657.386	801
657.403	567
657.419	411
657.435	319
657.452	252
657.468	232
657.484	228
657.501	204
657.517	189
657.533	181
657.549	175
657.566	163
657.582	165
657.598	179
657.615	171
657.631	164
657.647	119
657.664	110
657.68	113
657.696	136
657.712	131
657.729	130
657.745	129
657.761	120
657.778	104
657.794	96
657.81	86
657.827	96
657.843	116
657.859	134
657.875	139
657.892	128
657.908	130
657.924	135
657.941	130
657.957	124
657.973	125
657.99	135
658.006	139
658.022	139
658.039	128
658.055	132
658.071	135
658.087	157
658.104	182
658.12	195
658.136	226
658.153	219
658.169	232
658.185	231
658.202	275
658.218	335
658.234	702
658.251	1690
658.267	3541
658.283	5029
658.299	5282
658.316	4238
658.332	2549
658.348	1471
658.365	757
658.381	447
658.397	286
658.414	245
658.43	209
658.446	172
658.463	137
658.479	126
658.495	115
658.512	104
658.528	94
658.544	86
658.561	91
658.577	91
658.593	72
658.61	61
658.626	65
658.642	70
658.658	63
658.675	68
658.691	85
658.707	83
658.724	86
658.74	77
658.756	88
658.773	93
658.789	88
658.805	80
658.822	70
658.838	69
658.854	79
658.87	78
658.887	63
658.903	65
658.919	73
658.936	77
658.952	69
658.968	65
658.985	64
659.001	87
659.017	102
659.034	109
659.05	105
659.066	100
659.083	91
659.099	89
659.115	95
659.132	86
659.148	80
659.164	82
659.181	92
659.197	113
659.213	138
659.23	192
659.246	416
659.262	834
659.279	1388
659.295	1560
659.311	1300
659.327	909
659.344	486
659.36	287
659.376	171
659.393	139
659.409	118
659.425	122
659.442	109
659.458	102
659.474	88
659.491	77
659.507	69
659.523	64
659.54	58
659.556	54
659.572	55
659.589	48
659.605	45
659.621	47
659.638	49
659.654	50
659.67	52
659.687	48
659.703	48
659.719	39
659.736	30
659.752	37
659.768	38
659.785	31
659.801	45
659.817	47
659.834	45
659.85	49
659.866	52
659.883	57
659.899	54
659.915	58
659.932	53
659.948	52
659.964	53
659.981	54
659.997	62
660.013	62
660.029	55
660.046	52
660.062	50
660.078	56
660.095	56
660.111	68
660.128	81
660.144	86
660.16	73
660.177	64
660.193	58
660.209	59
660.226	77
660.242	124
660.258	241
660.274	351
660.291	409
660.307	361
660.323	247
660.34	151
660.356	92
660.373	76
660.389	70
660.405	56
660.422	46
660.438	46
660.454	60
660.471	67
660.487	60
660.503	47
660.52	33
660.536	27
660.552	39
660.569	44
660.585	46
660.601	49
660.618	45
660.634	48
660.65	43
660.667	34
660.683	27
660.699	37
660.716	41
660.732	35
660.748	25
660.765	21
660.781	25
660.797	32
660.814	38
660.83	34
660.846	33
660.863	33
660.879	27
660.895	24
660.912	30
660.928	38
660.944	30
660.961	28
660.977	31
660.994	33
661.01	35
661.026	36
661.043	38
661.059	42
661.075	44
661.091	40
661.108	29
661.124	23
661.141	34
661.157	39
661.173	51
661.19	44
661.206	46
661.222	44
661.239	59
661.255	84
661.271	117
661.288	127
661.304	123
661.32	99
661.337	76
661.353	58
661.369	53
661.386	44
661.402	44
661.418	51
661.435	77
661.451	99
661.467	101
661.484	81
661.5	51
661.516	31
661.533	24
661.549	20
661.566	22
661.582	29
661.598	31
661.615	30
661.631	28
661.647	35
661.664	42
661.68	34
661.696	33
661.713	33
661.729	35
661.745	36
661.762	32
661.778	23
661.794	28
661.811	23
661.827	28
661.844	19
661.86	21
661.876	24
661.893	32
661.909	36
661.925	24
661.942	14
661.958	15
661.974	17
661.991	27
662.007	31
662.024	30
662.04	34
662.056	30
662.073	27
662.089	37
662.105	38
662.122	37
662.138	34
662.154	40
662.171	51
662.187	58
662.203	56
662.22	74
662.236	96
662.253	152
662.269	203
662.285	233
662.302	204
662.318	141
662.334	89
662.351	57
662.367	39
662.383	31
662.4	18
662.416	22
662.433	28
662.449	40
662.465	44
662.481	46
662.498	41
662.514	29
662.531	31
662.547	42
662.563	38
662.58	37
662.596	28
662.612	19
662.629	17
662.645	14
662.662	14
662.678	20
662.694	16
662.711	18
662.727	25
662.743	25
662.76	26
662.776	22
662.793	20
662.809	20
662.825	31
662.842	39
662.858	39
662.874	39
662.891	45
662.907	39
662.923	32
662.94	41
662.956	39
662.972	38
662.989	41
663.005	39
663.022	43
663.038	38
663.054	41
663.071	38
663.087	46
663.103	39
663.12	43
663.136	61
663.153	63
663.169	61
663.185	58
663.202	54
663.218	64
663.234	84
663.251	112
663.267	159
663.284	163
663.3	170
663.316	166
663.333	151
663.349	158
663.365	183
663.382	344
663.398	938
663.414	1970
663.431	2971
663.447	3097
663.464	2348
663.48	1457
663.496	733
663.513	401
663.529	230
663.545	165
663.562	127
663.578	97
663.595	71
663.611	54
663.627	52
663.644	47
663.66	35
663.677	35
663.693	36
663.709	43
663.726	54
663.742	54
663.758	50
663.775	40
663.791	30
663.808	27
663.824	28
663.84	33
663.857	31
663.873	29
663.889	37
663.906	38
663.922	42
663.938	42
663.955	38
663.971	37
663.988	42
664.004	44
664.02	46
664.037	42
664.053	44
664.07	42
664.086	38
664.102	61
664.119	34
664.135	43
664.152	56
664.168	68
664.184	68
664.201	64
664.217	52
664.233	54
664.25	68
664.266	84
664.283	109
664.299	119
664.315	125
664.332	101
664.348	86
664.365	93
664.381	148
664.397	339
664.414	830
664.43	1351
664.446	1528
664.463	1275
664.479	786
664.496	424
664.512	215
664.528	132
664.545	87
664.561	69
664.577	48
664.594	44
664.61	39
664.627	42
664.643	38
664.659	31
664.676	28
664.692	36
664.709	36
664.725	43
664.741	32
664.758	34
664.774	39
664.791	43
664.807	45
664.823	43
664.84	35
664.856	31
664.872	18
664.889	13
664.905	22
664.922	28
664.938	28
664.955	26
664.971	22
664.987	25
665.004	22
665.02	36
665.036	47
665.053	45
665.069	47
665.086	52
665.102	50
665.118	86
665.135	42
665.151	82
665.168	42
665.184	44
665.2	51
665.217	66
665.233	75
665.25	107
665.266	76
665.282	102
665.299	123
665.315	143
665.332	151
665.348	142
665.364	156
665.381	133
665.397	163
665.413	253
665.43	346
665.446	392
665.463	351
665.479	267
665.495	140
665.512	80
665.528	49
665.545	40
665.561	36
665.577	37
665.594	32
665.61	30
665.627	21
665.643	24
665.659	22
665.676	25
665.692	28
665.709	26
665.725	23
665.741	28
665.758	26
665.774	41
665.791	33
665.807	39
665.824	34
665.84	28
665.856	22
665.873	21
665.889	18
665.906	21
665.922	29
665.938	34
665.955	27
665.971	18
665.988	16
666.004	18
666.02	18
666.037	29
666.053	39
666.07	31
666.086	26
666.102	23
666.119	25
666.135	40
666.152	73
666.168	111
666.184	69
666.201	97
666.217	43
666.234	38
666.25	45
666.266	108
666.283	122
666.299	173
666.316	136
666.332	134
666.349	101
666.365	85
666.381	84
666.398	83
666.414	146
666.431	98
666.447	94
666.463	91
666.48	69
666.496	59
666.513	34
666.529	32
666.545	34
666.562	40
666.578	37
666.595	29
666.611	20
666.628	35
666.644	21
666.66	41
666.677	23
666.693	23
666.71	28
666.726	34
666.742	34
666.759	50
666.775	36
666.792	56
666.808	24
666.824	62
666.841	26
666.857	149
666.874	32
666.89	38
666.907	35
666.923	45
666.939	74
666.956	58
666.972	51
666.989	38
667.005	36
667.021	37
667.038	60
667.054	50
667.071	71
667.087	52
667.104	66
667.12	74
667.136	99
667.153	87
667.169	110
667.186	81
667.202	131
667.218	204
667.235	267
667.251	228
667.268	198
667.284	319
667.301	704
667.317	1220
667.333	1492
667.35	1391
667.366	848
667.383	496
667.399	225
667.416	152
667.432	194
667.448	125
667.465	259
667.481	95
667.498	50
667.514	46
667.531	34
667.547	33
667.563	27
667.58	32
667.596	27
667.613	25
667.629	20
667.645	18
667.662	23
667.678	27
667.695	28
667.711	31
667.728	19
667.744	18
667.76	22
667.777	22
667.793	24
667.81	25
667.826	23
667.843	30
667.859	20
667.875	22
667.892	16
667.908	31
667.925	26
667.941	25
667.958	30
667.974	34
667.99	31
668.007	29
668.023	27
668.04	21
668.056	26
668.073	27
668.089	35
668.106	38
668.122	45
668.138	50
668.155	53
668.171	54
668.188	66
668.204	68
668.221	107
668.237	120
668.253	145
668.27	154
668.286	201
668.303	335
668.319	512
668.336	632
668.352	571
668.368	423
668.385	236
668.401	122
668.418	68
668.434	62
668.451	62
668.467	57
668.484	45
668.5	35
668.516	33
668.533	37
668.549	35
668.566	30
668.582	27
668.598	39
668.615	37
668.631	29
668.648	25
668.664	26
668.681	28
668.697	26
668.714	33
668.73	38
668.746	35
668.763	32
668.779	29
668.796	29
668.812	20
668.829	15
668.845	11
668.862	14
668.878	24
668.894	22
668.911	37
668.927	23
668.944	33
668.96	26
668.977	26
668.993	23
669.01	27
669.026	19
669.042	36
669.059	32
669.075	31
669.092	29
669.108	31
669.125	42
669.141	65
669.158	77
669.174	67
669.19	70
669.207	81
669.223	114
669.24	167
669.256	204
669.273	210
669.289	246
669.306	315
669.322	363
669.338	372
669.355	293
669.371	190
669.388	108
669.404	61
669.421	55
669.437	56
669.454	48
669.47	42
669.486	35
669.503	30
669.519	28
669.536	24
669.552	25
669.569	29
669.585	13
669.602	11
669.618	12
669.635	18
669.651	19
669.667	19
669.684	20
669.7	24
669.717	30
669.733	39
669.75	43
669.766	29
669.783	22
669.799	19
669.816	14
669.832	15
669.848	18
669.865	19
669.881	19
669.898	21
669.914	17
669.931	15
669.947	17
669.963	21
669.98	22
669.996	25
670.013	27
670.029	35
670.046	30
670.062	33
670.079	27
670.095	45
670.112	35
670.128	35
670.144	31
670.161	40
670.177	43
670.194	60
670.21	60
670.227	152
670.243	278
670.26	419
670.276	445
670.293	388
670.309	304
670.326	257
670.342	191
670.359	127
670.375	76
670.391	49
670.408	35
670.424	37
670.441	34
670.457	53
670.474	72
670.49	80
670.507	74
670.523	63
670.539	53
670.556	28
670.572	16
670.589	14
670.605	15
670.622	24
670.638	23
670.655	17
670.671	10
670.688	13
670.704	12
670.721	11
670.737	10
670.754	10
670.77	10
670.787	12
670.803	13
670.819	16
670.836	15
670.852	12
670.869	12
670.885	10
670.902	11
670.918	12
670.935	18
670.951	23
670.968	26
670.984	23
671	17
671.017	20
671.034	23
671.05	21
671.066	25
671.083	26
671.099	22
671.116	23
671.132	29
671.149	25
671.165	30
671.182	21
671.198	27
671.215	49
671.231	90
671.248	186
671.264	260
671.28	260
671.297	247
671.313	172
671.33	128
671.346	94
671.363	65
671.379	49
671.396	40
671.412	26
671.429	30
671.445	60
671.462	54
671.478	52
671.495	42
671.511	44
671.528	49
[truncated: 149 more rows]
