# Supplementary material for: Regio- and sequence-controlled conjugated topological oligomers and polymers via boronate-tag assisted solution-phase strategy
Source: Nat Commun. 2021 Oct 6;12:5853. doi: 10.1038/s41467-021-26186-y (PMC8494804; doi:10.1038/s41467-021-26186-y)
Supplement: Supplementary file 2 — Source Data [file 41467_2021_26186_MOESM2_ESM.zip › Figure 2a-ABABA.xlsx]

## Sheet: Sheet1
884.345	26
884.364	26
884.383	23
884.402	21
884.421	23
884.44	21
884.459	18
884.477	17
884.496	16
884.515	19
884.534	22
884.553	28
884.572	27
884.591	21
884.61	16
884.629	14
884.648	17
884.667	21
884.686	22
884.704	19
884.723	15
884.742	12
884.761	14
884.78	19
884.799	21
884.818	22
884.837	17
884.856	15
884.875	15
884.894	13
884.912	9
884.931	6
884.95	6
884.969	9
884.988	12
885.007	14
885.026	15
885.045	19
885.064	26
885.083	29
885.101	25
885.12	15
885.139	12
885.158	7
885.177	7
885.196	6
885.215	6
885.234	10
885.253	20
885.272	27
885.291	35
885.31	43
885.328	46
885.347	45
885.366	46
885.385	41
885.404	34
885.423	34
885.442	31
885.461	25
885.48	25
885.499	25
885.518	32
885.537	41
885.556	39
885.574	34
885.593	23
885.612	20
885.631	19
885.65	20
885.669	21
885.688	19
885.707	18
885.726	29
885.745	40
885.764	43
885.783	33
885.801	19
885.82	16
885.839	14
885.858	14
885.877	14
885.896	15
885.915	17
885.934	15
885.953	16
885.972	16
885.991	16
886.01	13
886.029	17
886.047	19
886.066	27
886.085	30
886.104	24
886.123	20
886.142	21
886.161	14
886.18	16
886.199	11
886.218	11
886.237	16
886.255	25
886.274	28
886.293	25
886.312	17
886.331	16
886.35	18
886.369	19
886.388	17
886.407	18
886.426	23
886.445	31
886.464	30
886.483	24
886.502	23
886.52	30
886.539	37
886.558	36
886.577	28
886.596	17
886.615	15
886.634	12
886.653	10
886.672	17
886.691	23
886.71	34
886.729	34
886.748	31
886.767	36
886.785	31
886.804	20
886.823	11
886.842	15
886.861	15
886.88	14
886.899	12
886.918	9
886.937	4
886.956	4
886.975	7
886.994	9
887.013	15
887.032	21
887.051	21
887.069	24
887.088	41
887.107	42
887.126	41
887.145	26
887.164	23
887.183	24
887.202	23
887.221	18
887.24	20
887.259	22
887.278	18
887.297	14
887.316	16
887.335	22
887.354	27
887.372	30
887.391	37
887.41	35
887.429	37
887.448	42
887.467	41
887.486	36
887.505	27
887.524	24
887.543	24
887.562	28
887.581	28
887.6	33
887.619	32
887.638	27
887.657	27
887.675	26
887.694	34
887.713	40
887.732	43
887.751	36
887.77	24
887.789	17
887.808	8
887.827	12
887.846	22
887.865	31
887.884	33
887.903	27
887.922	22
887.941	19
887.96	18
887.979	17
887.997	12
888.016	16
888.035	17
888.054	16
888.073	17
888.092	17
888.111	22
888.13	12
888.149	11
888.168	17
888.187	29
888.206	31
888.225	20
888.244	9
888.263	16
888.282	17
888.301	16
888.319	13
888.338	18
888.357	20
888.376	19
888.395	14
888.414	14
888.433	20
888.452	23
888.471	23
888.49	27
888.509	32
888.528	34
888.547	33
888.566	32
888.585	30
888.604	28
888.623	24
888.642	18
888.66	22
888.679	33
888.698	46
888.717	53
888.736	43
888.755	30
888.774	24
888.793	25
888.812	23
888.831	23
888.85	25
888.869	23
888.888	20
888.907	19
888.926	21
888.945	27
888.964	33
888.983	39
889.002	34
889.021	23
889.04	14
889.058	9
889.077	10
889.096	12
889.115	18
889.134	20
889.153	23
889.172	21
889.191	18
889.21	23
889.229	30
889.248	38
889.267	42
889.286	36
889.305	28
889.324	19
889.343	19
889.362	26
889.381	39
889.4	39
889.419	39
889.438	28
889.457	21
889.476	11
889.495	4
889.514	5
889.533	14
889.551	29
889.57	41
889.589	43
889.608	37
889.627	30
889.646	34
889.665	36
889.684	30
889.703	20
889.722	19
889.741	15
889.76	18
889.779	18
889.798	17
889.817	23
889.836	24
889.855	24
889.874	19
889.893	13
889.912	12
889.931	13
889.95	17
889.969	19
889.987	23
890.006	31
890.025	38
890.044	40
890.063	41
890.082	34
890.101	26
890.12	18
890.139	12
890.158	13
890.177	17
890.196	20
890.215	23
890.234	28
890.253	25
890.272	27
890.291	35
890.31	45
890.329	50
890.348	47
890.367	40
890.386	25
890.405	19
890.424	18
890.443	18
890.462	13
890.481	11
890.5	11
890.519	10
890.538	11
890.557	18
890.576	34
890.595	38
890.614	37
890.632	30
890.651	23
890.67	23
890.689	22
890.708	19
890.727	20
890.746	20
890.765	22
890.784	23
890.803	15
890.822	10
890.841	6
890.86	8
890.879	10
890.898	18
890.917	26
890.936	28
890.955	25
890.974	23
890.993	23
891.012	29
891.031	32
891.05	32
891.069	24
891.088	21
891.107	25
891.126	30
891.145	28
891.164	22
891.183	19
891.202	19
891.221	19
891.24	27
891.259	41
891.278	43
891.297	38
891.316	33
891.335	27
891.354	30
891.372	32
891.391	32
891.41	28
891.429	18
891.448	15
891.467	20
891.486	26
891.505	31
891.524	34
891.543	34
891.562	32
891.581	31
891.6	33
891.619	30
891.638	30
891.657	26
891.676	22
891.695	19
891.714	18
891.733	18
891.752	24
891.771	24
891.79	21
891.809	25
891.828	27
891.847	27
891.866	24
891.885	32
891.904	41
891.923	38
891.942	26
891.961	17
891.98	21
891.999	23
892.018	30
892.037	26
892.056	19
892.075	20
892.094	22
892.113	21
892.132	19
892.151	21
892.17	22
892.189	21
892.208	19
892.227	13
892.246	24
892.265	39
892.284	57
892.303	72
892.322	67
892.341	60
892.36	38
892.379	23
892.398	13
892.417	11
892.436	13
892.455	25
892.474	38
892.493	43
892.511	39
892.53	35
892.549	32
892.568	31
892.587	40
892.606	51
892.625	57
892.644	51
892.663	51
892.683	53
892.702	52
892.721	50
892.74	45
892.758	36
892.777	31
892.796	20
892.815	21
892.834	24
892.853	28
892.872	22
892.891	19
892.91	17
892.929	12
892.948	10
892.967	9
892.986	17
893.005	23
893.024	26
893.043	20
893.062	17
893.081	20
893.1	34
893.119	57
893.138	53
893.157	35
893.176	21
893.195	16
893.214	14
893.233	26
893.252	35
893.271	40
893.29	45
893.309	50
893.328	46
893.347	36
893.366	35
893.385	39
893.404	37
893.423	34
893.442	27
893.461	16
893.48	13
893.499	17
893.518	18
893.537	25
893.556	41
893.575	53
893.594	53
893.613	52
893.632	62
893.651	71
893.67	71
893.689	72
893.708	72
893.727	59
893.746	43
893.765	33
893.784	34
893.803	34
893.822	24
893.841	24
893.86	33
893.879	45
893.898	46
893.917	50
893.936	46
893.955	36
893.974	31
893.994	33
894.013	33
894.032	30
894.051	21
894.069	20
894.088	21
894.107	35
894.126	36
894.145	26
894.164	23
894.183	27
894.202	34
894.222	38
894.241	36
894.26	29
894.279	32
894.298	41
894.317	42
894.336	45
894.355	48
894.374	55
894.393	61
894.412	52
894.431	33
894.45	20
894.469	21
894.488	26
894.507	36
894.526	31
894.545	33
894.564	39
894.583	42
894.602	41
894.621	39
894.64	37
894.659	34
894.678	33
894.697	36
894.716	40
894.735	40
894.754	40
894.773	39
894.792	44
894.811	38
894.83	33
894.849	29
894.868	34
894.887	43
894.906	56
894.925	53
894.944	39
894.963	33
894.982	32
895.001	27
895.02	20
895.039	18
895.058	25
895.077	34
895.096	30
895.115	26
895.134	31
895.153	41
895.172	43
895.191	38
895.21	29
895.229	24
895.248	30
895.267	41
895.286	53
895.305	57
895.324	61
895.343	62
895.362	56
895.381	62
895.4	70
895.419	64
895.439	44
895.458	41
895.477	41
895.496	39
895.515	33
895.534	40
895.553	41
895.572	31
895.591	29
895.61	25
895.629	32
895.648	31
895.667	34
895.686	25
895.705	32
895.724	41
895.743	70
895.762	78
895.781	60
895.8	39
895.819	29
895.838	26
895.857	22
895.876	20
895.895	20
895.914	25
895.933	27
895.952	27
895.971	29
895.99	31
896.009	30
896.028	26
896.047	27
896.066	29
896.085	28
896.104	28
896.124	23
896.143	30
896.162	32
896.181	33
896.2	32
896.219	28
896.238	24
896.257	26
896.276	39
896.295	47
896.314	51
896.333	76
896.352	121
896.371	160
896.39	180
896.409	171
896.428	149
896.447	118
896.466	76
896.485	57
896.504	48
896.523	39
896.542	34
896.561	38
896.58	39
896.599	42
896.618	40
896.637	45
896.656	52
896.675	38
896.694	28
896.713	32
896.732	34
896.752	31
896.771	39
896.79	53
896.809	60
896.828	46
896.847	35
896.866	25
896.885	26
896.904	26
896.923	30
896.942	27
896.961	30
896.98	37
896.999	36
897.018	29
897.037	26
897.056	30
897.075	36
897.094	30
897.113	35
897.132	41
897.151	42
897.17	42
897.189	43
897.208	50
897.227	55
897.247	56
897.266	64
897.285	71
897.304	89
897.323	118
897.342	290
897.361	675
897.38	1317
897.399	1853
897.418	1971
897.437	1673
897.456	1148
897.475	716
897.494	382
897.513	254
897.532	207
897.551	172
897.57	129
897.589	111
897.608	83
897.627	58
897.646	50
897.665	48
897.685	49
897.704	53
897.723	59
897.742	55
897.761	47
897.78	46
897.799	42
897.818	44
897.837	56
897.856	61
897.875	57
897.894	52
897.913	58
897.932	56
897.951	50
897.97	58
897.989	62
898.008	55
898.027	55
898.047	56
898.066	55
898.085	61
898.104	67
898.123	70
898.142	62
898.161	61
898.18	80
898.199	95
898.218	117
898.237	134
898.256	144
898.275	152
898.294	173
898.313	251
898.332	644
898.351	1864
898.37	4314
898.389	6651
898.409	7792
898.428	7216
898.447	5336
898.466	3600
898.485	1978
898.504	1117
898.523	637
898.542	456
898.561	350
898.58	287
898.599	227
898.618	199
898.637	150
898.656	117
898.675	99
898.694	91
898.713	91
898.732	101
898.751	94
898.77	82
898.79	78
898.809	89
898.828	92
898.847	92
898.866	88
898.885	94
898.904	83
898.923	76
898.942	68
898.961	62
898.98	61
898.999	57
899.018	47
899.037	44
899.056	56
899.076	72
899.095	84
899.114	72
899.133	61
899.152	65
899.171	67
899.19	80
899.209	98
899.228	120
899.247	128
899.266	122
899.285	131
899.304	143
899.323	241
899.342	590
899.361	1644
899.38	3093
899.399	4485
899.419	4835
899.438	4025
899.457	2947
899.476	1700
899.495	1001
899.514	556
899.533	367
899.552	260
899.571	224
899.59	189
899.609	174
899.628	150
899.647	122
899.666	97
899.686	70
899.705	77
899.724	82
899.743	89
899.762	95
899.781	93
899.8	79
899.819	76
899.838	83
899.857	81
899.876	73
899.895	72
899.914	83
899.933	90
899.952	93
899.971	93
899.991	88
900.01	78
900.029	72
900.048	58
900.067	57
900.086	66
900.105	59
900.124	39
900.143	45
900.162	53
900.181	64
900.2	74
900.22	80
900.239	98
900.258	105
900.277	103
900.296	106
900.315	137
900.334	252
900.353	651
900.372	1342
900.391	2155
900.41	2470
900.429	2240
900.448	1765
900.467	1123
900.486	676
900.506	384
900.525	249
900.544	169
900.563	121
900.582	103
900.601	93
900.62	93
900.639	99
900.658	96
900.677	84
900.696	78
900.715	62
900.735	59
900.754	69
900.773	85
900.792	81
900.811	69
900.83	64
900.849	50
900.868	50
900.887	57
900.906	61
900.925	45
900.944	35
900.963	34
900.982	39
901.002	44
901.021	44
901.04	47
901.059	48
901.078	52
901.097	54
901.116	64
901.135	63
901.154	69
901.173	79
901.192	75
901.212	67
901.231	61
901.25	50
901.269	37
901.288	34
901.307	75
901.326	125
901.345	231
901.364	414
901.383	724
901.402	941
901.421	950
901.441	804
901.46	539
901.479	344
901.498	217
901.517	148
901.536	100
901.555	75
901.574	64
901.593	57
901.612	64
901.631	62
901.65	53
901.67	58
901.689	72
901.708	78
901.727	71
901.746	57
901.765	48
901.784	51
901.803	48
901.822	45
901.841	37
901.861	36
901.88	37
901.899	43
901.918	49
901.937	60
901.956	50
901.975	36
901.994	35
902.013	46
902.032	64
902.051	72
902.071	56
902.09	38
902.109	26
902.128	28
902.147	34
902.166	30
902.185	39
902.204	43
902.223	47
902.242	42
902.261	36
902.28	34
902.3	40
902.319	57
902.338	87
902.357	142
902.376	236
902.395	310
902.414	318
902.433	287
902.452	211
902.471	141
902.491	75
902.51	49
902.529	48
902.548	43
902.567	46
902.586	44
902.605	38
902.624	39
902.643	41
902.662	49
902.682	50
902.701	44
902.72	37
902.739	35
902.758	34
902.777	28
902.796	32
902.815	42
902.834	45
902.853	39
902.872	35
902.892	43
902.911	52
902.93	46
902.949	38
902.968	29
902.987	27
903.006	25
903.025	33
903.044	35
903.063	34
903.083	26
903.102	21
903.121	19
903.14	22
903.159	23
903.178	23
903.197	27
903.216	30
903.236	25
903.255	29
903.274	45
903.293	50
903.312	48
903.331	49
903.35	53
903.369	78
903.388	111
903.407	133
903.427	131
903.446	105
903.465	73
903.484	46
903.503	34
903.522	38
903.541	42
903.56	41
903.579	44
903.598	50
903.618	49
903.637	49
903.656	45
903.675	45
903.694	48
903.713	44
903.732	36
903.751	41
903.77	46
903.79	39
903.809	29
903.828	25
903.847	25
903.866	21
903.885	23
903.904	26
903.923	31
903.942	35
903.962	35
903.981	39
904	40
904.019	41
904.038	39
904.057	31
904.076	27
904.095	23
904.115	27
904.134	23
904.153	26
904.172	31
904.191	37
904.21	40
904.229	37
904.248	34
904.267	26
904.287	24
904.306	24
904.325	23
904.344	24
904.363	24
904.382	29
904.401	35
904.42	44
904.439	51
904.459	50
904.478	38
904.497	31
904.516	32
904.535	35
904.554	37
904.573	36
904.592	34
904.611	34
904.631	31
904.65	28
904.669	25
904.688	25
904.707	24
904.726	22
904.745	18
904.764	22
904.784	29
904.803	27
904.822	28
904.841	30
904.86	26
904.879	23
904.898	26
904.918	27
904.937	23
904.956	20
904.975	17
904.994	19
905.013	17
905.032	13
905.051	14
905.071	17
905.09	19
905.109	23
905.128	27
905.147	33
905.166	29
905.185	24
905.204	28
905.223	36
905.243	34
905.262	24
905.281	22
905.3	28
905.319	30
905.338	27
905.357	19
905.376	19
905.396	16
905.415	14
905.434	30
905.453	42
905.472	43
905.491	39
905.51	33
905.529	28
905.549	26
905.568	34
905.587	39
905.606	44
905.625	49
905.644	43
905.663	35
905.683	32
905.702	31
905.721	34
905.74	40
905.759	49
905.778	48
905.797	45
905.817	39
905.836	30
905.855	19
905.874	26
905.893	35
905.912	32
905.931	29
905.95	26
905.97	26
905.989	28
906.008	38
906.027	40
906.046	34
906.065	27
906.084	29
906.104	35
906.123	31
906.142	25
906.161	18
906.18	17
906.199	19
906.218	20
906.237	19
906.256	23
906.276	27
906.295	33
906.314	32
906.333	30
906.352	32
906.371	32
906.39	33
906.41	33
906.429	33
906.448	27
906.467	28
906.486	26
906.505	20
906.524	17
906.544	28
906.563	38
906.582	36
906.601	42
906.62	34
906.639	31
906.659	39
906.678	39
906.697	34
906.716	28
906.735	23
906.754	26
906.773	35
906.793	44
906.812	44
906.831	44
906.85	45
906.869	46
906.888	45
906.907	47
906.927	56
906.946	58
906.965	41
906.984	31
907.003	24
907.022	22
907.041	23
907.061	26
907.08	26
907.099	24
907.118	27
907.137	32
907.156	34
907.175	31
907.194	21
907.214	26
907.233	30
907.252	36
907.271	36
907.29	29
907.309	20
907.328	17
907.348	20
907.367	15
907.386	23
907.405	34
907.424	43
907.443	44
907.463	42
907.482	34
907.501	33
907.52	30
907.539	30
907.558	30
907.577	30
907.597	33
907.616	34
907.635	32
907.654	46
907.673	65
907.692	71
907.712	57
907.731	39
907.75	32
907.769	27
907.788	23
907.807	40
907.826	43
907.846	57
907.865	39
907.884	35
907.903	33
907.922	32
907.941	31
907.961	30
907.98	28
907.999	33
908.018	26
908.037	18
908.056	11
908.075	10
908.095	9
908.114	15
908.133	21
908.152	26
908.171	31
908.19	24
908.21	23
908.229	26
908.248	29
908.267	31
908.286	29
908.305	29
908.324	35
908.344	42
908.363	42
908.382	35
908.401	30
908.42	23
908.439	15
908.459	16
908.478	20
908.497	23
908.516	25
908.535	24
908.554	23
908.574	24
908.593	24
908.612	44
908.631	54
908.65	51
908.669	40
908.688	34
908.708	32
908.727	36
908.746	32
908.765	37
908.784	39
908.803	35
908.823	31
908.842	30
908.861	37
908.88	49
908.899	60
908.918	53
908.938	39
908.957	21
908.976	8
908.995	6
909.014	10
909.034	12
909.053	16
909.072	22
909.091	29
909.11	30
909.129	30
909.149	22
909.168	17
909.187	17
909.206	22
909.225	28
909.244	30
909.264	27
909.283	24
909.302	17
909.321	25
909.34	35
909.359	54
909.379	85
909.398	96
909.417	89
909.436	71
909.455	60
909.474	56
909.494	56
909.513	52
909.532	44
909.551	38
909.57	30
909.589	25
909.609	25
909.628	22
909.647	23
909.666	24
909.685	20
909.704	21
909.724	21
909.743	26
909.762	27
909.781	38
909.8	38
909.819	38
909.839	38
909.858	56
909.877	91
909.896	117
909.915	115
909.934	102
909.954	82
909.973	68
909.992	42
910.011	27
910.03	19
910.05	22
910.069	24
910.088	33
910.107	41
910.126	39
910.145	21
910.165	16
910.184	18
910.203	19
910.222	21
910.241	20
910.26	16
910.28	15
910.299	18
910.318	25
910.337	31
910.356	36
910.376	58
910.395	75
910.414	90
910.433	81
910.452	55
910.471	39
910.491	30
910.51	30
910.529	28
910.548	30
910.567	38
910.587	35
910.606	30
910.625	30
910.644	28
910.663	30
910.683	34
910.702	46
910.721	46
910.74	40
910.759	24
910.778	25
910.798	35
910.817	41
910.836	38
910.855	34
910.874	33
910.894	37
910.913	38
910.932	34
910.951	28
910.97	32
910.99	38
911.009	41
911.028	35
911.047	27
911.066	20
911.085	18
911.105	15
911.124	14
911.143	14
911.162	13
911.181	16
911.201	19
911.22	22
911.239	23
911.258	28
911.277	32
911.297	41
911.316	39
911.335	31
911.354	33
911.373	37
911.392	60
911.412	79
911.431	71
911.45	50
911.469	42
911.488	38
911.508	41
911.527	46
911.546	40
911.565	32
911.584	29
911.604	32
911.623	38
911.642	43
911.661	37
911.68	33
911.699	32
911.719	25
911.738	19
911.757	17
911.776	27
911.795	40
911.815	46
911.834	43
911.853	29
911.872	17
911.891	22
911.911	27
911.93	33
911.949	32
911.968	25
911.987	14
912.007	10
912.026	11
912.045	9
912.064	14
912.083	21
912.103	26
912.122	22
912.141	17
912.16	20
912.179	26
912.199	30
912.218	27
912.237	29
912.256	23
912.275	19
912.295	13
912.314	19
912.333	38
912.352	52
912.371	51
912.391	50
912.41	46
912.429	45
912.448	33
912.467	31
912.487	31
912.506	36
912.525	37
912.544	37
912.563	45
912.583	41
912.602	42
912.621	39
912.64	28
912.659	29
912.679	32
912.698	39
912.717	46
912.736	48
912.755	35
912.775	30
912.794	32
912.813	33
912.832	29
912.851	35
912.871	43
912.89	52
912.909	34
912.928	19
912.947	18
912.967	27
912.986	45
913.005	50
913.024	43
913.044	34
913.063	24
913.082	24
913.101	18
913.12	16
913.14	20
913.159	22
913.178	18
913.197	17
913.216	25
913.236	32
913.255	30
913.274	25
913.293	16
913.312	8
913.332	11
913.351	24
913.37	39
913.389	45
913.409	54
913.428	54
913.447	46
913.466	39
913.485	24
913.505	21
913.524	20
913.543	27
913.562	26
913.582	30
913.601	34
913.62	45
913.639	57
913.658	64
913.678	58
913.697	45
913.716	33
913.735	28
913.754	29
913.774	28
913.793	16
913.812	10
913.831	11
913.851	14
913.87	16
913.889	18
913.908	23
913.927	23
913.947	22
913.966	20
913.985	15
914.004	8
914.024	7
914.043	12
914.062	20
914.081	24
914.1	29
914.12	36
914.139	30
914.158	26
914.177	27
914.196	26
914.216	20
914.235	21
914.254	29
914.273	31
914.293	31
914.312	32
914.331	36
914.35	38
914.369	54
914.389	78
914.408	119
914.427	154
914.446	145
914.466	115
914.485	67
914.504	50
914.523	41
914.542	43
914.562	38
914.581	30
914.6	20
914.619	29
914.639	27
914.658	30
914.677	32
914.696	37
914.716	43
914.735	39
914.754	33
914.773	28
914.792	26
914.812	20
914.831	17
914.85	17
914.869	14
914.889	15
914.908	13
914.927	14
914.946	15
914.965	21
914.985	20
915.004	19
915.023	19
915.042	20
915.062	18
915.081	17
915.1	22
915.119	30
915.139	33
915.158	34
