# Supplementary material for: Regio- and sequence-controlled conjugated topological oligomers and polymers via boronate-tag assisted solution-phase strategy
Source: Nat Commun. 2021 Oct 6;12:5853. doi: 10.1038/s41467-021-26186-y (PMC8494804; doi:10.1038/s41467-021-26186-y)
Supplement: Supplementary file 2 — Source Data [file 41467_2021_26186_MOESM2_ESM.zip › Figure 2a-ABABAB.xlsx]

## Sheet: Sheet1
715.016	30
715.033	27
715.05	24
715.067	21
715.084	17
715.101	18
715.118	29
715.135	41
715.152	49
715.169	52
715.186	47
715.203	36
715.22	30
715.237	38
715.254	52
715.271	67
715.288	68
715.305	66
715.322	57
715.339	73
715.356	149
715.373	263
715.39	357
715.407	348
715.424	241
715.441	165
715.458	103
715.475	63
715.492	52
715.509	57
715.526	56
715.543	47
715.56	41
715.577	42
715.594	39
715.611	33
715.628	22
715.645	18
715.662	19
715.679	26
715.696	38
715.713	41
715.73	33
715.747	25
715.764	21
715.781	16
715.798	18
715.815	18
715.832	22
715.849	29
715.866	26
715.883	19
715.9	18
715.917	13
715.934	12
715.951	9
715.968	10
715.985	15
716.002	23
716.019	26
716.036	23
716.053	23
716.07	17
716.087	17
716.104	26
716.121	31
716.138	25
716.155	15
716.172	16
716.189	30
716.206	54
716.223	63
716.24	63
716.257	56
716.274	45
716.291	39
716.308	43
716.325	42
716.342	55
716.359	88
716.376	146
716.393	180
716.41	159
716.427	110
716.444	57
716.461	36
716.478	36
716.495	44
716.512	47
716.529	53
716.546	54
716.563	53
716.58	52
716.597	51
716.614	34
716.631	21
716.648	21
716.665	27
716.682	30
716.699	20
716.716	9
716.734	7
716.75	8
716.768	20
716.784	32
716.802	33
716.819	27
716.836	22
716.853	23
716.87	24
716.887	24
716.904	24
716.921	22
716.938	16
716.955	9
716.972	9
716.989	14
717.006	21
717.023	27
717.04	32
717.057	40
717.074	48
717.091	45
717.108	31
717.125	19
717.142	18
717.159	15
717.176	16
717.193	28
717.21	41
717.227	56
717.244	66
717.261	59
717.278	52
717.295	43
717.312	53
717.329	55
717.346	44
717.363	35
717.38	38
717.397	46
717.414	44
717.431	38
717.448	35
717.465	32
717.482	28
717.5	26
717.516	25
717.534	22
717.551	18
717.568	11
717.585	6
717.602	8
717.619	16
717.636	28
717.653	41
717.67	49
717.687	48
717.704	41
717.721	31
717.738	26
717.755	18
717.772	16
717.789	16
717.806	17
717.823	20
717.84	25
717.857	35
717.874	33
717.891	30
717.908	23
717.925	22
717.942	16
717.959	14
717.976	16
717.993	25
718.01	31
718.027	34
718.044	28
718.062	18
718.078	16
718.096	22
718.113	26
718.13	28
718.147	26
718.164	38
718.181	121
718.198	257
718.215	401
718.232	436
718.249	335
718.266	233
718.283	125
718.3	78
718.317	50
718.334	38
718.351	37
718.368	39
718.385	37
718.402	35
718.419	20
718.436	14
718.453	16
718.47	22
718.487	40
718.505	47
718.521	44
718.538	31
718.556	24
718.573	26
718.59	33
718.607	38
718.624	42
718.641	36
718.658	34
718.675	34
718.692	30
718.709	25
718.726	20
718.743	26
718.76	38
718.777	47
718.794	44
718.811	39
718.828	37
718.845	33
718.862	34
718.879	37
718.896	35
718.913	28
718.931	22
718.948	15
718.965	18
718.982	18
718.999	16
719.016	18
719.033	18
719.05	16
719.067	17
719.084	23
719.101	33
719.118	40
719.135	43
719.152	56
719.169	132
719.186	333
719.203	701
719.22	962
719.237	923
719.254	718
719.271	431
719.288	271
719.306	142
719.323	88
719.34	63
719.357	48
719.374	41
719.391	50
719.408	63
719.425	62
719.442	54
719.459	56
719.476	47
719.493	40
719.51	45
719.527	49
719.544	44
719.561	32
719.578	27
719.595	27
719.612	31
719.63	31
719.647	32
719.664	34
719.681	36
719.698	27
719.715	18
719.732	16
719.749	21
719.766	32
719.783	50
719.8	58
719.817	51
719.834	48
719.851	36
719.868	33
719.885	26
719.902	24
719.919	25
719.937	24
719.953	31
719.971	30
719.988	24
720.005	18
720.022	18
720.039	18
720.056	21
720.073	29
720.09	31
720.107	41
720.124	49
720.141	62
720.158	113
720.175	299
720.192	749
720.209	1209
720.226	1402
720.244	1195
720.261	757
720.278	465
720.295	261
720.312	149
720.329	88
720.346	70
720.363	58
720.38	59
720.397	56
720.414	50
720.431	35
720.448	36
720.465	45
720.482	48
720.5	42
720.516	36
720.534	28
720.551	28
720.568	29
720.585	36
720.602	38
720.619	39
720.636	43
720.653	51
720.67	61
720.687	55
720.704	40
720.721	35
720.738	39
720.755	39
720.773	33
720.79	25
720.807	17
720.824	17
720.841	24
720.858	28
720.875	30
720.892	35
720.909	35
720.926	31
720.943	21
720.96	22
720.977	24
720.994	32
721.011	42
721.029	44
721.046	33
721.063	33
721.08	34
721.097	36
721.114	44
721.131	47
721.148	42
721.165	56
721.182	142
721.199	305
721.216	476
721.233	510
721.25	410
721.268	288
721.285	161
721.302	89
721.319	68
721.336	66
721.353	71
721.37	65
721.387	48
721.404	38
721.421	33
721.438	39
721.455	61
721.472	67
721.49	58
721.506	45
721.524	43
721.541	41
721.558	39
721.575	41
721.592	38
721.609	32
721.626	23
721.643	19
721.66	25
721.677	30
721.694	28
721.711	26
721.729	29
721.746	35
721.763	33
721.78	25
721.797	15
721.814	13
721.831	14
721.848	15
721.865	22
721.882	26
721.899	22
721.916	20
721.933	25
721.951	36
721.968	38
721.985	29
722.002	21
722.019	17
722.036	19
722.053	19
722.07	17
722.087	21
722.104	30
722.121	44
722.138	60
722.155	76
722.173	202
722.19	506
722.207	946
722.224	1153
722.241	1029
722.258	752
722.275	438
722.292	250
722.309	121
722.326	63
722.343	47
722.361	42
722.378	42
722.395	36
722.412	37
722.429	43
722.446	37
722.463	42
722.48	62
722.497	74
722.514	70
722.531	52
722.548	39
722.566	27
722.583	21
722.6	18
722.617	18
722.634	17
722.651	21
722.668	31
722.685	40
722.702	37
722.719	22
722.736	20
722.754	22
722.771	27
722.788	27
722.805	24
722.822	27
722.839	29
722.856	27
722.873	24
722.89	19
722.907	19
722.924	19
722.942	21
722.959	24
722.976	32
722.993	37
723.01	36
723.027	29
723.044	28
723.061	21
723.078	32
723.095	44
723.112	50
723.13	52
723.147	55
723.164	70
723.181	126
723.198	276
723.215	398
723.232	431
723.249	370
723.266	237
723.283	152
723.301	87
723.318	62
723.335	46
723.352	44
723.369	48
723.386	48
723.403	43
723.42	44
723.437	42
723.454	31
723.471	23
723.489	29
723.506	39
723.523	43
723.54	48
723.557	46
723.574	35
723.591	23
723.608	15
723.625	15
723.643	21
723.66	26
723.677	24
723.694	20
723.711	25
723.728	32
723.745	37
723.762	37
723.779	34
723.796	25
723.813	19
723.831	20
723.848	25
723.865	26
723.882	24
723.899	25
723.916	28
723.933	27
723.95	28
723.967	32
723.985	30
724.002	21
724.019	18
724.036	27
724.053	29
724.07	27
724.087	31
724.104	37
724.121	39
724.139	35
724.156	48
724.173	115
724.19	278
724.207	463
724.224	569
724.241	531
724.258	386
724.275	253
724.292	158
724.309	101
724.327	72
724.344	56
724.361	36
724.378	30
724.395	29
724.412	28
724.429	25
724.446	22
724.463	23
724.481	36
724.498	48
724.515	44
724.532	37
724.549	33
724.566	30
724.583	23
724.6	29
724.617	22
724.635	27
724.652	30
724.669	41
724.686	44
724.703	38
724.72	37
724.737	35
724.754	27
724.771	19
724.789	22
724.806	24
724.823	27
724.84	30
724.857	34
724.874	31
724.891	24
724.909	19
724.926	20
724.943	22
724.96	26
724.977	20
724.994	17
725.011	14
725.028	15
725.045	19
725.062	28
725.08	28
725.097	32
725.114	32
725.131	33
725.148	30
725.165	30
725.182	69
725.199	134
725.217	196
725.234	220
725.251	193
725.268	149
725.285	89
725.302	64
725.319	54
725.336	50
725.354	43
725.371	28
725.388	17
725.405	16
725.422	22
725.439	27
725.456	24
725.473	23
725.49	25
725.508	38
725.525	49
725.542	48
725.559	42
725.576	33
725.593	28
725.61	27
725.628	23
725.645	12
725.662	8
725.679	8
725.696	10
725.713	10
725.73	10
725.747	13
725.764	16
725.782	22
725.799	25
725.816	20
725.833	18
725.85	19
725.867	18
725.884	25
725.902	32
725.919	34
725.936	29
725.953	21
725.97	17
725.987	13
726.004	14
726.021	14
726.038	12
726.056	12
726.073	18
726.09	28
726.107	32
726.124	30
726.141	23
726.158	28
726.176	53
726.193	90
726.21	133
726.227	146
726.244	124
726.261	86
726.278	50
726.295	36
726.313	36
726.33	50
726.347	52
726.364	46
726.381	39
726.398	43
726.415	43
726.433	32
726.45	18
726.467	14
726.484	14
726.501	19
726.518	18
726.535	15
726.552	15
726.57	17
726.587	16
726.604	17
726.621	25
726.638	31
726.655	37
726.672	35
726.689	30
726.707	20
726.724	18
726.741	23
726.758	21
726.775	17
726.792	10
726.809	5
726.827	11
726.844	31
726.861	52
726.878	58
726.895	48
726.912	34
726.929	23
726.947	22
726.964	21
726.981	18
726.998	16
727.015	14
727.032	12
727.049	11
727.067	13
727.084	17
727.101	18
727.118	14
727.135	13
727.152	16
727.169	16
727.187	17
727.204	20
727.221	25
727.238	30
727.255	37
727.272	38
727.289	41
727.307	40
727.324	43
727.341	47
727.358	36
727.375	23
727.392	13
727.409	9
727.427	11
727.444	18
727.461	27
727.478	38
727.495	35
727.512	30
727.529	32
727.547	26
727.564	23
727.581	25
727.598	23
727.615	16
727.632	10
727.649	10
727.667	13
727.684	18
727.701	18
727.718	26
727.735	32
727.752	33
727.769	28
727.787	23
727.804	24
727.821	27
727.838	26
727.855	20
727.872	18
727.89	22
727.907	27
727.924	31
727.941	30
727.958	23
727.975	19
727.992	17
728.01	15
728.027	10
728.044	11
728.061	16
728.078	21
728.095	21
728.112	24
728.13	28
728.147	32
728.164	28
728.181	30
728.198	28
728.215	27
728.233	28
728.25	25
728.267	29
728.284	33
728.301	35
728.318	33
728.336	37
728.353	32
728.37	30
728.387	27
728.404	23
728.421	25
728.438	24
728.456	29
728.473	43
728.49	47
728.507	44
728.524	43
728.541	41
728.559	41
728.576	37
728.593	28
728.61	21
728.627	18
728.644	22
728.662	26
728.679	31
728.696	31
728.713	26
728.73	22
728.747	23
728.764	29
728.782	23
728.799	14
728.816	11
728.833	14
728.85	19
728.867	24
728.885	27
728.902	26
728.919	34
728.936	33
728.953	26
728.97	17
728.988	16
729.005	20
729.022	18
729.039	20
729.056	26
729.073	32
729.091	42
729.108	52
729.125	70
729.142	79
729.159	69
729.176	56
729.194	40
729.211	39
729.228	55
729.245	66
729.262	78
729.279	67
729.297	62
729.314	55
729.331	57
729.348	60
729.365	61
729.382	54
729.4	39
729.417	39
729.434	41
729.451	36
729.468	35
729.485	36
729.503	37
729.52	31
729.537	26
729.554	22
729.571	13
729.588	18
729.606	20
729.623	25
729.64	32
729.657	35
729.674	28
729.691	15
729.709	11
729.726	10
729.743	12
729.76	14
729.777	25
729.794	29
729.812	36
729.829	25
729.846	21
729.863	31
729.88	42
729.898	42
729.915	31
729.932	25
729.949	24
729.966	21
729.983	19
730.001	16
730.018	19
730.035	22
730.052	21
730.069	19
730.086	17
730.104	28
730.121	42
730.138	49
730.155	41
730.172	32
730.189	22
730.207	23
730.224	32
730.241	44
730.258	58
730.275	81
730.293	114
730.31	133
730.327	116
730.344	82
730.361	49
730.379	35
730.396	31
730.413	34
730.43	29
730.447	26
730.464	21
730.482	19
730.499	30
730.516	38
730.533	30
730.55	22
730.567	21
730.585	24
730.602	27
730.619	32
730.636	24
730.653	14
730.671	16
730.688	22
730.705	21
730.722	24
730.739	28
730.756	32
730.774	30
730.791	21
730.808	34
730.825	62
730.842	76
730.86	67
730.877	50
730.894	40
730.911	42
730.928	41
730.946	37
730.963	37
730.98	33
730.997	28
731.014	27
731.031	25
731.049	15
731.066	12
731.083	19
731.1	27
731.117	29
731.135	34
731.152	43
731.169	46
731.186	40
731.203	35
731.221	31
731.238	37
731.255	67
731.272	166
731.289	418
731.307	776
731.324	1151
731.341	1194
731.358	906
731.375	591
731.392	320
731.41	220
731.427	149
731.444	101
731.461	79
731.478	64
731.496	51
731.513	48
731.53	52
731.547	53
731.564	50
731.582	46
731.599	38
731.616	33
731.633	26
731.65	23
731.668	31
731.685	36
731.702	38
731.719	33
731.736	33
731.754	34
731.771	38
731.788	30
731.805	39
731.822	58
731.84	61
731.857	56
731.874	46
731.891	34
731.908	30
731.926	31
731.943	36
731.96	35
731.977	37
731.994	33
732.011	37
732.029	37
732.046	42
732.063	52
732.08	44
732.097	43
732.115	58
732.132	68
732.149	71
732.166	67
732.183	68
732.201	77
732.218	100
732.235	121
732.252	214
732.269	523
732.287	1679
732.304	3301
732.321	4683
732.338	4814
732.356	3740
732.373	2562
732.39	1406
732.407	797
732.424	428
732.442	268
732.459	161
732.476	129
732.493	110
732.51	111
732.528	108
732.545	98
732.562	79
732.579	70
732.596	65
732.614	68
732.631	66
732.648	64
732.665	73
732.682	67
732.7	50
732.717	44
732.734	45
732.751	46
732.768	47
732.786	62
732.803	74
732.82	79
732.837	75
732.854	62
732.872	42
732.889	44
732.906	51
732.923	53
732.941	56
732.958	65
732.975	54
732.992	42
733.009	39
733.027	35
733.044	40
733.061	57
733.078	69
733.095	73
733.113	66
733.13	56
733.147	46
733.164	43
733.181	50
733.199	66
733.216	91
733.233	109
733.25	117
733.268	204
733.285	574
733.302	1229
733.319	2095
733.336	2437
733.354	2084
733.371	1504
733.388	870
733.405	515
733.422	306
733.44	213
733.457	139
733.474	100
733.491	67
733.509	61
733.526	53
733.543	54
733.56	46
733.577	47
733.595	50
733.612	59
733.629	72
733.646	68
733.663	51
733.681	44
733.698	43
733.715	37
733.732	37
733.75	37
733.767	36
733.784	37
733.801	42
733.818	46
733.836	39
733.853	32
733.87	37
733.887	41
733.904	44
733.922	53
733.939	58
733.956	47
733.973	33
733.991	29
734.008	35
734.025	42
734.042	40
734.059	31
734.077	29
734.094	30
734.111	34
734.128	37
734.146	42
734.163	50
734.18	64
734.197	64
734.215	58
734.232	72
734.249	93
734.266	130
734.284	276
734.301	582
734.318	945
734.335	1065
734.352	872
734.37	666
734.387	431
734.404	255
734.421	142
734.438	91
734.456	71
734.473	63
734.49	56
734.507	57
734.525	60
734.542	70
734.559	59
734.576	51
734.593	37
734.611	39
734.628	46
734.645	41
734.663	44
734.68	42
734.697	36
734.714	34
734.731	33
734.749	31
734.766	38
734.783	43
734.8	41
734.817	36
734.835	32
734.852	29
734.869	27
734.886	24
734.904	18
734.921	19
734.938	18
734.955	23
734.973	28
734.99	33
735.007	41
735.024	41
735.042	40
735.059	39
735.076	37
735.093	35
735.111	33
735.128	32
735.145	37
735.162	37
735.179	45
735.197	54
735.214	63
735.231	66
735.248	63
735.266	68
735.283	117
735.3	213
735.317	317
735.335	344
735.352	269
735.369	196
735.386	146
735.404	105
735.421	72
735.438	50
735.455	42
735.472	42
735.49	37
735.507	37
735.524	37
735.542	39
735.559	36
735.576	28
735.593	28
735.61	27
735.628	28
735.645	34
735.662	39
735.679	35
735.697	33
735.714	22
735.731	24
735.748	31
735.766	32
735.783	32
735.8	25
735.817	24
735.835	20
735.852	20
735.869	17
735.886	17
735.904	22
735.921	28
735.938	24
735.955	21
735.972	32
735.99	39
736.007	31
736.024	24
736.042	31
736.059	42
736.076	44
736.093	34
736.111	20
736.128	20
736.145	26
736.162	36
736.179	47
736.197	55
736.214	51
736.231	45
736.249	38
736.266	32
736.283	35
736.3	64
736.317	100
736.335	127
736.352	123
736.369	106
736.386	77
736.404	60
736.421	52
736.438	48
736.456	40
736.473	41
736.49	46
736.507	61
736.524	82
736.542	88
736.559	72
736.576	52
736.593	39
736.611	24
736.628	22
736.645	22
736.663	22
736.68	23
736.697	22
736.714	26
736.731	30
736.749	29
736.766	21
736.783	15
736.801	12
736.818	15
736.835	19
736.852	18
736.87	18
736.887	12
736.904	8
736.921	18
736.939	23
736.956	22
736.973	25
736.99	23
737.008	24
737.025	29
737.042	38
737.059	34
737.077	22
737.094	20
737.111	34
737.128	42
737.146	41
737.163	34
737.18	32
737.197	35
737.215	45
737.232	50
737.249	49
737.266	49
737.284	49
737.301	45
737.318	44
737.336	42
737.353	46
737.37	40
737.387	30
737.405	27
737.422	29
737.439	34
737.456	38
737.474	44
737.491	47
737.508	44
737.525	43
737.543	43
737.56	36
737.577	31
737.595	28
737.612	27
737.629	21
737.646	18
737.663	21
737.681	23
737.698	26
737.715	18
737.733	21
737.75	28
737.767	35
737.784	32
737.802	31
737.819	30
737.836	24
737.854	19
737.871	17
737.888	17
737.905	16
737.923	13
737.94	14
737.957	16
737.974	17
737.992	16
738.009	21
738.026	30
738.043	39
738.061	35
738.078	23
738.095	26
738.112	29
738.13	29
738.147	26
738.164	26
738.182	30
738.199	39
738.216	48
738.233	51
738.251	53
738.268	57
738.285	56
738.303	54
738.32	48
738.337	37
738.354	21
738.372	14
738.389	14
738.406	18
738.423	23
738.441	25
738.458	26
738.475	25
738.492	31
738.51	37
738.527	35
738.544	32
738.562	39
738.579	47
738.596	34
738.613	25
738.631	18
738.648	18
738.665	16
738.683	14
738.7	18
738.717	27
738.734	31
738.752	24
738.769	16
738.786	20
738.803	25
738.821	21
738.838	16
738.855	14
738.873	22
738.89	31
738.907	36
738.924	38
738.942	33
738.959	30
738.976	22
738.994	12
739.011	14
739.028	11
739.045	12
739.063	11
739.08	13
739.097	19
739.115	20
739.132	21
739.149	26
739.166	34
739.184	42
739.201	39
739.218	37
739.236	34
739.253	28
739.27	22
739.287	27
739.305	32
739.322	23
739.339	21
739.356	19
739.374	17
739.391	23
739.408	31
739.426	37
739.443	40
739.46	37
739.477	34
739.495	26
739.512	27
739.529	26
739.547	30
739.564	44
739.581	52
739.598	41
739.616	33
739.633	39
739.65	37
739.668	22
739.685	17
739.702	26
739.72	32
739.737	27
739.754	19
739.771	15
739.789	12
739.806	15
739.823	27
739.841	32
739.858	30
739.875	19
739.892	12
739.91	7
739.927	8
739.944	12
739.962	15
739.979	19
739.996	21
740.014	24
740.031	30
740.048	38
740.065	50
740.083	45
740.1	36
740.117	33
740.135	41
740.152	48
740.169	52
740.186	52
740.204	48
740.221	44
740.238	40
740.256	34
740.273	26
740.29	23
740.308	23
740.325	26
740.342	29
740.359	26
740.377	24
740.394	20
740.411	21
740.428	26
740.446	28
740.463	32
740.48	30
740.498	24
740.515	24
740.532	24
740.55	23
740.567	20
740.584	20
740.601	20
740.619	16
740.636	19
740.653	22
740.671	25
740.688	23
740.705	26
740.723	25
740.74	22
740.757	24
740.774	26
740.792	27
740.809	21
740.826	17
740.844	16
740.861	15
740.878	20
740.896	23
740.913	23
740.93	19
740.947	17
740.965	17
740.982	23
741	23
741.017	25
741.034	23
741.051	22
741.069	26
741.086	31
741.103	32
741.121	26
741.138	18
741.155	18
741.173	21
741.19	37
741.207	46
741.224	40
741.242	32
741.259	36
741.276	40
741.294	31
741.311	22
741.328	19
741.346	21
741.363	22
741.38	28
741.398	35
741.415	46
741.432	66
741.449	84
741.467	91
741.484	87
741.501	69
741.519	58
741.536	44
741.553	36
741.571	24
741.588	15
741.605	12
741.622	18
741.64	24
741.657	24
741.674	14
741.692	13
741.709	15
741.726	20
741.744	20
741.761	15
741.778	21
741.796	25
741.813	25
741.83	21
741.848	22
741.865	18
741.882	19
741.899	23
741.917	23
741.934	23
741.952	24
741.969	25
741.986	20
742.003	22
742.021	27
742.038	25
742.055	21
742.073	25
742.09	35
742.107	39
742.125	36
742.142	30
742.159	27
742.177	29
742.194	35
742.211	36
742.229	33
742.246	27
742.263	25
742.28	26
742.298	23
742.315	20
742.332	27
742.35	41
742.367	59
742.384	57
742.402	62
742.419	59
742.436	52
742.454	51
742.471	56
742.488	52
742.506	39
742.523	22
742.54	23
742.558	31
742.575	29
742.592	23
742.61	27
742.627	35
742.644	33
742.662	25
742.679	28
742.696	30
742.714	26
742.731	25
742.748	26
742.765	22
742.783	17
742.8	14
742.817	20
742.835	22
742.852	21
742.87	23
742.887	26
742.904	26
742.922	20
742.939	15
742.956	23
742.973	27
742.991	27
743.008	24
743.025	20
743.043	14
743.06	12
743.077	13
743.095	21
743.112	22
743.129	22
743.147	23
743.164	24
743.181	23
743.199	26
743.216	28
743.233	31
743.251	32
743.268	31
743.285	31
743.303	24
743.32	25
743.337	19
743.355	20
743.372	19
743.389	19
743.407	19
743.424	19
743.441	22
743.459	28
743.476	33
743.493	36
743.511	34
743.528	35
743.545	32
743.563	31
743.58	28
743.597	18
743.615	19
743.632	21
743.649	24
743.667	23
743.684	19
743.701	23
743.719	24
743.736	22
743.753	25
743.771	26
743.788	29
743.805	28
743.823	22
743.84	18
743.857	15
743.875	15
743.892	13
743.909	14
743.927	8
743.944	6
743.961	4
743.979	8
743.996	11
744.013	16
744.031	18
744.048	15
744.065	15
744.083	17
744.1	14
744.117	13
744.135	9
744.152	9
744.169	11
744.187	13
744.204	12
744.221	13
744.239	15
744.256	15
744.274	19
744.291	19
744.308	18
744.326	18
744.343	19
744.36	27
744.378	31
744.395	31
744.412	22
744.43	31
744.447	44
744.464	47
744.482	33
744.499	24
744.516	24
744.534	23
744.551	22
744.568	20
744.586	20
744.603	19
744.62	22
744.638	23
744.655	19
744.673	12
744.69	8
744.707	8
744.725	14
744.742	23
744.759	29
744.777	24
744.794	15
744.811	18
744.829	23
744.846	23
744.863	20
744.881	26
744.898	28
744.915	17
744.933	11
744.95	12
744.967	14
744.985	16
745.002	12
745.019	13
745.037	17
745.054	22
745.072	21
745.089	18
745.106	14
745.124	17
745.141	17
745.158	17
745.176	17
745.193	16
745.21	12
745.228	15
745.245	25
745.262	31
745.28	28
745.297	28
745.314	32
745.332	41
745.349	46
745.366	48
745.384	33
745.401	25
745.419	22
745.436	24
745.453	17
745.471	20
745.488	32
745.505	40
745.523	40
745.54	35
745.557	33
745.575	37
745.592	42
745.61	44
745.627	37
745.644	25
745.662	16
745.679	11
745.696	7
745.714	8
745.731	14
745.748	25
745.766	31
745.783	27
745.8	28
745.818	31
745.835	26
745.852	31
745.87	31
745.887	30
745.905	25
745.922	21
745.939	19
745.957	19
745.974	14
745.991	16
746.009	19
746.026	26
746.043	30
746.061	29
746.078	25
746.096	24
746.113	19
746.13	17
746.148	10
746.165	14
746.182	24
746.2	34
746.217	31
746.235	25
746.252	25
746.269	30
746.287	31
746.304	29
746.321	23
746.339	21
746.356	26
746.373	35
746.391	43
746.408	37
746.426	25
746.443	14
746.46	13
746.478	13
746.495	17
746.512	29
746.53	41
746.547	45
746.564	41
746.582	42
746.599	45
746.617	41
746.634	31
746.651	25
746.669	18
746.686	15
746.703	11
746.721	7
746.738	10
746.756	19
746.773	29
746.79	28
746.808	23
746.825	25
746.842	29
746.86	26
746.877	19
746.894	16
746.912	19
746.929	16
746.947	14
746.964	14
746.981	14
746.999	9
747.016	5
747.034	4
747.051	6
747.068	9
747.086	10
747.103	13
747.12	16
747.138	19
747.155	25
747.173	21
747.19	19
747.207	23
747.225	27
747.242	35
747.259	39
747.277	39
747.294	37
747.312	38
747.329	36
747.346	25
747.364	23
747.381	25
747.398	29
747.416	30
747.433	31
747.451	36
747.468	34
747.485	26
747.503	22
747.52	26
747.538	29
747.555	29
747.572	28
747.59	25
747.607	18
747.624	15
747.642	12
747.659	14
747.677	16
747.694	16
747.711	14
747.729	12
747.746	8
747.763	7
747.781	10
747.798	10
747.816	14
747.833	13
747.85	13
747.868	14
747.885	16
747.903	17
747.92	14
747.937	11
747.955	5
747.972	4
747.989	4
748.007	9
748.024	15
748.042	22
748.059	24
748.076	22
748.094	24
748.111	27
748.129	30
748.146	31
748.163	21
748.181	13
748.198	17
748.215	23
748.233	22
748.25	27
748.268	35
748.285	40
748.302	52
748.32	89
748.337	123
748.355	125
748.372	101
748.389	93
748.407	82
748.424	66
748.442	44
748.459	34
748.476	41
748.494	39
748.511	33
748.529	36
748.546	42
748.563	39
748.581	26
748.598	17
748.615	21
748.633	30
748.65	34
748.668	29
748.685	19
748.702	16
748.72	16
748.737	20
748.755	25
748.772	27
748.789	26
748.807	24
748.824	24
748.841	28
748.859	36
748.876	32
748.894	22
748.911	19
748.928	22
748.946	30
748.963	46
748.981	52
748.998	45
749.015	27
749.033	24
749.05	30
749.068	30
749.085	28
749.102	24
749.12	19
749.137	17
749.155	24
749.172	32
749.189	37
749.207	31
749.224	24
749.242	25
749.259	39
749.277	57
749.294	80
749.311	156
749.329	276
749.346	412
749.364	452
749.381	373
749.398	255
[truncated: 55 more rows]
