# Supplementary material for: Regio- and sequence-controlled conjugated topological oligomers and polymers via boronate-tag assisted solution-phase strategy
Source: Nat Commun. 2021 Oct 6;12:5853. doi: 10.1038/s41467-021-26186-y (PMC8494804; doi:10.1038/s41467-021-26186-y)
Supplement: Supplementary file 2 — Source Data [file 41467_2021_26186_MOESM2_ESM.zip › Figure 2b.xlsx]

## Sheet: Sheet1
16.5107	135.762	16.79	21.5336	16.2772	95.5386	16.9373	409.859	17.0001	17.57
16.5179	132.723	16.7972	20.602	16.2844	94.7633	16.9445	408.848	17.0073	17.629
16.5251	129.781	16.8043	19.6109	16.2916	93.9531	16.9517	407.81	17.0145	17.6585
16.5323	126.939	16.8116	18.5604	16.2988	93.0742	16.9589	406.752	17.0217	17.5996
16.5395	124.227	16.8188	17.4802	16.306	92.0918	16.9661	405.717	17.0289	17.5111
16.5467	121.746	16.826	16.3702	16.3132	91.0058	16.9733	404.682	17.0361	17.4227
16.5539	119.494	16.8332	15.29	16.3204	89.8507	16.9805	403.668	17.0433	17.3342
16.5611	117.538	16.8404	14.2395	16.3276	88.6266	16.9877	402.657	17.0505	17.3342
16.5683	115.812	16.8476	13.2485	16.3348	87.3677	16.9949	401.621	17.0577	17.4522
16.5755	114.315	16.8547	12.3764	16.342	86.0746	17.0021	400.537	17.0649	17.7174
16.5827	112.95	16.862	11.534	16.3492	84.7815	17.0093	399.383	17.0721	18.1007
16.5899	111.618	16.8692	10.751	16.3564	83.5229	17.0165	398.182	17.0793	18.6313
16.5971	110.22	16.8764	9.99781	16.3636	82.2988	17.0237	396.885	17.0865	19.2504
16.6043	108.691	16.8836	9.27433	16.3708	81.1437	17.0309	395.563	17.0937	19.9285
16.6115	106.965	16.8908	8.55091	16.378	80.0577	17.0381	394.243	17.1009	20.636
16.6187	105.008	16.898	7.8274	16.3852	79.0404	17.0453	392.876	17.1081	21.2846
16.6259	102.888	16.9052	7.04446	16.3924	78.0925	17.0525	391.532	17.1153	21.8742
16.6331	100.636	16.9124	6.26155	16.3996	77.2482	17.0597	390.186	17.1225	22.3458
16.6403	98.3848	16.9196	5.50834	16.4068	76.4728	17.0669	388.866	17.1297	22.6701
16.6475	96.2318	16.9268	4.78487	16.414	75.7666	17.0741	387.593	17.1369	22.8175
16.6547	94.2099	16.9339	4.15058	16.4212	75.1293	17.0813	386.368	17.1441	22.8764
16.6619	92.3524	16.9412	3.54605	16.4284	74.5266	17.0885	385.189	17.1513	22.8764
16.6691	90.6587	16.9484	3.06041	16.4356	73.9581	17.0957	384.13	17.1585	22.847
16.6763	89.1625	16.9556	2.63424	16.4428	73.3899	17.1029	383.142	17.1657	22.847
16.6835	87.7972	16.9628	2.29727	16.45	72.8907	17.1101	382.297	17.1729	22.9059
16.6907	86.5636	16.97	2.01976	16.4572	72.3915	17.1173	381.521	17.1801	22.9944
16.6979	85.3625	16.9772	1.77197	16.4644	71.8924	17.1245	380.794	17.1873	23.1713
16.7051	84.2602	16.9843	1.52418	16.4716	71.3587	17.1317	380.115	17.1945	23.4071
16.7123	83.2564	16.9916	1.24663	16.4788	70.825	17.1389	379.389	17.2017	23.7019
16.7195	82.318	16.9988	0.93937	16.486	70.1878	17.1461	378.589	17.2089	23.9967
16.7267	81.5113	17.006	0.57268	16.4932	69.4467	17.1533	377.72	17.2161	24.2915
16.7339	80.8355	17.0132	0.14651	16.5004	68.6023	17.1605	376.756	17.2233	24.6158
16.7411	80.2258	17.0204	0	16.5076	67.5853	17.1677	375.697	17.2305	24.9106
16.7483	79.7142	17.0276	0	16.5148	66.4993	17.1749	374.541	17.2377	25.1759
16.7555	79.2358	17.0348	0	16.522	65.3443	17.1821	373.316	17.2449	25.4707
16.7627	78.7574	17.042	0	16.5292	64.1547	17.1893	372.068	17.2521	25.736
16.7699	78.2458	17.0492	0	16.5364	62.9993	17.1965	370.793	17.2593	26.0308
16.7771	77.7017	17.0564	0	16.5436	61.9134	17.2037	369.568	17.2665	26.3551
16.7843	77.1573	17.0635	0	16.5508	60.8964	17.2109	368.414	17.2737	26.7089
16.7915	76.5476	17.0708	0	16.558	60.0175	17.2181	367.355	17.2809	27.1216
16.7987	75.9375	17.078	0	16.5652	59.2077	17.2253	366.389	17.2881	27.5638
16.8059	75.3278	17.0852	0	16.5724	58.4669	17.2325	365.544	17.2953	28.0649
16.8131	74.6848	17.0924	0	16.5796	57.7261	17.2397	364.817	17.3025	28.5366
16.8203	74.0423	17.0996	0	16.5868	57.0198	17.2469	364.186	17.3097	28.9493
16.8275	73.3997	17.1068	0	16.594	56.3132	17.2541	363.647	17.3169	29.2736
16.8347	72.7568	17.1139	0	16.6012	55.5724	17.2613	363.134	17.3241	29.5095
16.8419	72.0157	17.1212	0	16.6084	54.8661	17.2685	362.598	17.3313	29.6274
16.8491	71.2414	17.1284	0	16.6156	54.1598	17.2757	362.061	17.3385	29.6864
16.8563	70.369	17.1356	0	16.6228	53.4535	17.2829	361.498	17.3457	29.6864
16.8635	69.4306	17.1427	0	16.63	52.8163	17.2901	360.914	17.3529	29.6569
16.8707	68.4597	17.15	0	16.6372	52.2478	17.2973	360.283	17.3601	29.6864
16.8779	67.4556	17.1572	0	16.6444	51.7141	17.3045	359.628	17.3673	29.7748
16.8851	66.4846	17.1644	0	16.6516	51.1804	17.3117	358.946	17.3745	29.9517
16.8923	65.5137	17.1716	0	16.6588	50.6467	17.3189	358.22	17.3817	30.217
16.8995	64.641	17.1788	0	16.666	50.113	17.3261	357.47	17.3889	30.5413
16.9067	63.867	17.186	0	16.6732	49.5103	17.3333	356.696	17.3961	30.954
16.9139	63.2241	17.1931	0	16.6804	48.9076	17.3405	355.92	17.4033	31.4257
16.9211	62.68	17.2004	0	16.6876	48.27	17.3477	355.122	17.4105	31.9563
16.9283	62.2013	17.2076	0	16.6948	47.6328	17.3549	354.372	17.4177	32.5459
16.9355	61.8542	17.2148	0	16.702	46.9955	17.3621	353.619	17.4249	33.2534
16.9427	61.6054	17.222	0	16.7092	46.4273	17.3693	352.964	17.4321	34.0494
16.9499	61.4553	17.2292	0	16.7164	45.8937	17.3765	352.38	17.4393	34.9633
16.9571	61.3709	17.2364	0	16.7236	45.4635	17.3837	351.843	17.4465	35.9361
16.9643	61.3519	17.2436	0	16.7308	45.1024	17.3909	351.376	17.4537	36.9974
16.9715	61.4317	17.2508	0	16.738	44.7759	17.3981	350.934	17.4609	38.1766
16.9787	61.5768	17.258	0	16.7452	44.449	17.4053	350.493	17.4681	39.4442
16.9859	61.7551	17.2652	0	16.7524	44.157	17.4125	349.98	17.4753	40.8593
16.9931	61.9002	17.2723	0	16.7596	43.7959	17.4197	349.393	17.4825	42.3628
17.0003	61.98	17.2796	0	16.7668	43.3312	17.4269	348.714	17.4897	44.0431
17.0075	61.9938	17.2868	0	16.774	42.763	17.4341	347.941	17.4969	45.8709
17.0147	61.8766	17.294	0	16.7812	42.0568	17.4413	347.119	17.5041	47.905
17.0219	61.6937	17.3012	0	16.7884	41.2811	17.4485	346.295	17.5113	50.0865
17.0291	61.3791	17.3084	0	16.7956	40.4022	17.4557	345.498	17.5185	52.4154
17.0363	60.9664	17.3156	0	16.8028	39.5233	17.4629	344.771	17.5257	54.9212
17.0435	60.422	17.3227	0	16.81	38.6444	17.4701	344.211	17.5329	57.5744
17.0507	59.8451	17.33	0	16.8172	37.7311	17.4773	343.815	17.5401	60.434
17.0579	59.2022	17.3372	0	16.8244	36.7831	17.4845	343.563	17.5473	63.5294
17.0651	58.5596	17.3444	0	16.8316	35.8697	17.4917	343.454	17.5545	66.8901
17.0723	57.8842	17.3516	0	16.8388	34.8869	17.4989	343.439	17.5617	70.5751
17.0795	57.2413	17.3588	0	16.846	33.9046	17.5061	343.47	17.5689	74.5844
17.0867	56.5987	17.366	0	16.8532	32.8531	17.5133	343.551	17.5761	79.0064
17.0939	56.0214	17.3732	0	16.8604	31.8361	17.5205	343.584	17.5833	83.8411
17.1011	55.4774	17.3804	0	16.8676	30.8881	17.5277	343.594	17.5905	89.0886
17.1083	54.933	17.3876	0	16.8748	30.0782	17.5349	343.553	17.5977	94.7782
17.1155	54.356	17.3948	0	16.882	29.4754	17.5421	343.468	17.6049	100.881
17.1227	53.7131	17.4019	0	16.8892	29.1143	17.5493	343.382	17.6121	107.455
17.1299	53.0377	17.4092	0	16.8964	28.9603	17.5565	343.271	17.6193	114.5
17.1371	52.231	17.4164	0	16.9036	29.0134	17.5637	343.185	17.6265	122.077
17.1443	51.3582	17.4236	0	16.9108	29.1701	17.5709	343.171	17.6337	130.272
17.1515	50.4201	17.4308	0	16.918	29.3958	17.5781	343.204	17.6409	139.116
17.1587	49.4817	17.438	0	16.9252	29.5525	17.5853	343.354	17.6481	148.668
17.1659	48.6093	17.4452	0	16.9324	29.6401	17.5925	343.625	17.6553	159.015
17.1731	47.8678	17.4523	0	16.9396	29.5551	17.5997	344.061	17.6625	170.276
17.1803	47.3566	17.4596	0	16.9468	29.2976	17.6069	344.617	17.6697	182.511
17.1875	47.0749	17.4668	0	16.954	28.8674	17.6141	345.313	17.6769	195.806
17.1947	47.0233	17.474	0	16.9612	28.2646	17.6213	346.129	17.6841	210.281
17.2019	47.2345	17.4812	0	16.9684	27.5928	17.6285	347.041	17.6913	225.964
17.2091	47.5766	17.4884	0	16.9756	26.7829	17.6357	348.047	17.6985	242.974
17.2163	48.0504	17.4956	0	16.9828	25.9731	17.6429	349.123	17.7057	261.399
17.2235	48.4582	17.5028	0	16.99	25.1632	17.6501	350.296	17.7129	281.328
17.2307	48.7679	17.51	0	16.9972	24.3878	17.6573	351.587	17.7201	302.878
17.2379	48.8802	17.5172	0	17.0044	23.6814	17.6645	353.021	17.7273	326.078
17.2451	48.6973	17.5244	0	17.0116	23.0787	17.6717	354.642	17.7345	351.048
17.2523	48.2514	17.5315	0	17.0188	22.5795	17.6789	356.504	17.7417	377.875
17.2595	47.4446	17.5388	0	17.026	22.1839	17.6861	358.578	17.7489	406.706
17.2667	46.408	17.546	0	17.0332	21.8572	17.6933	360.891	17.7561	437.749
17.2739	45.2397	17.5532	0	17.0404	21.5997	17.7005	363.438	17.7633	471.149
17.2811	43.9733	17.5604	0	17.0476	21.3766	17.7077	366.225	17.7705	507.115
17.2883	42.7394	17.5676	0	17.0548	21.1881	17.7149	369.202	17.7777	545.97
17.2955	41.6042	17.5748	0	17.062	20.965	17.7221	372.369	17.7849	587.949
17.3027	40.6987	17.5819	0	17.0692	20.742	17.7293	375.7	17.7921	633.437
17.3099	40.0232	17.5892	0	17.0764	20.5535	17.7365	379.152	17.7993	682.786
17.3171	39.5445	17.5964	0	17.0836	20.2959	17.7437	382.746	17.8065	736.351
17.3243	39.3288	17.6036	0	17.0908	20.0728	17.7509	386.504	17.8137	794.515
17.3315	39.2444	17.6107	0	17.098	19.8498	17.7581	390.454	17.8209	857.632
17.3387	39.2582	17.618	0	17.1052	19.6267	17.7653	394.618	17.8281	926.085
17.3459	39.3051	17.6252	0	17.1124	19.4727	17.7725	399.067	17.8353	1000.29
17.3531	39.3518	17.6324	0	17.1196	19.3877	17.7797	403.87	17.8425	1080.56
17.3603	39.3659	17.6396	0	17.1268	19.3028	17.7869	409.102	17.8497	1167.29
17.3675	39.3468	17.6468	0	17.134	19.2869	17.7941	414.809	17.8569	1260.89
17.3747	39.2296	17.654	0	17.1412	19.3054	17.8013	421.062	17.8641	1361.77
17.3819	39.0796	17.6611	0	17.1484	19.2895	17.8085	427.906	17.8713	1470.37
17.3891	38.8635	17.6684	0	17.1556	19.2046	17.8157	435.346	17.8785	1587.26
17.3963	38.6478	17.6756	0	17.1628	18.9815	17.8229	443.428	17.8857	1712.94
17.4035	38.3989	17.6828	0	17.17	18.6204	17.8301	452.197	17.8929	1847.95
17.4107	38.0847	17.69	0	17.1772	18.0521	17.8373	461.629	17.9001	1992.94
17.4179	37.6716	17.6972	0	17.1844	17.3458	17.8445	471.823	17.9073	2148.53
17.4251	37.1932	17.7044	0	17.1916	16.5704	17.8517	482.848	17.9145	2315.45
17.4323	36.6159	17.7116	0	17.1988	15.726	17.8589	494.751	17.9217	2494.42
17.4395	36.0062	17.7188	0	17.206	14.9161	17.8661	507.649	17.9289	2686.19
17.4467	35.3636	17.726	0	17.2132	14.2098	17.8733	521.594	17.9361	2891.58
17.4539	34.7535	17.7332	0	17.2204	13.5725	17.8805	536.702	17.9433	3111.32
17.4611	34.2423	17.7403	0	17.2276	13.1078	17.8877	553.021	17.9505	3346.27
17.4683	33.8949	17.7476	0	17.2348	12.7122	17.8949	570.643	17.9577	3597.3
17.4755	33.7449	17.7548	0	17.242	12.4546	17.9021	589.668	17.9649	3865.3
17.4827	33.7915	17.762	0	17.2492	12.2661	17.9093	610.165	17.9721	4151.08
17.4899	33.9698	17.7692	0	17.2564	12.1121	17.9165	632.229	17.9793	4455.58
17.4971	34.2463	17.7764	0	17.2636	11.9926	17.9237	655.977	17.9865	4779.68
17.5043	34.4902	17.7836	0	17.2708	11.873	17.9309	681.554	17.9937	5124.33
17.5115	34.6685	17.7907	0	17.278	11.7536	17.9381	709.078	18.0009	5490.41
17.5187	34.748	17.798	0	17.2852	11.5651	17.9453	738.713	18.0081	5878.75
17.5259	34.6307	17.8052	0	17.2924	11.3765	17.9525	770.676	18.0153	6290.12
17.5331	34.3819	17.8124	0	17.2996	11.119	17.9597	805.085	18.0225	6725.21
17.5403	34.002	17.8196	0	17.3068	10.8269	17.9669	842.153	18.0297	7184.51
17.5475	33.5889	17.8268	0	17.314	10.5003	17.9741	882.091	18.0369	7668.48
17.5547	33.1433	17.834	0	17.3212	10.1737	17.9813	925.093	18.0441	8177.46
17.5619	32.7633	17.8412	0	17.3284	9.81255	17.9885	971.419	18.0513	8711.63
17.5691	32.4817	17.8484	0	17.3356	9.48592	17.9957	1021.31	18.0585	9271.05
17.5763	32.3315	17.8556	0	17.3428	9.19382	18.0029	1075.04	18.0657	9855.67
17.5835	32.2798	17.8628	0	17.35	8.90178	18.0101	1132.85	18.0729	10465.2
17.5907	32.2938	17.8699	0	17.3572	8.57511	18.0173	1195.11	18.0801	11099.3
17.5979	32.4063	17.8772	0	17.3644	8.28307	18.0245	1262.11	18.0873	11757.4
17.6051	32.5516	17.8844	0	17.3716	7.95645	18.0317	1334.24	18.0945	12438.7
17.6123	32.7626	17.8916	0	17.3788	7.66434	18.0389	1411.81	18.1017	13142.1
17.6195	33.0064	17.8988	0	17.386	7.40682	18.0461	1495.22	18.1089	13866.3
17.6267	33.3157	17.906	0	17.3932	7.1492	18.0533	1584.82	18.1161	14609.6
17.6339	33.6582	17.9132	0	17.4004	6.92616	18.0605	1680.98	18.1233	15370.2
17.6411	34.0663	17.9203	0	17.4076	6.73765	18.0677	1784.09	18.1305	16145.8
17.6483	34.6055	17.9276	0	17.4148	6.65266	18.0749	1894.51	18.1377	16933.9
17.6555	35.2435	17.9348	0	17.422	6.60223	18.0821	2012.72	18.1449	17731.9
17.6627	35.9796	17.942	0	17.4292	6.55176	18.0893	2139.15	18.1521	18536.6
17.6699	36.7489	17.9491	0	17.4364	6.46684	18.0965	2274.28	18.1593	19345
17.6771	37.5836	17.9564	0	17.4436	6.31278	18.1037	2418.7	18.1665	20153.5
17.6843	38.3858	17.9636	0	17.4508	6.08974	18.1109	2573.01	18.1737	20958.8
17.6915	39.2208	17.9708	0	17.458	5.79767	18.1181	2737.86	18.1809	21757
17.6987	40.0554	17.978	0	17.4652	5.40203	18.1253	2913.87	18.1881	22544.5
17.7059	40.8576	17.9852	0	17.4724	5.00637	18.1325	3101.8	18.1953	23317.3
17.7131	41.6594	17.9924	0	17.4796	4.6107	18.1397	3302.28	18.2025	24071.3
17.7203	42.4287	17.9995	0	17.4868	4.24958	18.1469	3516.08	18.2097	24802.4
17.7275	43.1977	18.0068	0	17.494	4.02655	18.1541	3743.99	18.2169	25506.5
17.7347	43.9671	18.014	0	17.5012	3.90704	18.1613	3986.75	18.2241	26179.4
17.7419	44.7689	18.0212	0	17.5084	3.96017	18.1685	4245.23	18.2313	26817.1
17.7491	45.5382	18.0284	0	17.5156	4.15134	18.1757	4520.38	18.2385	27415.7
17.7563	46.3075	18.0356	0	17.5228	4.48063	18.1829	4813	18.2457	27971.2
17.7635	47.0108	18.0428	0	17.53	4.94796	18.1901	5124.09	18.2529	28480.3
17.7707	47.7473	18.05	0	17.5372	5.44984	18.1973	5454.5	18.2601	28939.7
17.7779	48.5163	18.0572	0	17.5444	5.98625	18.2045	5805.14	18.2673	29346.5
17.7851	49.3842	18.0644	0	17.5516	6.52262	18.2117	6176.82	18.2745	29698.2
17.7923	50.4158	18.0716	0	17.5588	6.98995	18.2189	6570.31	18.2817	29992.4
17.7995	51.6449	18.0787	0	17.566	7.38832	18.2261	6986.35	18.2889	30227.6
17.8067	53.1362	18.086	0.26921	17.5732	7.64853	18.2333	7425.56	18.2961	30402.4
17.8139	54.8249	18.0932	4.27283	17.5804	7.80521	18.2405	7888.56	18.3033	30515.6
17.8211	56.6778	18.1004	8.39537	17.5876	7.85831	18.2477	8375.85	18.3105	30567.2
17.8283	58.6289	18.1076	12.5773	17.5948	7.80787	18.2549	8887.85	18.3177	30556.9
17.8355	60.5146	18.1148	16.8485	17.602	7.6884	18.2621	9424.87	18.3249	30485.3
17.8427	62.2358	18.122	21.1791	17.6092	7.56889	18.2693	9987.16	18.3321	30353.2
17.8499	63.7931	18.1291	25.5097	17.6164	7.44938	18.2765	10574.7	18.3393	30162.2
17.8571	65.1532	18.1364	29.9295	17.6236	7.39895	18.2837	11187.2	18.3465	29913.9
17.8643	66.415	18.1436	34.4089	17.6308	7.48656	18.2909	11824.6	18.3537	29610.3
17.8715	67.644	18.1508	39.007	17.638	7.67773	18.2981	12485.9	18.3609	29253.9
17.8787	68.9384	18.158	43.8134	17.6452	8.00702	18.3053	13170.5	18.3681	28847.6
17.8859	70.3972	18.1652	48.8574	17.6524	8.43986	18.3125	13877.1	18.3753	28394.2
17.8931	72.1185	18.1724	54.2584	17.6596	8.94175	18.3197	14604.2	18.3825	27897
17.9003	74.0699	18.1796	60.1051	17.6668	9.4436	18.3269	15350.3	18.3897	27359.4
17.9075	76.2507	18.1868	66.4278	17.674	9.87645	18.3341	16113.3	18.3969	26785.1
17.9147	78.629	18.194	73.2556	17.6812	10.2057	18.3413	16890.9	18.4041	26177.9
17.9219	81.1382	18.2012	80.6783	17.6884	10.5004	18.3485	17680.8	18.4113	25541.6
17.9291	83.7792	18.2083	88.6064	17.6956	10.7262	18.3557	18480	18.4185	24880.1
17.9363	86.5514	18.2156	97.1288	17.7028	11.021	18.3629	19285.6	18.4257	24197.3
17.9435	89.4219	18.2228	106.127	17.71	11.3847	18.3701	20094.1	18.4329	23497.2
17.9507	92.424	18.23	115.66	17.7172	11.9211	18.3773	20902	18.4401	22783.4
17.9579	95.4914	18.2372	125.699	17.7244	12.6646	18.3845	21705.4	18.4473	22059.8
17.9651	98.6248	18.2444	136.243	17.7316	13.6498	18.3917	22500.2	18.4545	21329.8
17.9723	101.856	18.2516	147.353	17.7388	14.8766	18.3989	23282.2	18.4617	20596.9
17.9795	105.121	18.2587	159.086	17.746	16.345	18.4061	24047	18.4689	19864.2
17.9867	108.419	18.266	171.473	17.7532	17.917	18.4133	24789.8	18.4761	19134.6
17.9939	111.782	18.2732	184.574	17.7604	19.558	18.4205	25506.3	18.4833	18410.8
18.0011	115.211	18.2804	198.359	17.7676	21.199	18.4277	26191.9	18.4905	17695.5
18.0083	118.804	18.2876	212.917	17.7748	22.8055	18.4349	26842.1	18.4977	16990.9
18.0155	122.594	18.2948	228.277	17.782	24.3775	18.4421	27452.9	18.5049	16299.1
18.0227	126.646	18.302	244.47	17.7892	25.8805	18.4493	28020.1	18.5121	15622
18.0299	130.896	18.3092	261.555	17.7964	27.3489	18.4565	28540	18.5193	14961.2
18.0371	135.375	18.3164	279.681	17.8036	28.8173	18.4637	29008.9	18.5265	14318.1
18.0443	140.052	18.3236	298.935	17.8108	30.3203	18.4709	29423.6	18.5337	13694
18.0515	144.827	18.3308	319.499	17.818	31.8923	18.4781	29781.6	18.5409	13090
18.0587	149.701	18.3379	341.517	17.8252	33.6714	18.4853	30080	18.5481	12506.8
18.0659	154.673	18.3452	365.174	17.8324	35.6923	18.4925	30317.2	18.5553	11945.1
18.0731	159.678	18.3524	390.614	17.8396	37.9199	18.4997	30491.2	18.5625	11405.3
18.0803	164.748	18.3596	417.983	17.8468	40.424	18.5069	30601.1	18.5697	10887.7
18.0875	169.95	18.3668	447.407	17.854	43.1352	18.5141	30646.4	18.5769	10392.3
18.0947	175.382	18.374	479.001	17.8612	46.088	18.5213	30626.5	18.5841	9919.14
18.1019	181.043	18.3812	512.851	17.8684	49.2134	18.5285	30542	18.5913	9467.86
18.1091	186.968	18.3884	549.083	17.8756	52.5115	18.5357	30393.8	18.5985	9038.21
18.1163	193.188	18.3956	587.872	17.8828	55.8786	18.5429	30183.3	18.6057	8629.8
18.1235	199.637	18.4028	629.334	17.89	59.3834	18.5501	29912.2	18.6129	8242.14
18.1307	206.251	18.41	673.712	17.8972	63.0266	18.5573	29582.7	18.6201	7874.7
18.1379	213.029	18.4171	721.271	17.9044	66.946	18.5645	29197.4	18.6273	7526.98
18.1451	219.873	18.4244	772.216	17.9116	71.1761	18.5717	28759.3	18.6345	7198.28
18.1523	226.716	18.4316	826.851	17.9188	75.8204	18.5789	28272	18.6417	6888
18.1595	233.56	18.4388	885.469	17.926	80.879	18.5861	27738.5	18.6489	6595.35
18.1667	240.338	18.446	948.366	17.9332	86.4208	18.5933	27163.1	18.6561	6319.57
18.1739	247.05	18.4532	1015.84	17.9404	92.4801	18.6005	26549.4	18.6633	6059.91
18.1811	253.73	18.4604	1088.11	17.9476	99.023	18.6077	25901.8	18.6705	5815.46
18.1883	260.343	18.4675	1165.42	17.9548	106.084	18.6149	25224	18.6777	5585.4
18.1955	266.892	18.4748	1248.12	17.962	113.731	18.6221	24520.8	18.6849	5368.9
18.2027	273.374	18.482	1336.44	17.9692	121.897	18.6293	23796.3	18.6921	5165.07
18.2099	279.791	18.4892	1430.71	17.9764	130.683	18.6365	23054.4	18.6993	4973.07
18.2171	286.142	18.4964	1531.3	17.9836	140.126	18.6437	22299.7	18.7065	4792.15
18.2243	292.428	18.5036	1638.65	17.9908	150.19	18.6509	21536.2	18.7137	4621.46
18.2315	298.68	18.5108	1753.31	17.998	160.978	18.6581	20767.5	18.7209	4460.35
18.2387	304.998	18.518	1875.84	18.0052	172.492	18.6653	19997.5	18.7281	4308.06
18.2459	311.383	18.5252	2006.91	18.0124	184.8	18.6725	19229.4	18.7353	4163.96
18.2531	317.898	18.5324	2147.2	18.0196	197.902	18.6797	18466.5	18.7425	4027.5
18.2603	324.577	18.5396	2297.45	18.0268	211.867	18.6869	17711.7	18.7497	3898.05
18.2675	331.387	18.5467	2458.39	18.034	226.832	18.6941	16967.5	18.7569	3775.15
18.2747	338.361	18.554	2630.79	18.0412	242.868	18.7013	16236.3	18.7641	3658.26
18.2819	345.47	18.5612	2815.52	18.0484	260.147	18.7085	15520.3	18.7713	3546.95
18.2891	352.707	18.5684	3013.34	18.0556	278.806	18.7157	14821.1	18.7785	3440.7
18.2963	360.108	18.5756	3225.17	18.0628	299.019	18.7229	14140.6	18.7857	3339.11
18.3035	367.611	18.5828	3451.95	18.07	320.889	18.7301	13480.1	18.7929	3241.74
18.3107	375.307	18.59	3694.67	18.0772	344.553	18.7373	12840.8	18.8001	3148.26
18.3179	383.201	18.5971	3954.33	18.0844	370.186	18.7445	12223.7	18.8073	3058.31
18.3251	391.39	18.6044	4232.15	18.0916	397.888	18.7517	11629.5	18.8145	2971.58
18.3323	400.009	18.6116	4529.31	18.0988	427.768	18.7589	11058.8	18.8217	2887.83
18.3395	409.118	18.6188	4846.88	18.106	459.924	18.7661	10512	18.8289	2806.88
18.3467	418.784	18.626	5186.22	18.1132	494.464	18.7733	9989.06	18.8361	2728.52
18.3539	429.009	18.6332	5548.45	18.1204	531.556	18.7805	9490.09	18.8433	2652.61
18.3611	439.894	18.6404	5934.73	18.1276	571.271	18.7877	9014.86	18.8505	2579.09
18.3683	451.432	18.6476	6346.2	18.1348	613.924	18.7949	8562.97	18.8577	2507.83
18.3755	463.693	18.6548	6783.82	18.142	659.646	18.8021	8133.96	18.8649	2438.82
18.3827	476.643	18.662	7248.5	18.1492	708.72	18.8093	7727.3	18.8721	2371.99
18.3899	490.384	18.6692	7741.01	18.1564	761.518	18.8165	7342.28	18.8793	2307.25
18.3971	504.878	18.6763	8262.03	18.1636	818.355	18.8237	6978.28	18.8865	2244.61
18.4043	520.257	18.6836	8812	18.1708	879.545	18.8309	6634.59	18.8937	2184
18.4115	536.557	18.6908	9391.29	18.178	945.427	18.8381	6310.4	18.9009	2125.33
18.4187	553.91	18.698	10000.1	18.1852	1016.38	18.8453	6005.03	18.9081	2068.64
18.4259	572.376	18.7052	10638.1	18.1924	1092.69	18.8525	5717.66	18.9153	2013.81
18.4331	592.025	18.7124	11305.3	18.1996	1174.69	18.8597	5447.48	18.9225	1960.89
18.4403	612.954	18.7196	12000.9	18.2068	1262.81	18.8669	5193.72	18.9297	1909.83
18.4475	635.167	18.7268	12724.1	18.214	1357.41	18.8741	4955.46	18.9369	1860.63
18.4547	658.854	18.734	13473.7	18.2212	1458.92	18.8813	4731.9	18.9441	1813.26
18.4619	684.052	18.7412	14248	18.2284	1567.88	18.8885	4522.21	18.9513	1767.74
18.4691	710.891	18.7484	15045.1	18.2356	1684.89	18.8957	4325.52	18.9585	1724.02
18.4763	739.507	18.7555	15862.6	18.2428	1810.49	18.9029	4141.02	18.9657	1682.16
18.4835	770.056	18.7628	16697.9	18.25	1945.38	18.9101	3967.93	18.9729	1642.09
18.4907	802.675	18.77	17547.6	18.2572	2090.24	18.9173	3805.47	18.9801	1603.86
18.4979	837.558	18.7772	18408.3	18.2644	2245.78	18.9245	3652.95	18.9873	1567.39
18.5051	874.843	18.7844	19276	18.2716	2412.66	18.9317	3509.65	18.9945	1532.78
18.5123	914.619	18.7916	20146.5	18.2788	2591.67	18.9389	3374.9	19.0017	1500.03
18.5195	957.022	18.7988	21015.2	18.286	2783.55	18.9461	3248.15	19.0089	1469.11
18.5267	1002.18	18.8059	21877.2	18.2932	2989.17	18.9533	3128.79	19.0161	1440.04
18.5339	1050.14	18.8132	22727.5	18.3004	3209.39	18.9605	3016.36	19.0233	1412.77
18.5411	1101.08	18.8204	23561	18.3076	3445.04	18.9677	2910.31	19.0305	1387.24
18.5483	1155.11	18.8276	24372.2	18.3148	3697.06	18.9749	2810.25	19.0377	1363.36
18.5555	1212.42	18.8348	25155.8	18.322	3966.45	18.9821	2715.76	19.0449	1341.02
18.5627	1273.21	18.842	25906.8	18.3292	4254.07	18.9893	2626.43	19.0521	1320.11
18.5699	1337.61	18.8492	26619.9	18.3364	4561.09	18.9965	2541.96	19.0593	1300.54
18.5771	1405.86	18.8564	27290.2	18.3436	4888.38	19.0037	2462.08	19.0665	1282.2
18.5843	1478.18	18.8636	27913.1	18.3508	5236.96	19.0109	2386.39	19.0737	1265.08
18.5915	1554.69	18.8708	28484.3	18.358	5607.81	19.0181	2314.71	19.0809	1249.16
18.5987	1635.58	18.878	28999.5	18.3652	6001.92	19.0253	2246.75	19.0881	1234.36
18.6059	1721	18.8851	29455.3	18.3724	6420.13	19.0325	2182.35	19.0953	1220.74
18.6131	1811.21	18.8924	29848	18.3796	6863.3	19.0397	2121.26	19.1025	1208.27
18.6203	1906.48	18.8996	30175.4	18.3868	7332.15	19.0469	2063.27	19.1097	1196.92
18.6275	2007.07	18.9068	30434	18.394	7827.31	19.0541	2008.18	19.1169	1186.63
18.6347	2113.3	18.914	30622.8	18.4012	8349.15	19.0613	1955.82	19.1241	1177.4
18.6419	2225.51	18.9212	30740.5	18.4084	8897.98	19.0685	1905.99	19.1313	1169.15
18.6491	2344.03	18.9284	30786	18.4156	9473.98	19.0757	1858.57	19.1385	1161.78
18.6563	2469.24	18.9355	30759.5	18.4228	10076.9	19.0829	1813.45	19.1457	1155.26
18.6635	2601.42	18.9428	30661.7	18.43	10706.6	19.0901	1770.54	19.1529	1149.54
18.6707	2740.98	18.95	30494.4	18.4372	11362.5	19.0973	1729.78	19.1601	1144.56
18.6779	2888.26	18.9572	30258.6	18.4444	12043.8	19.1045	1691.17	19.1673	1140.26
18.6851	3043.61	18.9644	29957.4	18.4516	12749.5	19.1117	1654.64	19.1745	1136.51
18.6923	3207.51	18.9716	29593.1	18.4588	13478.5	19.1189	1620.18	19.1817	1133.27
18.6995	3380.43	18.9788	29169.2	18.466	14229	19.1261	1587.71	19.1889	1130.41
18.7067	3562.89	18.986	28689.3	18.4732	14999.4	19.1333	1557.17	19.1961	1127.76
18.7139	3755.54	18.9932	28157.3	18.4804	15787.2	19.1405	1528.45	19.2033	1125.22
18.7211	3958.98	19.0004	27577.4	18.4876	16590.1	19.1477	1501.42	19.2105	1122.6
18.7283	4173.89	19.0076	26954	18.4948	17405.2	19.1549	1476	19.2177	1119.8
18.7355	4401.04	19.0147	26291.7	18.502	18229.3	19.1621	1452.04	19.2249	1116.7
18.7427	4641.29	19.022	25595.4	18.5092	19059	19.1693	1429.44	19.2321	1113.25
18.7499	4895.57	19.0292	24869.9	18.5164	19890.6	19.1765	1408.11	19.2393	1109.36
18.7571	5164.85	19.0364	24120.4	18.5236	20720.1	19.1837	1387.99	19.2465	1105.06
18.7643	5450.25	19.0436	23351.7	18.5308	21543.4	19.1909	1368.96	19.2537	1100.25
18.7715	5752.86	19.0508	22568.7	18.538	22356.2	19.1981	1350.99	19.2609	1094.95
18.7787	6073.92	19.058	21776.1	18.5452	23154	19.2053	1334.03	19.2681	1089.08
18.7859	6414.61	19.0651	20978.5	18.5524	23932.2	19.2125	1317.97	19.2753	1082.59
18.7931	6776.13	19.0724	20180.2	18.5596	24686.1	19.2197	1302.73	19.2825	1075.43
18.8003	7159.61	19.0796	19385.2	18.5668	25411.2	19.2269	1288.31	19.2897	1067.47
18.8075	7566.14	19.0868	18597.4	18.574	26102.9	19.2341	1274.57	19.2969	1058.66
18.8147	7996.77	19.094	17820.2	18.5812	26756.8	19.2413	1261.45	19.3041	1048.84
18.8219	8452.45	19.1012	17056.6	18.5884	27368.7	19.2485	1248.9	19.3113	1038.08
18.8291	8934.14	19.1084	16309.6	18.5956	27934.6	19.2557	1236.85	19.3185	1026.26
18.8363	9442.56	19.1156	15581.5	18.6028	28450.8	19.2629	1225.18	19.3257	1013.46
18.8435	9978.46	19.1228	14874.4	18.61	28913.7	19.2701	1213.84	19.3329	999.667
18.8507	10542.3	19.13	14190.2	18.6172	29320.4	19.2773	1202.76	19.3401	984.927
18.8579	11134.6	19.1372	13530.2	18.6244	29668	19.2845	1191.92	19.3473	969.332
18.8651	11755.4	19.1443	12895.7	18.6316	29954.3	19.2917	1181.23	19.3545	952.941
18.8723	12404.6	19.1516	12287.5	18.6388	30177.1	19.2989	1170.65	19.3617	935.813
18.8795	13081.6	19.1588	11706.2	18.646	30335.2	19.3061	1160.11	19.3689	918.037
18.8867	13785.7	19.166	11152	18.6532	30427.5	19.3133	1149.58	19.3761	899.641
18.8939	14515.6	19.1732	10625	18.6604	30453.6	19.3205	1139.05	19.3833	880.744
18.9011	15269.7	19.1804	10125	18.6676	30413.7	19.3277	1128.47	19.3905	861.347
18.9083	16045.8	19.1876	9651.67	18.6748	30308.4	19.3349	1117.75	19.3977	841.536
18.9155	16841.7	19.1948	9204.47	18.682	30138.8	19.3421	1106.86	19.4049	821.372
18.9227	17654.2	19.202	8782.66	18.6892	29906.4	19.3493	1095.76	19.4121	800.913
18.9299	18480.2	19.2092	8385.58	18.6964	29613.4	19.3565	1084.4	19.4193	780.247
18.9371	19316	19.2164	8012.35	18.7036	29262.4	19.3637	1072.77	19.4265	759.434
18.9443	20157.5	19.2235	7662.05	18.7108	28856.2	19.3709	1060.84	19.4337	738.533
18.9515	21000.5	19.2308	7333.74	18.718	28398.1	19.3781	1048.58	19.4409	717.632
18.9587	21840.2	19.238	7026.33	18.7252	27891.7	19.3853	1036.05	19.4481	696.789
18.9659	22671.8	19.2452	6738.9	18.7324	27340.8	19.3925	1023.24	19.4553	676.065
18.9731	23490.1	19.2524	6470.29	18.7396	26749.6	19.3997	1010.17	19.4625	655.517
18.9803	24289.7	19.2596	6219.34	18.7468	26122	19.4069	996.885	19.4697	635.206
18.9875	25065.1	19.2668	5985.01	18.754	25462.6	19.4141	983.384	19.4769	615.189
18.9947	25810.8	19.2739	5766.07	18.7612	24775.6	19.4213	969.648	19.4841	595.525
19.0019	26521.1	19.2812	5561.38	18.7684	24065.2	19.4285	955.675	19.4913	576.216
19.0091	27190.6	19.2884	5369.95	18.7756	23335.9	19.4357	941.464	19.4985	557.349
19.0163	27813.9	19.2956	5190.68	18.7828	22591.9	19.4429	926.99	19.5057	538.924
19.0235	28386	19.3028	5022.47	18.79	21837.5	19.4501	912.233	19.5129	520.971
19.0307	28902.2	19.31	4864.45	18.7972	21076.6	19.4573	897.168	19.5201	503.577
19.0379	29358	19.3172	4715.59	18.8044	20313.3	19.4645	881.794	19.5273	486.744
19.0451	29749.8	19.3244	4575	18.8116	19551.1	19.4717	866.156	19.5345	470.501
19.0523	30074.4	19.3316	4441.87	18.8188	18793.6	19.4789	850.212	19.5417	454.847
19.0595	30328.8	19.3388	4315.37	18.826	18043.8	19.4861	834.008	19.5489	439.783
19.0667	30511.2	19.346	4194.72	18.8332	17304.9	19.4933	817.542	19.5561	425.308
19.0739	30619.9	19.3531	4079.31	18.8404	16579.4	19.5005	800.836	19.5633	411.393
19.0811	30654.2	19.3604	3968.51	18.8476	15869.8	19.5077	783.919	19.5705	397.921
19.0883	30614	19.3676	3861.78	18.8548	15177.9	19.5149	766.835	19.5777	384.891
19.0955	30499.6	19.3748	3758.73	18.862	14505.6	19.5221	749.633	19.5849	372.244
19.1027	30312.3	19.382	3658.96	18.8692	13854.5	19.5293	732.31	19.5921	359.951
19.1099	30053.6	19.3892	3562.16	18.8764	13225.8	19.5365	714.942	19.5993	348.011
19.1171	29726	19.3964	3468	18.8836	12620.4	19.5437	697.55	19.6065	336.426
19.1243	29332	19.4035	3376.26	18.8908	12039.3	19.5509	680.182	19.6137	325.223
19.1315	28875	19.4108	3286.71	18.898	11482.8	19.5581	662.883	19.6209	314.493
19.1387	28358.8	19.418	3199.19	18.9052	10951.4	19.5653	645.657	19.6281	304.234
19.1459	27787.5	19.4252	3113.59	18.9124	10445.3	19.5725	628.526	19.6353	294.476
19.1531	27165.7	19.4324	3029.72	18.9196	9964.37	19.5797	611.538	19.6425	285.219
19.1603	26498	19.4396	2947.55	18.9268	9508.57	19.5869	594.713	19.6497	276.463
19.1675	25789.8	19.4468	2866.92	18.934	9077.45	19.5941	578.057	19.6569	268.121
19.1747	25046.3	19.454	2787.8	18.9412	8670.6	19.6013	561.591	19.6641	260.161
19.1819	24272.9	19.4612	2710.1	18.9484	8287.35	19.6085	545.336	19.6713	252.585
19.1891	23474.9	19.4684	2633.69	18.9556	7927.1	19.6157	529.321	19.6785	245.333
19.1963	22657.9	19.4756	2558.49	18.9628	7588.95	19.6229	513.544	19.6857	238.346
19.2035	21826.9	19.4827	2484.39	18.97	7272.02	19.6301	498.003	19.6929	231.624
19.2107	20987.1	19.49	2411.36	18.9772	6975.42	19.6373	482.77	19.7001	225.139
19.2179	20143.2	19.4972	2339.35	18.9844	6698.16	19.6445	467.87	19.7073	218.83
19.2251	19299.5	19.5044	2268.4	18.9916	6439.29	19.6517	453.351	19.7145	212.639
19.2323	18460.4	19.5116	2198.56	18.9988	6197.69	19.6589	439.211	19.7217	206.537
19.2395	17629.5	19.5188	2129.93	19.006	5972.34	19.6661	425.497	19.7289	200.464
19.2467	16810.5	19.526	2062.58	19.0132	5762.18	19.6733	412.236	19.7361	194.391
19.2539	16006.4	19.5332	1996.6	19.0204	5566.21	19.6805	399.449	19.7433	188.259
19.2611	15220.1	19.5404	1932.02	19.0276	5383.26	19.6877	387.09	19.7505	182.098
19.2683	14454.2	19.5476	1868.86	19.0348	5212.42	19.6949	375.132	19.7577	175.966
19.2755	13710.7	19.5548	1807.16	19.042	5052.66	19.7021	363.533	19.7649	169.864
19.2827	12991.7	19.562	1746.83	19.0492	4903.05	19.7093	352.242	19.7721	163.85
19.2899	12298.4	19.5692	1687.89	19.0564	4762.69	19.7165	341.236	19.7793	157.924
19.2971	11632.1	19.5764	1630.3	19.0636	4630.69	19.7237	330.466	19.7865	152.205
19.3043	10993.6	19.5836	1574.07	19.0708	4506.28	19.7309	319.958	19.7937	146.634
19.3115	10383.2	19.5908	1519.15	19.078	4388.56	19.7381	309.688	19.8009	141.239
19.3187	9801.12	19.598	1465.53	19.0852	4276.99	19.7453	299.727	19.8081	135.991
19.3259	9247.16	19.6052	1413.26	19.0924	4170.78	19.7525	290.072	19.8153	130.862
19.3331	8721.14	19.6123	1362.35	19.0996	4069.42	19.7597	280.799	19.8225	125.85
19.3403	8222.48	19.6196	1312.81	19.1068	3972.32	19.7669	271.954	19.8297	120.897
19.3475	7750.54	19.6268	1264.7	19.114	3879.08	19.7741	263.559	19.8369	116.092
19.3547	7304.77	19.634	1217.98	19.1212	3789.23	19.7813	255.613	19.8441	111.346
19.3619	6884.25	19.6412	1172.72	19.1284	3702.48	19.7885	248.097	19.8513	106.688
19.3691	6488.29	19.6484	1128.86	19.1356	3618.39	19.7957	240.961	19.8585	102.178
19.3763	6115.81	19.6556	1086.49	19.1428	3536.71	19.8029	234.156	19.8657	97.8441
19.3835	5765.89	19.6628	1045.57	19.15	3457.07	19.8101	227.684	19.8729	93.658
19.3907	5437.44	19.67	1006.05	19.1572	3379.1	19.8173	221.425	19.8801	89.6782
19.3979	5129.32	19.6772	967.923	19.1644	3302.55	19.8245	215.404	19.8873	85.8163
19.4051	4840.5	19.6844	931.135	19.1716	3227.14	19.8317	209.525	19.8945	82.1313
19.4123	4569.78	19.6915	895.658	19.1788	3152.6	19.8389	203.813	19.9017	78.5347
19.4195	4316.1	19.6988	861.4	19.186	3078.71	19.8461	198.267	19.9089	75.0266
19.4267	4078.3	19.706	828.299	19.1932	3005.3	19.8533	192.887	19.9161	71.548
19.4339	3855.39	19.7132	796.33	19.2004	2932.24	19.8605	187.72	19.9233	68.0693
19.4411	3646.36	19.7204	765.461	19.2076	2859.49	19.8677	182.767	19.9305	64.5907
19.4483	3450.2	19.7276	735.63	19.2148	2787.06	19.8749	178.005	19.9377	61.0826
19.4555	3266.05	19.7348	706.813	19.222	2714.93	19.8821	173.432	19.9449	57.6334
19.4627	3093.1	19.7419	679.036	19.2292	2643.21	19.8893	169.072	19.9521	54.2432
19.4699	2930.54	19.7492	652.238	19.2364	2571.95	19.8965	164.856	19.9593	51.0004
19.4771	2777.68	19.7564	626.423	19.2436	2501.16	19.9037	160.757	19.9665	47.964
19.4843	2633.87	19.7636	601.59	19.2508	2430.94	19.9109	156.731	19.9737	45.1044
19.4915	2498.58	19.7708	577.734	19.258	2361.36	19.9181	152.704	19.9809	42.5396
19.4987	2371.22	19.778	554.803	19.2652	2292.44	19.9253	148.724	19.9881	40.2107
19.5059	2251.32	19.7852	532.735	19.2724	2224.22	19.9325	144.745	19.9953	38.1176
19.5131	2138.35	19.7924	511.496	19.2796	2156.75	19.9397	140.741	20.0025	36.2014
19.5203	2031.82	19.7996	491.033	19.2868	2090.14	19.9469	136.738	20.0097	34.4032
19.5275	1931.19	19.8068	471.342	19.294	2024.44	19.9541	132.711	20.0169	32.6344
19.5347	1836.01	19.814	452.303	19.3012	1959.76	19.9613	128.708	20.0241	30.8656
19.5419	1745.86	19.8211	433.892	19.3084	1896.13	19.9685	124.729	20.0313	29.0378
19.5491	1660.31	19.8284	416.045	19.3156	1833.7	19.9757	120.773	--	--
19.5563	1578.99	19.8356	398.7	19.3228	1772.48	19.9829	116.889	--	--
19.5635	1501.65	19.8428	381.864	19.33	1712.54	19.9901	113.052	--	--
19.5707	1428.01	19.85	365.533	19.3372	1653.9	19.9973	109.262	--	--
19.5779	1357.96	19.8572	349.705	19.3444	1596.62	20.0045	105.568	--	--
19.5851	1291.28	19.8644	334.415	19.3516	1540.72	20.0117	101.944	--	--
19.5923	1227.89	19.8716	319.627	19.3588	1486.23	20.0189	98.3921
19.5995	1167.62	19.8788	305.378	19.366	1433.12
19.6067	1110.34	19.886	291.633	19.3732	1381.39
19.6139	1055.81	19.8932	278.393	19.3804	1331.01
19.6211	1003.98	19.9004	265.569	19.3876	1282.01
19.6283	954.612	19.9076	253.162	19.3948	1234.39
19.6355	907.605	19.9148	241.082	19.402	1188.12
19.6427	862.799	19.922	229.299	19.4092	1143.26
19.6499	820.126	19.9292	217.813	19.4164	1099.79
19.6571	779.427	19.9364	206.624	19.4236	1057.73
19.6643	740.662	19.9436	195.763	19.4308	1017.11
19.6715	703.67	19.9507	185.229	19.438	977.851
19.6787	668.419	19.958	175.081	19.4452	939.966
19.6859	634.812	19.9652	165.349	19.4524	903.392
19.6931	602.778	19.9724	156.004	19.4596	868.064
19.7003	572.255	19.9796	147.105	19.4668	833.941
19.7075	543.143	19.9868	138.592	19.474	801.026
19.7147	515.48	19.994	130.466	19.4812	769.254
19.7219	489.127	20.0012	122.696	19.4884	738.687
19.7291	464.119	20.0084	115.313	19.4956	709.227
19.7363	440.327	20.0156	108.287	19.5028	680.938
19.7435	417.687	20.0228	101.618	19.51	653.788
19.7507	396.095	20.0299	95.3049	19.5172	627.746
19.7579	375.488	20.0372	89.2896	19.5244	602.771
19.7651	355.8	20.0444	83.6605	19.5316	578.835
19.7723	336.936	20.0516	78.3885	19.5388	555.896
19.7795	318.89	20.0588	73.5027	19.546	533.855
19.7867	301.633	20.066	69.0036	19.5532	512.715
19.7939	285.131	20.0732	64.8908	19.5604	492.331
19.8011	269.417	20.0803	61.2836	19.5676	472.641
19.8083	254.524	20.0876	58.2711	19.5748	453.534
19.8155	240.419	20.0948	55.8529	19.582	434.945
19.8227	227.167	20.102	54.1187	19.5892	416.808
19.8299	214.704	20.1092	53.0978	19.5964	399.186
19.8371	203.029	20.1164	52.8204	19.6036	381.943
19.8443	192.141	20.1236	53.3454	19.6108	365.153
19.8515	181.911	20.1308	54.6437	19.618	348.876
19.8587	172.337	20.138	56.7445	19.6252	333.189
19.8659	163.321	20.1452	59.7077	19.6324	318.157
19.8731	154.798	20.1524	63.5624	19.6396	303.746
19.8803	146.669	20.1595	68.3986	19.6468	289.957
19.8875	138.901			19.654	276.72
19.8947	131.461			19.6612	264.035
19.9019	124.252			19.6684	251.764
19.9091	117.37			19.6756	239.908
19.9163	110.817			19.6828	228.397
19.9235	104.626			19.69	217.266
19.9307	98.7949			19.6972	206.479
19.9379	93.4241			19.7044	196.073
19.9451	88.5126			19.7116	186.081
19.9523	84.1597			19.7188	176.503
19.9595	80.3318			19.726	167.339
19.9667	77.0624			19.7332	158.486
19.9739	74.3841			19.7404	149.909
19.9811	72.2308			19.7476	141.505
19.9883	70.636			19.7548	133.239
19.9955	69.5662			19.762	125.041
20.0027	68.9236			19.7692	116.844
20.0099	68.7076			19.7764	108.647
20.0171	68.8202			19.7836	100.485
20.0243	69.2608			19.7908	92.3911
20.0315	70.0302			19.798	84.5043
20.0387	71.0622			19.8052	76.894
20.0459	72.4879			19.8124	69.6289
20.0531	74.3079			19.8196	62.709
20.0603	76.5873			19.8268	56.2034
20.0675	79.3924			19.834	50.112
20.0747	82.7554			19.8412	44.4003
20.0819	86.7425			19.8484	38.9644
20.0891	91.3204			19.8556	33.7016
20.0963	96.4896			19.8628	28.6458
				19.87	23.728
				19.8772	18.9138
				19.8844	14.2722
				19.8916	9.73416
				19.8988	5.26513
				19.906	0.89968
				19.9132	0
				19.9204	0
				19.9276	0
				19.9348	0
				19.942	0
				19.9492	0
				19.9564	0
				19.9636	0
				19.9708	0
				19.978	0
				19.9852	0
				19.9924	0
				19.9996	0
				20.0068	0
