# Supplementary material for: Regio- and sequence-controlled conjugated topological oligomers and polymers via boronate-tag assisted solution-phase strategy
Source: Nat Commun. 2021 Oct 6;12:5853. doi: 10.1038/s41467-021-26186-y (PMC8494804; doi:10.1038/s41467-021-26186-y)
Supplement: Supplementary file 2 — Source Data [file 41467_2021_26186_MOESM2_ESM.zip › Figure 2c-AA.xlsx]

## Sheet: Sheet1
299.963	23
299.974	20
299.985	17
299.996	13
300.007	10
300.018	20
300.029	20
300.04	25
300.051	23
300.062	18
300.073	17
300.084	22
300.095	39
300.106	84
300.117	117
300.128	119
300.139	92
300.15	52
300.161	43
300.172	39
300.183	41
300.194	35
300.205	31
300.216	30
300.228	35
300.238	39
300.25	35
300.26	42
300.272	58
300.283	69
300.294	58
300.305	33
300.316	23
300.327	21
300.338	21
300.349	21
300.36	18
300.371	20
300.382	19
300.393	18
300.404	12
300.415	4
300.426	7
300.437	14
300.448	24
300.459	34
300.47	33
300.481	22
300.492	11
300.503	6
300.514	6
300.525	9
300.536	13
300.547	10
300.558	9
300.569	8
300.58	9
300.591	9
300.602	6
300.613	5
300.624	4
300.635	9
300.646	16
300.657	18
300.668	13
300.679	10
300.69	7
300.701	4
300.712	4
300.723	5
300.734	11
300.745	20
300.756	24
300.767	19
300.778	14
300.789	10
300.8	9
300.812	8
300.822	15
300.834	19
300.845	18
300.856	18
300.867	13
300.878	14
300.889	14
300.9	13
300.911	11
300.922	11
300.933	13
300.944	16
300.955	22
300.966	17
300.977	19
300.988	20
300.999	23
301.01	22
301.021	19
301.032	16
301.043	11
301.054	13
301.065	21
301.076	26
301.087	29
301.098	34
301.109	51
301.12	89
301.131	115
301.142	110
301.153	84
301.164	66
301.175	63
301.187	62
301.197	46
301.209	31
301.22	23
301.231	19
301.242	16
301.253	18
301.264	21
301.275	30
301.286	46
301.297	62
301.308	61
301.319	44
301.33	31
301.341	19
301.352	21
301.363	28
301.374	33
301.385	34
301.396	26
301.407	21
301.418	16
301.429	14
301.44	10
301.451	11
301.462	16
301.473	22
301.484	24
301.495	18
301.507	12
301.517	19
301.529	24
301.54	24
301.551	23
301.562	18
301.573	17
301.584	16
301.595	11
301.606	10
301.617	13
301.628	11
301.639	13
301.65	12
301.661	8
301.672	5
301.683	3
301.694	3
301.705	7
301.716	11
301.727	11
301.738	13
301.749	16
301.76	19
301.772	14
301.783	15
301.793	15
301.805	12
301.816	9
301.827	8
301.838	13
301.849	13
301.86	12
301.871	11
301.882	16
301.893	16
301.904	13
301.915	8
301.926	10
301.937	18
301.948	18
301.959	19
301.97	20
301.981	28
301.992	24
302.003	19
302.014	16
302.026	13
302.036	19
302.048	31
302.059	35
302.07	35
302.081	31
302.092	32
302.103	37
302.114	38
302.125	33
302.136	37
302.147	40
302.158	40
302.169	38
302.18	31
302.191	27
302.202	22
302.213	19
302.224	22
302.235	31
302.247	39
302.257	43
302.269	53
302.28	79
302.291	115
302.302	118
302.313	83
302.324	48
302.335	38
302.346	42
302.357	28
302.368	19
302.379	11
302.39	8
302.401	14
302.412	11
302.423	13
302.434	18
302.445	15
302.457	16
302.467	12
302.479	9
302.49	8
302.501	7
302.512	13
302.523	22
302.534	31
302.545	31
302.556	24
302.567	18
302.578	10
302.589	4
302.6	7
302.611	13
302.622	12
302.633	7
302.644	8
302.656	7
302.667	8
302.678	11
302.689	13
302.7	13
302.711	10
302.722	6
302.733	6
302.744	11
302.755	19
302.766	20
302.777	18
302.788	13
302.799	7
302.81	11
302.821	15
302.832	13
302.844	7
302.855	4
302.866	4
302.877	6
302.888	12
302.899	14
302.91	10
302.921	14
302.932	13
302.943	10
302.954	4
302.965	6
302.976	10
302.987	12
302.998	10
303.01	10
303.021	15
303.032	22
303.043	28
303.054	22
303.065	11
303.076	15
303.087	19
303.098	22
303.109	13
303.12	12
303.131	31
303.142	46
303.153	57
303.164	65
303.175	76
303.187	80
303.198	63
303.209	42
303.22	27
303.231	21
303.242	19
303.253	18
303.264	17
303.275	15
303.286	34
303.297	50
303.308	51
303.319	38
303.33	26
303.342	21
303.353	17
303.364	20
303.375	23
303.386	19
303.397	10
303.408	4
303.419	1
303.43	4
303.441	10
303.452	10
303.463	15
303.474	13
303.486	12
303.497	12
303.508	15
303.519	17
303.53	11
303.541	10
303.552	4
303.563	4
303.574	4
303.585	10
303.596	10
303.607	9
303.618	6
303.63	6
303.641	9
303.652	14
303.663	25
303.674	27
303.685	23
303.696	14
303.707	13
303.718	8
303.729	9
303.74	7
303.751	5
303.762	5
303.774	3
303.785	2
303.796	8
303.807	16
303.818	18
303.829	14
303.84	11
303.851	11
303.862	10
303.873	8
303.884	11
303.895	15
303.906	23
303.918	28
303.929	24
303.94	16
303.951	10
303.962	13
303.973	14
303.984	14
303.995	17
304.006	25
304.017	26
304.028	22
304.039	21
304.05	24
304.062	22
304.073	17
304.084	20
304.095	24
304.106	25
304.117	36
304.128	43
304.139	37
304.15	27
304.161	21
304.173	34
304.184	39
304.195	32
304.206	22
304.217	15
304.228	22
304.239	27
304.25	32
304.261	28
304.272	29
304.283	35
304.294	33
304.305	32
304.317	23
304.328	13
304.339	6
304.35	8
304.361	7
304.372	8
304.383	12
304.394	18
304.405	21
304.416	24
304.428	20
304.439	14
304.45	11
304.461	9
304.472	6
304.483	12
304.494	13
304.505	15
304.516	17
304.527	23
304.538	18
304.55	15
304.561	11
304.572	12
304.583	13
304.594	11
304.605	7
304.616	11
304.627	6
304.638	7
304.649	8
304.661	7
304.672	5
304.683	6
304.694	6
304.705	11
304.716	12
304.727	12
304.738	12
304.749	10
304.76	12
304.771	17
304.783	18
304.794	16
304.805	16
304.816	17
304.827	16
304.838	16
304.849	14
304.86	13
304.871	8
304.882	6
304.894	4
304.905	7
304.916	15
304.927	19
304.938	16
304.949	10
304.96	4
304.971	4
304.982	14
304.993	24
305.005	29
305.016	26
305.027	24
305.038	58
305.049	133
305.06	207
305.071	229
305.082	179
305.093	119
305.104	64
305.116	44
305.127	60
305.138	71
305.149	74
305.16	91
305.171	283
305.182	693
305.193	1102
305.204	1141
305.216	780
305.227	445
305.238	194
305.249	100
305.26	59
305.271	42
305.282	40
305.293	46
305.304	45
305.315	36
305.327	25
305.338	23
305.349	17
305.36	14
305.371	12
305.382	13
305.393	21
305.404	27
305.415	23
305.426	23
305.438	13
305.449	14
305.46	20
305.471	30
305.482	30
305.493	33
305.504	29
305.515	20
305.526	12
305.538	8
305.549	5
305.56	12
305.571	13
305.582	15
305.593	17
305.604	29
305.615	31
305.627	27
305.638	20
305.649	21
305.66	19
305.671	13
305.682	14
305.693	19
305.704	18
305.715	16
305.727	13
305.738	15
305.749	15
305.76	12
305.771	10
305.782	12
305.793	14
305.804	20
305.815	21
305.827	19
305.838	16
305.849	9
305.86	8
305.871	10
305.882	13
305.893	17
305.904	23
305.916	21
305.927	15
305.938	11
305.949	20
305.96	29
305.971	39
305.982	37
305.993	27
306.005	17
306.016	16
306.027	19
306.038	34
306.049	74
306.06	150
306.071	183
306.082	152
306.094	96
306.105	51
306.116	40
306.127	26
306.138	21
306.149	31
306.16	49
306.171	88
306.182	155
306.194	238
306.205	262
306.216	198
306.227	123
306.238	56
306.249	33
306.26	33
306.271	35
306.283	26
306.294	20
306.305	17
306.316	17
306.327	12
306.338	8
306.349	9
306.36	6
306.372	9
306.383	14
306.394	14
306.405	17
306.416	17
306.427	16
306.438	12
306.449	11
306.461	15
306.472	22
306.483	24
306.494	21
306.505	19
306.516	20
306.527	17
306.538	14
306.55	17
306.561	20
306.572	21
306.583	18
306.594	16
306.605	17
306.616	16
306.627	16
306.639	11
306.65	8
306.661	11
306.672	16
306.683	14
306.694	7
306.705	6
306.717	8
306.728	15
306.739	18
306.75	13
306.761	10
306.772	13
306.783	15
306.795	14
306.806	17
306.817	26
306.828	32
306.839	37
306.85	33
306.861	23
306.873	19
306.884	25
306.895	25
306.906	23
306.917	17
306.928	13
306.939	16
306.95	15
306.962	15
306.973	15
306.984	14
306.995	15
307.006	18
307.017	21
307.028	20
307.039	25
307.051	57
307.062	145
307.073	259
307.084	329
307.095	316
307.106	235
307.118	168
307.129	111
307.14	86
307.151	63
307.162	51
307.173	46
307.184	54
307.195	68
307.207	85
307.218	79
307.229	59
307.24	49
307.251	42
307.262	36
307.274	37
307.285	44
307.296	42
307.307	32
307.318	24
307.329	27
307.34	28
307.351	20
307.363	15
307.374	16
307.385	15
307.396	5
307.407	8
307.418	11
307.43	16
307.441	18
307.452	13
307.463	13
307.474	17
307.485	18
307.496	15
307.507	14
307.519	11
307.53	7
307.541	4
307.552	7
307.563	8
307.574	12
307.586	14
307.597	16
307.608	13
307.619	14
307.63	14
307.641	8
307.652	6
307.664	4
307.675	5
307.686	9
307.697	9
307.708	7
307.719	4
307.731	3
307.742	4
307.753	9
307.764	12
307.775	15
307.786	14
307.797	12
307.809	10
307.82	4
307.831	2
307.842	4
307.853	4
307.864	6
307.875	9
307.887	11
307.898	15
307.909	16
307.92	18
307.931	22
307.942	21
307.954	24
307.965	21
307.976	18
307.987	14
307.998	14
308.009	12
308.021	10
308.032	14
308.043	10
308.054	14
308.065	49
308.076	82
308.087	102
308.099	88
308.11	63
308.121	51
308.132	42
308.143	35
308.154	20
308.166	12
308.177	16
308.188	23
308.199	33
308.21	45
308.221	54
308.233	56
308.244	43
308.255	34
308.266	27
308.277	40
308.288	57
308.3	67
308.311	56
308.322	38
308.333	20
308.344	9
308.355	8
308.366	8
308.378	8
308.389	6
308.4	2
308.411	5
308.422	11
308.433	14
308.445	18
308.456	17
308.467	15
308.478	11
308.489	9
308.5	13
308.512	15
308.523	10
308.534	12
308.545	23
308.556	24
308.567	16
308.579	6
308.59	2
308.601	5
308.612	7
308.623	10
308.634	13
308.646	11
308.657	10
308.668	8
308.679	7
308.69	6
308.701	6
308.713	3
308.724	4
308.735	5
308.746	2
308.757	4
308.768	3
308.78	9
308.791	17
308.802	24
308.813	19
308.824	13
308.835	11
308.847	8
308.858	8
308.869	4
308.88	3
308.891	7
308.902	11
308.914	18
308.925	28
308.936	31
308.947	24
308.958	18
308.969	23
308.981	23
308.992	27
309.003	27
309.014	21
309.025	16
309.037	13
309.048	12
309.059	13
309.07	20
309.081	26
309.092	35
309.104	37
309.115	37
309.126	34
309.137	29
309.148	31
309.159	30
309.171	29
309.182	36
309.193	41
309.204	42
309.215	42
309.227	37
309.238	34
309.249	34
309.26	32
309.271	23
309.282	21
309.294	32
309.305	38
309.316	32
309.327	23
309.338	10
309.349	5
309.361	5
309.372	4
309.383	2
309.394	4
309.405	7
309.417	7
309.428	4
309.439	7
309.45	12
309.461	12
309.473	10
309.484	5
309.495	4
309.506	4
309.517	6
309.528	7
309.54	9
309.551	16
309.562	15
309.573	13
309.584	15
309.596	18
309.607	21
309.618	18
309.629	11
309.64	7
309.651	5
309.663	6
309.674	8
309.685	10
309.696	10
309.707	9
309.719	12
309.73	18
309.741	17
309.752	14
309.763	11
309.774	11
309.786	14
309.797	17
309.808	15
309.819	14
309.83	15
309.842	13
309.853	14
309.864	15
309.875	13
309.886	8
309.898	10
309.909	10
309.92	10
309.931	12
309.942	15
309.954	13
309.965	10
309.976	7
309.987	5
309.998	4
310.01	8
310.021	8
310.032	11
310.043	19
310.054	23
310.065	24
310.077	17
310.088	14
310.099	14
310.11	20
310.122	29
310.133	24
310.144	32
310.155	37
310.166	38
310.177	36
310.189	48
310.2	70
310.211	99
310.222	109
310.233	94
310.245	69
310.256	36
310.267	21
310.278	28
310.289	45
310.301	54
310.312	56
310.323	48
310.334	33
310.345	18
310.357	13
310.368	11
310.379	11
310.39	10
310.401	8
310.413	11
310.424	19
310.435	28
310.446	30
310.457	32
310.469	39
310.48	39
310.491	28
310.502	17
310.513	13
310.525	12
310.536	14
310.547	17
310.558	19
310.569	21
310.581	14
310.592	9
310.603	6
310.614	6
310.625	5
310.637	6
310.648	8
310.659	8
310.67	4
310.681	0
310.693	2
310.704	4
310.715	4
310.726	2
310.738	2
310.749	4
310.76	4
310.771	6
310.782	5
310.793	8
310.805	8
310.816	6
310.827	6
310.838	12
310.849	19
310.861	20
310.872	16
310.883	9
310.894	8
310.906	10
310.917	12
310.928	15
310.939	12
310.95	11
310.962	13
310.973	12
310.984	8
310.995	8
311.006	11
311.018	12
311.029	11
311.04	14
311.051	18
311.062	16
311.074	16
311.085	14
311.096	10
311.107	8
311.119	8
311.13	12
311.141	18
311.152	23
311.163	25
311.175	44
311.186	57
311.197	75
311.208	81
311.219	71
311.231	62
311.242	46
311.253	39
311.264	47
311.276	81
311.287	129
311.298	138
311.309	110
311.32	71
311.332	47
311.343	37
311.354	30
311.365	27
311.377	20
311.388	15
311.399	14
311.41	11
311.421	8
311.433	6
311.444	5
311.455	4
311.466	6
311.478	10
311.489	10
311.5	10
311.511	8
311.522	8
311.534	6
311.545	7
311.556	6
311.567	6
311.578	12
311.59	26
311.601	32
311.612	23
311.623	17
311.635	12
311.646	8
311.657	8
311.668	8
311.679	6
311.691	16
311.702	15
311.713	15
311.724	17
311.736	18
311.747	12
311.758	9
311.769	10
311.78	12
311.792	15
311.803	14
311.814	15
311.825	13
311.837	12
311.848	17
311.859	15
311.87	8
311.882	10
311.893	15
311.904	22
311.915	21
311.926	20
311.938	17
311.949	11
311.96	10
311.971	9
311.983	10
311.994	17
312.005	20
312.016	16
312.027	18
312.039	21
312.05	19
312.061	15
312.072	15
312.084	14
312.095	10
312.106	7
312.117	19
312.128	36
312.14	57
312.151	51
312.162	43
312.173	39
312.185	40
312.196	43
312.207	65
312.218	69
312.23	79
312.241	81
312.252	78
312.263	60
312.274	48
312.286	43
312.297	90
312.308	140
312.319	160
312.331	134
312.342	91
312.353	68
312.364	50
312.376	30
312.387	18
312.398	19
312.409	21
312.421	20
312.432	14
312.443	7
312.454	3
312.466	6
312.477	12
312.488	14
312.499	15
312.51	18
312.522	20
312.533	18
312.544	16
312.555	14
312.567	11
312.578	13
312.589	12
312.6	11
312.612	11
312.623	9
312.634	5
312.645	2
312.656	1
312.668	7
312.679	18
312.69	22
312.702	24
312.713	23
312.724	23
312.735	18
312.747	12
312.758	12
312.769	9
312.78	15
312.791	12
312.803	17
312.814	13
312.825	7
312.836	4
312.848	4
312.859	4
312.87	8
312.881	10
312.893	12
312.904	12
312.915	9
312.926	18
312.938	18
312.949	17
312.96	14
312.971	16
312.983	17
312.994	22
313.005	23
313.016	20
313.028	16
313.039	15
313.05	21
313.061	20
313.073	21
313.084	19
313.095	16
313.106	21
313.118	30
313.129	38
313.14	43
313.151	39
313.163	31
313.174	23
313.185	25
313.196	49
313.208	72
313.219	87
313.23	116
313.241	345
313.253	810
313.264	1273
313.275	1279
313.286	865
313.298	497
313.309	258
313.32	172
313.331	114
313.343	77
313.354	53
313.365	41
313.376	36
313.388	36
313.399	30
313.41	17
313.421	14
313.433	14
313.444	12
313.455	6
313.466	9
313.478	14
313.489	15
313.5	17
313.511	24
313.523	27
313.534	20
313.545	14
313.556	9
313.568	12
313.579	13
313.59	15
313.601	17
313.613	18
313.624	20
313.635	13
313.647	11
313.658	11
313.669	9
313.68	6
313.692	5
313.703	11
313.714	14
313.725	11
313.736	8
313.748	12
313.759	18
313.77	19
313.782	16
313.793	11
313.804	9
313.815	12
313.827	30
313.838	35
313.849	25
313.86	13
313.872	8
313.883	8
313.894	6
313.905	1
313.917	4
313.928	10
313.939	19
313.95	22
313.962	21
313.973	14
313.984	13
313.995	14
314.007	10
314.018	5
314.029	10
314.041	20
314.052	23
314.063	16
314.074	12
314.086	12
314.097	13
314.108	18
314.12	19
314.131	19
314.142	29
314.153	36
314.164	34
314.176	30
314.187	31
314.198	28
314.21	18
314.221	11
314.232	21
314.243	78
314.255	209
314.266	316
314.277	323
314.288	240
314.3	140
314.311	97
314.322	71
314.334	63
314.345	56
314.356	53
314.367	43
314.379	35
314.39	25
314.401	25
314.412	20
314.424	18
314.435	16
314.446	12
314.457	10
314.469	8
314.48	10
314.491	16
314.503	18
314.514	16
314.525	12
314.536	8
314.548	6
314.559	6
314.57	8
314.582	6
314.593	2
314.604	5
314.615	11
314.627	15
314.638	13
314.649	10
314.661	9
314.672	9
314.683	9
314.694	8
314.706	8
314.717	8
314.728	11
314.739	9
314.751	11
314.762	11
314.773	9
314.784	9
314.796	16
314.807	22
314.818	20
314.83	16
314.841	16
314.852	18
314.863	14
314.875	10
314.886	9
314.897	8
314.909	6
314.92	9
314.931	14
314.942	12
314.954	10
314.965	10
314.976	10
314.988	15
314.999	23
315.01	25
315.021	21
315.033	20
315.044	16
315.055	16
315.067	18
315.078	22
315.089	43
315.1	65
315.112	72
315.123	63
315.134	52
315.146	58
315.157	58
315.168	51
315.179	45
315.191	43
315.202	43
315.213	42
315.224	38
315.236	33
315.247	31
315.258	45
315.27	59
315.281	57
315.292	36
315.303	22
315.315	20
315.326	17
315.337	11
315.349	8
315.36	7
315.371	7
315.382	13
315.394	18
315.405	22
315.416	25
315.428	30
315.439	28
315.45	18
315.462	16
315.473	11
315.484	8
315.495	9
315.507	13
315.518	19
315.529	20
315.541	29
315.552	34
315.563	32
315.575	23
315.586	14
315.597	10
315.608	8
315.62	9
315.631	14
315.642	20
315.654	21
315.665	17
315.676	10
315.687	7
315.699	8
315.71	7
315.721	8
315.733	6
315.744	7
315.755	13
315.767	19
315.778	23
315.789	18
315.8	13
315.812	18
315.823	26
315.834	32
315.846	28
315.857	21
315.868	14
315.88	14
315.891	15
315.902	16
315.913	14
315.925	17
315.936	22
315.947	21
315.959	16
315.97	7
315.981	4
315.992	11
316.004	18
316.015	20
316.026	15
316.038	6
316.049	6
316.06	16
316.072	27
316.083	33
316.094	32
316.106	34
316.117	38
316.128	35
316.139	31
316.151	29
316.162	33
316.173	41
316.185	41
316.196	35
316.207	28
316.219	22
316.23	13
316.241	11
316.252	17
316.264	40
316.275	58
316.286	64
316.298	55
316.309	38
316.32	30
316.332	23
316.343	18
316.354	14
316.365	18
316.377	24
316.388	25
316.399	16
316.411	10
316.422	7
316.433	5
316.445	5
316.456	6
316.467	10
316.478	12
316.49	13
316.501	14
316.512	15
316.524	14
316.535	11
316.546	10
316.558	13
316.569	10
316.58	9
316.592	6
316.603	4
316.614	6
316.626	8
316.637	8
316.648	6
316.659	10
316.671	16
316.682	18
316.693	15
316.705	15
316.716	18
316.727	14
316.739	12
316.75	14
316.761	17
316.773	14
316.784	20
316.795	21
316.807	17
316.818	8
316.829	4
316.841	9
316.852	16
316.863	19
316.874	15
316.886	13
316.897	9
316.908	10
316.92	12
316.931	16
316.942	15
316.954	15
316.965	13
316.976	10
316.988	8
316.999	10
317.01	13
317.022	13
317.033	10
317.044	7
317.055	6
317.067	10
317.078	15
317.089	18
317.101	66
317.112	114
317.123	157
317.135	140
317.146	92
317.157	61
317.169	52
317.18	45
317.191	40
317.203	28
317.214	33
317.225	39
317.237	42
317.248	35
317.259	37
317.271	42
317.282	42
317.293	35
317.305	28
317.316	17
317.327	13
317.339	7
317.35	4
317.361	7
317.373	10
317.384	16
317.395	21
317.406	18
317.418	10
317.429	7
317.44	7
317.452	10
317.463	11
317.474	17
317.486	26
317.497	27
317.508	17
317.52	9
317.531	5
317.542	8
317.554	7
317.565	5
317.576	7
317.588	13
317.599	16
317.61	13
317.622	9
317.633	6
317.644	4
317.656	5
317.667	4
317.678	4
317.69	5
317.701	9
317.712	18
317.724	27
317.735	25
317.746	23
317.758	14
317.769	11
317.78	9
317.792	11
317.803	12
317.814	10
317.826	10
317.837	10
317.848	11
317.86	10
317.871	6
317.882	3
317.894	6
317.905	15
317.916	23
317.928	24
317.939	18
317.95	17
317.962	15
317.973	12
317.984	15
317.996	19
318.007	22
318.018	18
318.03	15
318.041	19
318.052	27
318.064	30
318.075	27
318.086	24
318.098	26
318.109	39
318.12	58
318.132	60
318.143	43
318.154	28
318.166	22
318.177	18
318.188	18
318.2	20
318.211	34
318.222	48
318.234	50
318.245	46
318.257	49
318.268	116
318.279	305
318.291	484
318.302	519
318.313	388
318.325	197
318.336	90
318.347	45
318.358	27
318.37	15
318.381	11
318.393	12
318.404	13
318.415	13
318.427	14
318.438	16
318.449	21
318.461	19
318.472	13
318.483	10
318.495	10
318.506	9
318.517	6
318.529	7
318.54	3
318.551	11
318.563	15
318.574	17
318.585	12
318.597	8
318.608	4
318.619	8
318.631	10
318.642	14
318.654	16
318.665	15
318.676	13
318.688	10
318.699	7
318.71	15
318.722	17
318.733	16
318.744	8
318.756	4
318.767	5
318.778	4
318.79	7
318.801	9
318.812	9
318.824	21
318.835	8
318.846	34
318.858	5
318.869	8
318.88	13
318.892	16
318.903	14
318.914	15
318.926	17
318.937	17
318.949	14
318.96	9
318.971	4
318.983	10
318.994	11
319.005	14
319.017	8
319.028	6
319.039	9
319.051	14
319.062	14
319.074	16
319.085	17
319.096	16
319.108	15
319.119	18
319.13	25
319.142	39
319.153	49
319.164	59
319.176	64
319.187	64
319.198	54
319.21	39
319.221	37
319.233	29
319.244	28
319.255	22
319.267	39
319.278	112
319.289	183
319.301	194
319.312	151
319.323	85
319.335	48
319.346	26
319.357	19
319.369	30
319.38	40
319.392	39
319.403	31
319.414	20
319.426	12
319.437	7
319.448	10
319.46	11
319.471	7
319.482	6
319.494	6
319.505	5
319.517	5
319.528	6
319.539	6
319.551	9
319.562	9
319.573	11
319.585	14
319.596	10
319.607	5
319.619	4
319.63	6
319.642	10
319.653	13
319.664	9
319.676	9
319.687	10
319.698	10
319.71	9
319.721	8
319.732	12
319.744	19
319.755	22
319.767	17
319.778	8
319.789	4
319.801	4
319.812	6
319.823	10
319.835	10
319.846	10
319.857	14
319.869	21
319.88	23
319.892	21
319.903	21
319.914	32
319.926	37
319.937	30
319.948	17
319.96	11
319.971	14
319.983	17
319.994	16
320.005	14
320.017	11
320.028	10
320.039	9
320.051	9
320.062	13
320.074	19
320.085	22
320.096	29
320.108	39
320.119	50
320.13	48
320.142	41
320.153	39
320.164	42
320.176	45
320.187	44
320.199	42
320.21	35
320.221	31
320.233	48
320.244	66
320.255	65
320.267	49
320.278	49
320.29	55
320.301	48
320.312	46
320.324	36
320.335	28
320.346	21
320.358	12
320.369	9
320.381	6
320.392	5
320.403	5
320.415	9
320.426	12
320.438	14
320.449	11
320.46	9
320.472	9
320.483	14
320.494	18
320.506	23
320.517	22
320.529	20
320.54	13
320.551	12
320.563	11
320.574	13
320.585	11
320.597	12
320.608	16
320.62	17
320.631	16
320.642	15
320.654	15
320.665	14
320.676	12
320.688	9
320.699	11
320.711	13
320.722	11
320.733	9
320.745	12
320.756	11
320.768	8
320.779	1
320.79	4
320.802	9
320.813	16
320.825	21
320.836	18
320.847	15
320.859	12
320.87	17
320.881	20
320.893	18
320.904	21
320.916	25
320.927	26
320.938	17
320.95	8
320.961	4
320.973	7
320.984	14
320.995	20
321.007	24
321.018	20
321.029	16
321.041	19
321.052	18
321.064	17
321.075	23
321.086	31
321.098	37
321.109	41
321.121	44
321.132	52
321.143	58
321.155	63
321.166	58
321.178	48
321.189	32
321.2	21
321.212	21
321.223	28
321.235	43
321.246	52
321.257	48
321.269	46
321.28	62
321.291	100
321.303	160
321.314	189
321.326	142
321.337	83
321.349	32
321.36	18
321.371	7
321.383	4
321.394	17
321.406	24
321.417	32
321.428	35
321.44	25
321.451	21
321.462	23
321.474	26
321.485	26
321.497	31
321.508	30
321.519	31
321.531	33
321.542	32
321.554	31
321.565	33
321.576	26
321.588	20
321.599	13
321.611	19
321.622	29
321.633	28
321.645	32
321.656	30
321.668	31
321.679	23
321.69	15
321.702	13
321.713	10
321.725	10
321.736	15
321.747	14
321.759	14
321.77	13
321.782	20
321.793	20
321.804	18
321.816	18
321.827	27
321.839	35
321.85	43
321.861	40
321.873	30
321.884	19
321.896	17
321.907	23
321.918	30
321.93	38
321.941	49
321.953	51
321.964	35
321.976	22
321.987	20
321.998	15
322.01	13
322.021	23
322.033	33
322.044	37
322.055	26
322.067	32
322.078	48
322.09	62
322.101	70
322.112	104
322.124	155
322.135	180
322.147	143
322.158	94
322.17	72
322.181	63
322.192	59
322.204	54
322.215	49
322.226	45
322.238	36
322.249	31
322.261	29
322.272	36
322.284	34
322.295	40
322.306	48
322.318	58
322.329	62
322.341	63
322.352	68
322.363	61
322.375	48
[truncated: 1,605 more rows]
