# Supplementary material for: Regio- and sequence-controlled conjugated topological oligomers and polymers via boronate-tag assisted solution-phase strategy
Source: Nat Commun. 2021 Oct 6;12:5853. doi: 10.1038/s41467-021-26186-y (PMC8494804; doi:10.1038/s41467-021-26186-y)
Supplement: Supplementary file 2 — Source Data [file 41467_2021_26186_MOESM2_ESM.zip › Figure 2c-AAB.xlsx]

## Sheet: Sheet1
470.517	29
470.53	34
470.544	47
470.558	60
470.572	55
470.585	36
470.599	31
470.613	32
470.627	27
470.641	28
470.654	35
470.668	49
470.682	51
470.696	37
470.71	30
470.723	30
470.737	36
470.751	30
470.765	20
470.779	27
470.792	36
470.806	35
470.82	27
470.834	21
470.848	24
470.861	24
470.875	23
470.889	23
470.903	29
470.916	30
470.93	32
470.944	32
470.958	37
470.972	41
470.985	41
470.999	39
471.013	45
471.027	55
471.041	59
471.054	57
471.068	52
471.082	52
471.096	52
471.11	59
471.123	73
471.137	91
471.151	104
471.165	101
471.179	81
471.192	55
471.206	32
471.22	31
471.234	46
471.248	69
471.261	85
471.275	77
471.289	57
471.303	51
471.317	46
471.33	35
471.344	28
471.358	26
471.372	28
471.386	34
471.399	45
471.413	55
471.427	54
471.441	40
471.455	24
471.468	14
471.482	10
471.496	7
471.51	14
471.524	25
471.537	28
471.551	27
471.565	28
471.579	26
471.593	20
471.606	21
471.62	21
471.634	18
471.648	24
471.662	35
471.675	47
471.689	53
471.703	50
471.717	33
471.731	21
471.745	19
471.758	27
471.772	28
471.786	27
471.8	34
471.813	50
471.827	67
471.841	72
471.855	56
471.869	39
471.883	32
471.896	31
471.91	36
471.924	33
471.938	23
471.952	18
471.965	22
471.979	23
471.993	28
472.007	35
472.021	39
472.034	49
472.048	70
472.062	82
472.076	66
472.09	47
472.103	46
472.117	52
472.131	56
472.145	65
472.159	81
472.173	91
472.186	100
472.2	98
472.214	89
472.228	87
472.242	71
472.255	52
472.269	37
472.283	41
472.297	39
472.311	38
472.325	40
472.338	42
472.352	39
472.366	32
472.38	28
472.394	25
472.407	20
472.421	22
472.435	21
472.449	22
472.463	31
472.476	34
472.49	34
472.504	30
472.518	30
472.532	29
472.546	34
472.559	28
472.573	19
472.587	18
472.601	26
472.615	30
472.628	36
472.642	36
472.656	35
472.67	43
472.684	42
472.698	37
472.711	32
472.725	31
472.739	29
472.753	27
472.767	24
472.781	31
472.794	46
472.808	50
472.822	42
472.836	38
472.85	36
472.863	47
472.877	69
472.891	82
472.905	85
472.919	69
472.933	58
472.946	55
472.96	46
472.974	39
472.988	42
473.002	44
473.015	39
473.029	39
473.043	57
473.057	68
473.071	69
473.085	53
473.099	41
473.112	43
473.126	50
473.14	59
473.154	73
473.168	92
473.182	115
473.195	120
473.209	112
473.223	90
473.237	74
473.251	67
473.264	69
473.278	76
473.292	80
473.306	75
473.32	58
473.334	39
473.347	29
473.361	32
473.375	35
473.389	43
473.403	46
473.417	54
473.43	62
473.444	68
473.458	66
473.472	59
473.486	42
473.5	33
473.513	26
473.527	27
473.541	32
473.555	38
473.569	45
473.582	54
473.596	59
473.61	48
473.624	27
473.638	21
473.652	26
473.666	30
473.679	34
473.693	36
473.707	34
473.721	34
473.735	35
473.749	34
473.762	34
473.776	28
473.79	30
473.804	39
473.818	45
473.832	40
473.845	36
473.859	37
473.873	44
473.887	50
473.901	43
473.915	38
473.928	34
473.942	33
473.956	32
473.97	38
473.984	40
473.998	35
474.012	26
474.025	20
474.039	19
474.053	20
474.067	30
474.081	35
474.094	27
474.108	19
474.122	28
474.136	36
474.15	52
474.164	67
474.178	82
474.191	91
474.205	103
474.219	89
474.233	65
474.247	57
474.261	65
474.274	74
474.288	68
474.302	54
474.316	49
474.33	50
474.344	52
474.358	48
474.371	44
474.385	36
474.399	32
474.413	30
474.427	25
474.441	25
474.454	24
474.468	21
474.482	12
474.496	16
474.51	27
474.524	37
474.538	35
474.551	29
474.565	30
474.579	27
474.593	17
474.607	17
474.621	28
474.635	45
474.648	59
474.662	60
474.676	50
474.69	42
474.704	36
474.718	36
474.731	29
474.745	29
474.759	27
474.773	22
474.787	19
474.801	19
474.815	45
474.828	50
474.842	47
474.856	32
474.87	33
474.884	47
474.898	71
474.911	63
474.925	56
474.939	44
474.953	44
474.967	42
474.981	38
474.995	39
475.009	38
475.022	39
475.036	42
475.05	48
475.064	43
475.078	34
475.092	34
475.106	33
475.119	37
475.133	38
475.147	42
475.161	45
475.175	51
475.189	64
475.202	61
475.216	51
475.23	49
475.244	62
475.258	83
475.272	83
475.286	73
475.3	63
475.313	50
475.327	51
475.341	57
475.355	58
475.369	54
475.383	63
475.397	100
475.41	119
475.424	93
475.438	57
475.452	39
475.466	42
475.48	47
475.493	47
475.507	47
475.521	50
475.535	44
475.549	33
475.563	27
475.577	27
475.591	34
475.604	29
475.618	28
475.632	25
475.646	28
475.66	21
475.674	24
475.688	22
475.701	24
475.715	23
475.729	22
475.743	25
475.757	43
475.771	45
475.785	38
475.798	26
475.812	24
475.826	21
475.84	30
475.854	37
475.868	48
475.882	48
475.896	50
475.909	46
475.923	46
475.937	39
475.951	27
475.965	26
475.979	43
475.993	55
476.007	68
476.02	62
476.034	49
476.048	38
476.062	46
476.076	55
476.09	56
476.104	47
476.118	40
476.131	41
476.145	50
476.159	60
476.173	83
476.187	93
476.201	93
476.215	87
476.228	77
476.242	61
476.256	43
476.27	34
476.284	33
476.298	40
476.312	48
476.325	48
476.339	42
476.353	39
476.367	39
476.381	41
476.395	49
476.409	55
476.423	54
476.437	47
476.45	33
476.464	25
476.478	18
476.492	21
476.506	44
476.52	59
476.534	64
476.548	55
476.561	47
476.575	37
476.589	21
476.603	18
476.617	26
476.631	36
476.645	41
476.659	41
476.672	41
476.686	38
476.7	28
476.714	27
476.728	26
476.742	22
476.756	24
476.77	36
476.784	55
476.797	60
476.811	57
476.825	57
476.839	53
476.853	55
476.867	47
476.881	40
476.894	42
476.908	42
476.922	34
476.936	29
476.95	31
476.964	37
476.978	45
476.992	51
477.006	64
477.019	67
477.033	59
477.047	48
477.061	39
477.075	36
477.089	37
477.103	49
477.117	58
477.13	56
477.144	52
477.158	62
477.172	78
477.186	90
477.2	98
477.214	111
477.228	129
477.242	123
477.255	97
477.269	80
477.283	65
477.297	59
477.311	50
477.325	40
477.339	33
477.353	33
477.367	30
477.38	25
477.394	32
477.408	45
477.422	51
477.436	44
477.45	37
477.464	34
477.478	32
477.492	32
477.505	37
477.519	45
477.533	38
477.547	35
477.561	42
477.575	51
477.589	59
477.603	62
477.617	58
477.63	57
477.644	42
477.658	29
477.672	23
477.686	16
477.7	14
477.714	15
477.728	19
477.742	23
477.756	25
477.769	20
477.783	20
477.797	21
477.811	33
477.825	45
477.839	43
477.853	28
477.867	19
477.881	23
477.894	32
477.908	43
477.922	47
477.936	41
477.95	32
477.964	28
477.978	28
477.992	25
478.006	27
478.02	25
478.034	40
478.047	52
478.061	42
478.075	24
478.089	17
478.103	24
478.117	30
478.131	32
478.145	37
478.159	44
478.173	47
478.186	50
478.2	61
478.214	83
478.228	94
478.242	83
478.256	54
478.27	40
478.284	50
478.298	74
478.312	71
478.325	58
478.339	56
478.353	63
478.367	71
478.381	62
478.395	50
478.409	40
478.423	32
478.437	26
478.451	22
478.464	33
478.478	43
478.492	45
478.506	37
478.52	37
478.534	46
478.548	50
478.562	52
478.576	52
478.59	49
478.603	50
478.617	44
478.631	39
478.645	35
478.659	32
478.673	29
478.687	24
478.701	14
478.715	13
478.729	20
478.743	27
478.757	36
478.77	43
478.784	49
478.798	53
478.812	57
478.826	48
478.84	34
478.854	25
478.868	25
478.882	24
478.896	18
478.909	18
478.923	28
478.937	40
478.951	47
478.965	41
478.979	36
478.993	37
479.007	39
479.021	41
479.035	41
479.049	38
479.062	30
479.077	33
479.09	37
479.104	42
479.118	40
479.132	43
479.146	51
479.16	57
479.174	73
479.188	98
479.202	127
479.216	142
479.229	125
479.243	99
479.257	69
479.271	52
479.285	40
479.299	33
479.313	33
479.327	27
479.341	28
479.355	30
479.369	30
479.383	29
479.397	26
479.41	22
479.424	18
479.438	10
479.452	8
479.466	15
479.48	34
479.494	47
479.508	49
479.522	42
479.536	47
479.55	59
479.564	59
479.577	47
479.591	30
479.605	31
479.619	32
479.633	27
479.647	19
479.661	19
479.675	27
479.689	38
479.703	43
479.717	46
479.731	41
479.745	25
479.759	26
479.772	25
479.786	21
479.8	18
479.814	19
479.828	24
479.842	30
479.856	39
479.87	41
479.884	34
479.898	26
479.912	19
479.926	29
479.94	37
479.953	40
479.967	40
479.981	41
479.995	44
480.009	41
480.023	38
480.037	42
480.051	45
480.065	49
480.079	49
480.093	44
480.107	46
480.12	38
480.135	36
480.148	40
480.162	41
480.176	46
480.19	49
480.204	57
480.218	67
480.232	76
480.246	74
480.26	70
480.274	68
480.288	56
480.302	44
480.316	32
480.329	33
480.343	45
480.357	70
480.371	98
480.385	105
480.399	78
480.413	58
480.427	56
480.441	56
480.455	38
480.469	21
480.483	16
480.497	20
480.511	27
480.525	33
480.538	42
480.552	44
480.566	50
480.58	54
480.594	60
480.608	69
480.622	71
480.636	73
480.65	62
480.664	64
480.678	64
480.692	63
480.706	54
480.72	49
480.734	43
480.748	34
480.762	27
480.775	28
480.789	39
480.803	51
480.817	60
480.831	78
480.845	78
480.859	72
480.873	56
480.887	60
480.901	57
480.915	56
480.929	50
480.943	54
480.957	54
480.971	63
480.985	80
480.998	85
481.012	89
481.026	88
481.04	98
481.054	91
481.068	74
481.082	69
481.096	71
481.11	64
481.124	60
481.138	55
481.152	67
481.166	99
481.18	122
481.194	124
481.208	108
481.221	91
481.236	93
481.249	99
481.263	103
481.277	99
481.291	75
481.305	68
481.319	52
481.333	51
481.347	51
481.361	57
481.375	65
481.389	64
481.403	59
481.417	56
481.431	45
481.445	38
481.459	41
481.473	51
481.486	59
481.5	63
481.514	56
481.528	54
481.542	44
481.556	36
481.57	29
481.584	35
481.598	50
481.612	62
481.626	55
481.64	55
481.654	55
481.668	55
481.682	58
481.696	52
481.71	39
481.724	37
481.738	35
481.752	31
481.765	29
481.779	27
481.793	32
481.807	40
481.821	44
481.835	43
481.849	40
481.863	36
481.877	36
481.891	38
481.905	50
481.919	59
481.933	72
481.947	74
481.961	80
481.975	80
481.989	63
482.003	49
482.017	49
482.031	58
482.045	52
482.059	43
482.072	45
482.087	48
482.101	52
482.114	54
482.128	60
482.142	54
482.156	45
482.17	52
482.184	75
482.198	90
482.212	111
482.226	111
482.24	101
482.254	80
482.268	60
482.282	54
482.296	64
482.31	71
482.324	79
482.338	76
482.352	56
482.366	47
482.38	41
482.394	33
482.408	34
482.421	36
482.435	33
482.449	33
482.463	32
482.477	40
482.491	46
482.505	59
482.519	65
482.533	68
482.547	70
482.561	69
482.575	54
482.589	38
482.603	28
482.617	35
482.631	49
482.645	62
482.659	75
482.673	70
482.687	58
482.701	57
482.715	68
482.729	80
482.743	85
482.757	73
482.771	65
482.785	58
482.799	51
482.812	58
482.827	71
482.841	83
482.854	91
482.868	88
482.882	95
482.896	111
482.91	108
482.924	99
482.938	85
482.952	81
482.966	85
482.98	86
482.994	91
483.008	95
483.022	103
483.036	117
483.05	128
483.064	131
483.078	123
483.092	130
483.106	142
483.12	141
483.134	150
483.148	166
483.162	171
483.176	199
483.19	250
483.204	308
483.218	368
483.232	471
483.246	1141
483.26	4167
483.274	12647
483.288	21026
483.301	24347
483.315	20304
483.329	11986
483.344	6586
483.357	2983
483.371	1573
483.385	849
483.399	589
483.413	451
483.427	406
483.441	373
483.455	312
483.469	260
483.483	208
483.497	177
483.511	164
483.525	150
483.539	157
483.553	161
483.567	143
483.581	153
483.595	135
483.609	114
483.623	114
483.637	130
483.651	132
483.665	130
483.679	115
483.693	124
483.707	113
483.721	121
483.735	132
483.749	153
483.763	150
483.777	136
483.791	136
483.805	136
483.819	125
483.833	139
483.847	145
483.861	127
483.875	123
483.889	132
483.903	140
483.917	155
483.931	134
483.945	118
483.959	117
483.973	125
483.986	114
484	101
484.014	116
484.029	135
484.043	143
484.057	135
484.07	132
484.084	139
484.098	141
484.112	137
484.126	143
484.14	141
484.154	136
484.168	133
484.182	140
484.196	154
484.21	176
484.224	208
484.238	259
484.252	611
484.266	1908
484.28	4940
484.294	7487
484.308	7802
484.322	5976
484.336	3279
484.35	1746
484.364	908
484.378	553
484.392	352
484.406	264
484.42	220
484.434	193
484.448	158
484.462	150
484.476	139
484.49	136
484.504	124
484.518	115
484.532	109
484.546	114
484.56	117
484.574	90
484.588	81
484.602	82
484.616	87
484.63	88
484.644	95
484.658	90
484.672	97
484.686	91
484.7	73
484.714	73
484.728	81
484.742	80
484.756	78
484.77	89
484.784	104
484.798	113
484.812	109
484.826	102
484.84	96
484.854	98
484.868	93
484.882	85
484.896	88
484.91	88
484.924	80
484.938	72
484.952	76
484.966	84
484.98	76
484.994	71
485.008	87
485.022	98
485.036	84
485.05	73
485.064	83
485.078	91
485.092	112
485.106	128
485.12	164
485.134	193
485.148	239
485.162	252
485.176	223
485.19	193
485.204	155
485.218	159
485.232	155
485.246	171
485.26	287
485.274	637
485.288	1186
485.302	1515
485.316	1356
485.33	938
485.344	523
485.358	314
485.372	194
485.386	154
485.4	98
485.414	73
485.428	85
485.442	89
485.456	78
485.47	75
485.484	77
485.498	89
485.512	79
485.526	67
485.54	54
485.554	50
485.568	52
485.582	60
485.596	78
485.61	88
485.624	98
485.638	87
485.652	57
485.666	39
485.68	42
485.694	60
485.708	69
485.722	58
485.736	38
485.75	39
485.764	49
485.778	52
485.792	55
485.806	56
485.82	60
485.834	64
485.848	54
485.862	47
485.876	51
485.89	50
485.904	53
485.918	50
485.932	54
485.946	71
485.96	87
485.974	96
485.988	96
486.002	89
486.016	71
486.03	71
486.045	67
486.058	82
486.072	118
486.087	147
486.101	157
486.115	146
486.129	119
486.143	103
486.157	116
486.171	132
486.185	152
486.199	137
486.213	109
486.227	85
486.241	78
486.255	93
486.269	120
486.283	158
486.297	211
486.311	255
486.325	219
486.339	148
486.353	89
486.367	69
486.381	69
486.395	55
486.409	42
486.423	39
486.437	41
486.451	35
486.465	29
486.479	35
486.493	52
486.507	61
486.521	63
486.535	58
486.549	47
486.563	42
486.577	44
486.591	46
486.605	36
486.619	42
486.633	47
486.647	46
486.661	33
486.675	35
486.689	46
486.703	51
486.717	43
486.731	38
486.745	41
486.76	52
486.774	69
486.788	73
486.801	66
486.816	58
486.83	63
486.844	71
486.858	72
486.872	65
486.886	63
486.9	71
486.914	81
486.928	73
486.942	58
486.956	55
486.97	71
486.984	83
486.998	74
487.012	53
487.026	35
487.04	38
487.054	59
487.068	103
487.082	166
487.096	199
487.11	190
487.124	161
487.138	133
487.152	119
487.166	135
487.18	177
487.194	226
487.208	249
487.222	234
487.236	206
487.25	177
487.264	145
487.279	97
487.293	86
487.307	89
487.321	88
487.335	74
487.349	65
487.363	64
487.377	68
487.391	72
487.405	77
487.419	72
487.433	58
487.447	49
487.461	59
487.475	70
487.489	73
487.503	60
487.517	46
487.531	53
487.545	56
487.559	50
487.573	40
487.587	38
487.601	46
487.615	52
487.629	49
487.643	35
487.657	31
487.671	29
487.685	32
487.7	43
487.714	54
487.728	67
487.742	65
487.756	55
487.77	49
487.784	53
487.798	57
487.812	60
487.826	57
487.84	45
487.854	39
487.868	43
487.882	55
487.896	60
487.91	66
487.924	57
487.938	48
487.952	53
487.966	63
487.98	72
487.994	77
488.008	81
488.022	81
488.036	73
488.051	63
488.065	56
488.079	88
488.093	144
488.107	183
488.121	182
488.135	159
488.149	139
488.163	179
488.177	289
488.191	414
488.205	463
488.219	401
488.233	295
488.247	204
488.261	151
488.275	116
488.289	84
488.303	73
488.317	70
488.332	73
488.346	83
488.36	86
488.374	75
488.388	59
488.402	49
488.416	40
488.43	33
488.444	31
488.458	28
488.472	30
488.486	36
488.5	45
488.514	43
488.528	36
488.542	30
488.556	30
488.57	33
488.584	36
488.598	43
488.613	43
488.627	44
488.641	48
488.655	44
488.669	46
488.683	47
488.697	53
488.711	77
488.725	95
488.739	98
488.753	95
488.767	99
488.781	102
488.795	83
488.809	66
488.823	61
488.837	65
488.851	61
488.865	55
488.88	54
488.894	52
488.908	48
488.922	48
488.936	51
488.95	61
488.964	63
488.978	67
488.992	67
489.006	78
489.02	94
489.034	98
489.048	89
489.062	87
489.076	140
489.09	216
489.104	305
489.118	314
489.132	264
489.147	202
489.161	163
489.175	295
489.189	797
489.203	1429
489.217	1846
489.231	1708
489.245	1145
489.259	666
489.273	341
489.287	216
489.301	170
489.315	148
489.329	123
489.343	102
489.358	92
489.372	87
489.386	81
489.4	67
489.414	57
489.428	54
489.442	56
489.456	57
489.47	62
489.484	62
489.498	55
489.512	56
489.526	55
489.54	60
489.554	68
489.568	66
489.582	53
489.597	46
489.611	40
489.625	40
489.639	34
489.653	34
489.667	42
489.681	52
489.695	54
489.709	55
489.723	47
489.737	57
489.751	68
489.765	75
489.779	75
489.793	76
489.808	65
489.822	61
489.836	65
489.85	70
489.864	69
489.878	62
489.892	57
489.906	69
489.92	72
489.934	71
489.948	64
489.962	81
489.976	80
489.99	103
490.005	115
490.019	125
490.033	113
490.047	93
490.061	83
490.075	95
490.089	153
490.103	235
490.117	304
490.131	303
490.145	272
490.159	319
490.173	845
490.188	2529
490.202	5573
490.216	7323
490.23	6704
490.244	4780
490.258	2441
490.272	1211
490.286	594
490.3	364
490.314	255
490.328	211
490.342	176
490.356	164
490.37	139
490.385	124
490.399	107
490.413	103
490.427	103
490.441	97
490.455	75
490.469	61
490.483	57
490.497	58
490.511	75
490.525	85
490.539	76
490.553	70
490.568	75
490.582	73
490.596	66
490.61	69
490.624	62
490.638	73
490.652	90
490.666	74
490.68	67
490.694	62
490.708	74
490.722	77
490.736	70
490.751	64
490.765	71
490.779	75
490.793	83
490.807	86
490.821	73
490.835	59
490.849	69
490.863	71
490.877	81
490.891	74
490.906	90
490.92	90
490.934	92
490.948	88
490.962	92
490.976	112
490.99	109
491.004	106
491.018	114
491.032	98
491.046	80
491.06	85
491.075	125
491.089	160
491.103	202
491.117	209
491.131	210
491.145	193
491.159	190
491.173	291
491.187	794
491.201	1590
491.215	2274
491.229	2259
491.244	1565
491.258	963
491.272	512
491.286	329
491.3	222
491.314	167
491.328	131
491.342	116
491.356	104
491.37	97
491.385	79
491.399	72
491.413	60
491.427	53
491.441	58
491.455	71
491.469	81
491.483	68
491.497	51
491.511	54
491.525	73
491.539	74
491.554	70
491.568	57
491.582	46
491.596	50
491.61	53
491.624	45
491.638	34
491.652	35
491.666	42
491.68	42
491.695	49
491.709	61
491.723	70
491.737	83
491.751	89
491.765	72
491.779	66
491.793	47
491.807	41
491.821	38
491.836	54
491.85	58
491.864	64
491.878	67
491.892	68
491.906	71
491.92	60
491.934	55
491.948	56
491.962	68
491.976	78
491.991	64
492.005	48
492.019	45
492.033	50
492.047	53
492.061	70
492.075	93
492.089	132
492.103	175
492.118	213
492.132	206
492.146	180
492.16	164
492.174	195
492.188	319
492.202	544
492.216	737
492.23	727
492.244	551
492.259	307
492.273	177
492.287	106
492.301	99
492.315	97
492.329	90
492.343	85
492.357	68
492.371	58
492.385	56
492.4	55
492.414	57
492.428	54
492.442	46
492.456	33
492.47	38
492.484	44
492.498	50
492.512	47
492.526	40
492.541	37
492.555	44
492.569	39
492.583	44
492.597	41
492.611	49
492.625	54
492.639	63
492.654	66
492.668	60
492.682	56
492.696	50
492.71	51
492.724	46
492.738	45
492.752	35
492.766	39
492.781	34
492.795	32
492.809	35
492.823	45
492.837	53
492.851	56
492.865	52
492.879	41
492.893	33
492.908	39
492.922	56
492.936	55
492.95	52
492.964	46
492.978	40
492.992	45
493.006	52
493.02	58
493.034	54
493.049	54
493.063	60
493.077	72
493.091	94
493.105	131
493.119	141
493.133	127
493.147	109
493.162	92
493.176	94
493.19	168
493.204	243
493.218	292
493.232	305
493.246	277
493.26	221
493.274	144
493.289	105
493.303	76
493.317	63
493.331	66
493.345	71
493.359	71
493.373	78
493.387	86
493.402	90
493.416	91
493.43	81
493.444	79
493.458	70
493.472	50
493.486	37
493.5	35
493.515	33
493.529	32
493.543	37
493.557	41
493.571	33
493.585	31
493.599	35
493.613	45
493.627	51
493.642	54
493.656	67
493.67	80
493.684	82
493.698	72
493.712	62
493.726	56
493.74	50
493.755	43
493.769	37
493.783	38
493.797	44
493.811	42
493.825	34
493.839	31
493.853	42
493.868	45
493.882	35
493.896	28
493.91	34
493.924	43
493.938	48
493.952	46
493.967	40
493.981	35
493.995	30
494.009	30
494.023	36
494.037	46
494.051	50
494.065	42
494.08	44
494.094	70
494.108	110
494.122	132
494.136	117
494.15	81
494.164	68
494.178	66
494.193	73
494.207	103
494.221	119
494.235	128
494.249	106
494.263	78
494.277	57
494.292	61
494.306	65
494.32	62
494.334	62
494.348	54
494.362	46
494.376	40
494.39	43
494.405	48
494.419	48
494.433	48
494.447	39
494.461	37
494.475	38
494.489	46
494.504	46
494.518	48
494.532	46
494.546	52
494.56	53
494.574	49
494.588	45
494.603	49
494.617	46
494.631	38
494.645	36
494.659	36
494.673	39
494.687	39
494.702	43
494.716	56
494.73	65
494.744	72
494.758	69
494.772	50
494.786	41
494.8	29
494.815	25
494.829	29
494.843	41
494.857	55
494.871	52
494.885	39
494.899	36
494.914	37
494.928	40
494.942	34
494.956	32
494.97	32
494.984	28
494.998	29
495.013	30
495.027	26
495.041	33
495.055	36
495.069	36
495.083	44
495.098	48
495.112	50
495.126	60
495.14	64
495.154	65
495.168	71
495.182	97
495.197	119
495.211	120
495.225	145
495.239	192
495.253	258
495.267	272
495.281	222
495.296	173
495.31	107
495.324	68
495.338	43
495.352	44
495.366	58
495.38	67
495.394	68
495.409	64
495.423	56
495.437	45
495.451	28
495.465	23
495.479	23
495.494	33
495.508	43
495.522	48
495.536	42
495.55	46
495.564	53
495.579	51
495.593	45
495.607	47
495.621	46
495.635	42
495.649	45
495.663	50
495.678	51
495.692	53
495.706	49
495.72	37
495.734	25
495.748	25
495.762	34
495.777	39
495.791	38
495.805	37
495.819	41
495.833	37
495.847	34
495.861	31
495.876	39
