# Supplementary material for: Regio- and sequence-controlled conjugated topological oligomers and polymers via boronate-tag assisted solution-phase strategy
Source: Nat Commun. 2021 Oct 6;12:5853. doi: 10.1038/s41467-021-26186-y (PMC8494804; doi:10.1038/s41467-021-26186-y)
Supplement: Supplementary file 2 — Source Data [file 41467_2021_26186_MOESM2_ESM.zip › Figure 2c-AABA.xlsx]

## Sheet: Sheet1
555.07	48
555.085	55
555.1	49
555.115	43
555.13	54
555.145	67
555.16	68
555.175	65
555.19	52
555.205	49
555.22	49
555.235	54
555.25	56
555.265	61
555.279	58
555.294	48
555.309	47
555.324	52
555.34	43
555.354	30
555.369	25
555.384	38
555.399	46
555.414	49
555.429	42
555.444	37
555.459	31
555.474	28
555.489	25
555.504	18
555.519	26
555.534	34
555.549	38
555.564	27
555.579	30
555.594	37
555.609	42
555.624	38
555.639	34
555.654	35
555.669	45
555.684	51
555.699	44
555.714	35
555.729	19
555.744	22
555.759	36
555.774	50
555.789	60
555.804	69
555.819	74
555.834	70
555.849	61
555.864	61
555.879	67
555.894	77
555.909	74
555.924	62
555.939	44
555.954	39
555.969	35
555.984	32
555.999	29
556.014	36
556.029	51
556.044	53
556.059	46
556.074	46
556.089	47
556.104	43
556.119	47
556.134	48
556.149	53
556.164	58
556.179	59
556.194	60
556.209	68
556.224	63
556.239	56
556.254	49
556.269	55
556.284	61
556.299	52
556.314	47
556.329	47
556.344	45
556.359	56
556.374	66
556.389	68
556.404	70
556.418	59
556.433	57
556.448	60
556.463	57
556.479	47
556.494	43
556.509	54
556.524	61
556.538	74
556.553	83
556.568	86
556.583	79
556.598	62
556.614	48
556.629	34
556.644	38
556.659	47
556.673	58
556.688	47
556.703	33
556.718	31
556.734	33
556.749	33
556.764	35
556.779	32
556.793	32
556.808	31
556.823	25
556.838	22
556.854	27
556.869	35
556.884	45
556.899	52
556.913	52
556.928	42
556.943	37
556.958	43
556.973	54
556.989	63
557.004	58
557.019	55
557.034	61
557.048	64
557.063	64
557.078	61
557.093	60
557.109	53
557.124	41
557.139	29
557.154	38
557.168	53
557.183	54
557.198	54
557.213	46
557.229	38
557.244	48
557.259	63
557.274	66
557.289	59
557.304	52
557.319	50
557.334	46
557.349	44
557.364	52
557.379	53
557.394	44
557.409	34
557.424	33
557.439	40
557.454	44
557.469	42
557.484	35
557.499	28
557.514	33
557.529	43
557.544	47
557.559	46
557.574	34
557.589	29
557.604	34
557.619	42
557.634	36
557.649	21
557.664	15
557.679	16
557.694	23
557.709	31
557.724	36
557.739	34
557.754	32
557.769	28
557.784	26
557.799	24
557.814	21
557.829	26
557.844	28
557.859	25
557.874	22
557.889	28
557.904	37
557.919	42
557.934	43
557.949	42
557.964	37
557.979	26
557.994	17
558.009	15
558.024	28
558.039	48
558.054	64
558.069	70
558.084	70
558.099	79
558.114	79
558.129	75
558.144	73
558.159	69
558.174	55
558.189	45
558.204	37
558.219	27
558.234	27
558.249	30
558.264	30
558.279	28
558.294	28
558.309	37
558.324	46
558.34	64
558.355	67
558.37	68
558.385	56
558.4	44
558.415	51
558.43	59
558.445	56
558.46	47
558.475	44
558.49	46
558.505	49
558.52	49
558.535	49
558.55	36
558.565	29
558.58	33
558.595	30
558.61	22
558.625	19
558.64	28
558.655	31
558.67	36
558.685	45
558.7	50
558.715	51
558.73	48
558.745	42
558.76	43
558.775	33
558.79	24
558.805	25
558.82	35
558.835	46
558.85	40
558.865	31
558.88	25
558.895	27
558.91	29
558.926	30
558.941	25
558.956	25
558.971	35
558.986	47
559.001	57
559.016	56
559.031	50
559.046	47
559.061	37
559.076	28
559.091	24
559.106	20
559.121	21
559.136	36
559.151	47
559.166	48
559.181	44
559.196	45
559.211	41
559.226	37
559.241	35
559.256	32
559.271	30
559.286	36
559.301	51
559.316	60
559.331	60
559.346	51
559.361	39
559.376	22
559.391	22
559.407	22
559.422	20
559.437	18
559.452	20
559.467	30
559.482	36
559.497	48
559.512	54
559.527	50
559.542	38
559.557	27
559.572	21
559.587	23
559.602	18
559.617	18
559.632	11
559.647	15
559.662	27
559.677	42
559.692	48
559.707	46
559.722	45
559.737	49
559.752	39
559.767	28
559.782	25
559.797	27
559.812	15
559.827	16
559.843	34
559.858	50
559.873	54
559.888	47
559.903	45
559.918	38
559.933	32
559.948	28
559.963	34
559.978	41
559.993	42
560.008	41
560.023	30
560.038	31
560.053	31
560.068	37
560.083	45
560.098	44
560.113	32
560.128	26
560.143	22
560.159	22
560.173	25
560.188	33
560.204	37
560.219	41
560.234	35
560.249	36
560.264	39
560.279	39
560.294	35
560.309	30
560.324	32
560.339	35
560.354	36
560.369	43
560.384	46
560.399	38
560.414	25
560.429	29
560.444	36
560.459	30
560.474	16
560.49	12
560.505	12
560.52	19
560.535	31
560.55	40
560.565	34
560.58	32
560.595	38
560.61	52
560.625	62
560.64	59
560.655	51
560.67	46
560.685	42
560.7	38
560.715	42
560.73	42
560.745	35
560.76	24
560.775	13
560.79	12
560.806	19
560.821	19
560.836	15
560.851	20
560.866	26
560.881	25
560.896	21
560.911	19
560.926	30
560.941	49
560.956	64
560.971	67
560.986	71
561.001	74
561.016	63
561.031	43
561.047	28
561.062	20
561.077	16
561.092	26
561.107	41
561.122	55
561.137	65
561.152	69
561.167	72
561.182	64
561.197	50
561.212	41
561.227	44
561.242	47
561.257	44
561.272	53
561.287	56
561.302	59
561.317	56
561.333	64
561.348	71
561.363	63
561.378	49
561.393	39
561.408	26
561.423	18
561.438	14
561.453	14
561.468	21
561.483	29
561.498	40
561.513	37
561.528	40
561.543	39
561.558	40
561.574	35
561.589	27
561.604	25
561.619	32
561.634	47
561.649	59
561.664	61
561.679	51
561.694	37
561.709	24
561.724	21
561.739	16
561.754	20
561.769	29
561.784	36
561.799	43
561.815	42
561.83	53
561.845	54
561.86	49
561.875	42
561.89	36
561.905	28
561.92	22
561.935	25
561.95	30
561.965	37
561.98	42
561.995	40
562.01	50
562.026	57
562.041	58
562.056	46
562.071	33
562.086	24
562.101	21
562.116	20
562.131	26
562.146	26
562.161	30
562.176	38
562.191	59
562.206	73
562.221	81
562.237	91
562.252	90
562.267	86
562.282	74
562.297	57
562.312	43
562.327	43
562.342	37
562.357	36
562.372	35
562.387	35
562.402	43
562.418	48
562.433	56
562.448	48
562.463	37
562.478	32
562.493	31
562.508	24
562.523	22
562.538	32
562.553	42
562.568	49
562.583	50
562.598	53
562.614	55
562.629	42
562.644	32
562.659	28
562.674	29
562.689	24
562.704	27
562.719	37
562.734	41
562.749	41
562.764	33
562.779	27
562.794	20
562.809	26
562.825	30
562.84	38
562.855	41
562.87	42
562.885	29
562.9	28
562.915	43
562.93	54
562.945	61
562.96	59
562.975	56
562.99	50
563.005	55
563.021	61
563.036	62
563.051	53
563.066	41
563.081	40
563.096	46
563.111	54
563.126	43
563.141	31
563.156	26
563.172	26
563.187	46
563.202	75
563.217	122
563.232	149
563.247	172
563.262	172
563.277	140
563.292	110
563.307	89
563.322	68
563.337	60
563.352	67
563.368	56
563.383	44
563.398	41
563.413	53
563.428	66
563.443	70
563.458	60
563.473	53
563.488	47
563.503	41
563.519	39
563.534	43
563.549	49
563.564	51
563.579	43
563.594	45
563.609	49
563.624	56
563.639	59
563.654	56
563.669	54
563.684	54
563.7	50
563.715	40
563.73	29
563.745	25
563.76	24
563.775	25
563.79	25
563.805	31
563.82	41
563.835	48
563.851	55
563.866	58
563.881	64
563.896	60
563.911	51
563.926	50
563.941	55
563.956	56
563.971	49
563.986	51
564.001	51
564.017	40
564.032	29
564.047	24
564.062	25
564.077	22
564.092	21
564.107	34
564.122	54
564.137	62
564.152	57
564.168	43
564.183	52
564.198	85
564.213	158
564.228	219
564.243	259
564.258	249
564.273	187
564.288	133
564.303	90
564.318	66
564.334	45
564.349	40
564.364	45
564.379	53
564.394	50
564.409	46
564.424	40
564.439	28
564.454	28
564.47	28
564.485	32
564.5	38
564.515	50
564.53	56
564.545	52
564.56	56
564.575	57
564.59	55
564.606	57
564.621	60
564.636	58
564.651	56
564.666	48
564.681	44
564.696	38
564.711	40
564.726	36
564.741	30
564.756	47
564.772	63
564.787	64
564.802	60
564.817	54
564.832	47
564.847	41
564.862	45
564.877	56
564.893	67
564.908	61
564.923	43
564.938	36
564.953	48
564.968	54
564.983	46
564.998	38
565.013	32
565.029	31
565.044	38
565.059	53
565.074	64
565.089	63
565.104	52
565.119	34
565.134	41
565.149	44
565.164	50
565.18	60
565.195	106
565.21	354
565.225	911
565.24	1585
565.255	1848
565.27	1533
565.285	1081
565.301	643
565.316	411
565.331	237
565.346	184
565.361	161
565.376	129
565.391	88
565.406	66
565.421	58
565.437	50
565.452	44
565.467	47
565.482	57
565.497	62
565.512	70
565.527	75
565.542	66
565.558	55
565.573	52
565.588	43
565.603	44
565.618	62
565.633	75
565.648	76
565.663	63
565.678	51
565.693	50
565.709	51
565.724	44
565.739	50
565.754	57
565.769	62
565.784	50
565.799	51
565.814	56
565.83	57
565.845	67
565.86	69
565.875	69
565.89	61
565.905	61
565.92	60
565.936	66
565.951	57
565.966	45
565.981	43
565.996	46
566.011	51
566.026	55
566.041	60
566.056	51
566.072	53
566.087	63
566.102	86
566.117	100
566.132	104
566.147	123
566.162	136
566.177	193
566.193	401
566.208	1524
566.223	3713
566.238	6324
566.253	6969
566.268	5394
566.283	3484
566.298	1772
566.314	1051
566.329	627
566.344	425
566.359	272
566.374	195
566.389	149
566.404	129
566.419	128
566.435	141
566.45	142
566.465	130
566.48	103
566.495	88
566.51	79
566.525	80
566.54	86
566.556	96
566.571	85
566.586	80
566.601	65
566.616	55
566.631	47
566.646	45
566.662	42
566.677	47
566.692	66
566.707	78
566.722	75
566.737	69
566.752	74
566.768	75
566.783	65
566.798	65
566.813	70
566.828	78
566.843	74
566.858	55
566.873	44
566.889	47
566.904	52
566.919	49
566.934	44
566.949	49
566.964	65
566.979	84
566.995	102
567.01	103
567.025	95
567.04	88
567.055	81
567.07	73
567.085	66
567.101	64
567.116	70
567.131	70
567.146	68
567.161	73
567.176	98
567.191	159
567.206	439
567.222	1152
567.237	2182
567.252	2736
567.267	2528
567.282	2002
567.297	1442
567.312	1081
567.328	717
567.343	450
567.358	252
567.373	173
567.388	112
567.403	89
567.418	81
567.434	78
567.449	65
567.464	53
567.479	48
567.494	49
567.509	65
567.524	83
567.54	93
567.555	68
567.57	60
567.585	61
567.6	67
567.615	64
567.63	59
567.646	63
567.661	94
567.676	97
567.691	90
567.706	70
567.721	58
567.736	60
567.752	64
567.767	64
567.782	82
567.797	92
567.812	82
567.827	62
567.842	55
567.858	66
567.873	76
567.888	71
567.903	64
567.918	69
567.933	86
567.948	73
567.964	60
567.979	73
567.994	93
568.009	89
568.024	71
568.039	61
568.055	52
568.07	42
568.085	39
568.1	40
568.115	45
568.13	51
568.145	59
568.161	70
568.176	93
568.191	118
568.206	200
568.221	393
568.236	690
568.251	871
568.267	832
568.282	701
568.297	531
568.312	427
568.327	312
568.342	238
568.358	158
568.373	107
568.388	74
568.403	70
568.418	68
568.433	61
568.448	49
568.464	47
568.479	41
568.494	44
568.509	66
568.524	88
568.539	82
568.555	54
568.57	39
568.585	47
568.6	62
568.615	65
568.63	51
568.646	42
568.661	40
568.676	40
568.691	44
568.706	45
568.721	36
568.736	35
568.752	34
568.767	42
568.782	55
568.797	60
568.812	54
568.827	47
568.843	42
568.858	43
568.873	44
568.888	47
568.903	47
568.918	47
568.934	50
568.949	50
568.964	36
568.979	20
568.994	16
569.009	32
569.025	47
569.04	49
569.055	45
569.07	43
569.085	43
569.1	52
569.116	51
569.131	44
569.146	38
569.161	33
569.176	36
569.191	54
569.207	85
569.222	141
569.237	204
569.252	248
569.267	255
569.282	249
569.298	212
569.313	182
569.328	137
569.343	109
569.358	98
569.373	85
569.389	70
569.404	57
569.419	45
569.434	40
569.449	37
569.464	37
569.48	31
569.495	24
569.51	25
569.525	29
569.54	36
569.556	46
569.571	72
569.586	82
569.601	79
569.616	78
569.631	88
569.646	86
569.662	60
569.677	54
569.692	54
569.707	62
569.722	64
569.737	58
569.753	51
569.768	42
569.783	40
569.798	51
569.813	60
569.829	55
569.844	36
569.859	30
569.874	31
569.889	35
569.904	43
569.92	50
569.935	53
569.95	54
569.965	57
569.98	62
569.995	53
570.011	49
570.026	43
570.041	31
570.056	30
570.071	33
570.087	41
570.102	40
570.117	36
570.132	43
570.147	60
570.162	87
570.178	97
570.193	104
570.208	107
570.223	93
570.238	84
570.254	71
570.269	64
570.284	68
570.299	74
570.314	68
570.329	71
570.345	74
570.36	69
570.375	64
570.39	60
570.405	52
570.42	46
570.436	44
570.451	54
570.466	62
570.481	66
570.496	59
570.512	39
570.527	38
570.542	47
570.557	54
570.572	64
570.587	68
570.603	66
570.618	50
570.633	44
570.648	57
570.663	60
570.679	48
570.694	35
570.709	37
570.724	47
570.739	52
570.755	44
570.77	41
570.785	40
570.8	42
570.815	30
570.831	28
570.846	32
570.861	39
570.876	39
570.891	36
570.906	30
570.922	28
570.937	28
570.952	28
570.967	33
570.982	41
570.998	41
571.013	42
571.028	47
571.043	47
571.058	40
571.073	35
571.089	39
571.104	45
571.119	43
571.134	41
571.149	63
571.165	88
571.18	115
571.195	135
571.21	132
571.225	114
571.241	79
571.256	61
571.271	55
571.286	50
571.301	37
571.317	34
571.332	35
571.347	36
571.362	37
571.377	44
571.393	50
571.408	59
571.423	67
571.438	69
571.453	56
571.468	38
571.484	29
571.499	28
571.514	43
571.529	50
571.544	49
571.56	45
571.575	44
571.59	44
571.605	51
571.62	48
571.636	35
571.651	34
571.666	47
571.681	48
571.697	63
571.712	64
571.727	65
571.742	62
571.757	42
571.773	25
571.788	25
571.803	34
571.818	54
571.833	63
571.848	53
571.864	44
571.879	40
571.894	42
571.909	36
571.924	29
571.94	28
571.955	31
571.97	32
571.985	33
572	25
572.016	22
572.031	23
572.046	30
572.061	37
572.077	39
572.092	37
572.107	34
572.122	24
572.137	22
572.153	43
572.168	79
572.183	128
572.198	138
572.213	108
572.229	85
572.244	62
572.259	64
572.274	66
572.289	55
572.305	37
572.32	35
572.335	47
572.35	52
572.365	46
572.381	38
572.396	38
572.411	46
572.426	46
572.442	43
572.457	41
572.472	39
572.487	32
572.502	33
572.518	33
572.533	37
572.548	44
572.563	43
572.578	43
572.594	38
572.609	33
572.624	41
572.639	60
572.654	75
572.67	76
572.685	84
572.7	91
572.715	99
572.731	117
572.746	139
572.761	135
572.776	99
572.791	63
572.807	41
572.822	33
572.837	44
572.852	60
572.867	68
572.883	71
572.898	66
572.913	58
572.928	54
572.943	48
572.959	43
572.974	35
572.989	29
573.004	31
573.02	46
573.035	49
573.05	44
573.065	40
573.081	44
573.096	49
573.111	54
573.126	51
573.141	51
573.157	57
573.172	81
573.187	106
573.202	121
573.217	120
573.233	104
573.248	89
573.263	73
573.278	57
573.293	52
573.309	48
573.324	45
573.339	43
573.354	50
573.37	55
573.385	59
573.4	65
573.415	58
573.431	46
573.446	39
573.461	31
573.476	31
573.491	33
573.507	42
573.522	56
573.537	65
573.552	54
573.567	42
573.583	34
573.598	30
573.613	40
573.628	58
573.644	64
573.659	65
573.674	54
573.689	44
573.705	22
573.72	32
573.735	87
573.75	52
573.765	70
573.781	57
573.796	59
573.811	55
573.826	50
573.842	53
573.857	58
573.872	67
573.887	78
573.903	73
573.918	61
573.933	55
573.948	61
573.963	62
573.979	58
573.994	53
574.009	44
574.024	49
574.04	61
574.055	70
574.07	65
574.085	53
574.101	43
574.116	38
574.131	33
574.146	61
574.161	74
574.177	87
574.192	99
574.207	98
574.222	96
574.238	75
574.253	53
574.268	37
574.283	29
574.298	29
574.314	29
574.329	35
574.344	42
574.359	41
574.375	55
574.39	38
574.405	37
574.42	35
574.436	42
574.451	45
574.466	68
574.481	71
574.496	64
574.512	92
574.527	59
574.542	59
574.558	53
574.573	53
574.588	57
574.603	61
574.618	52
574.634	52
574.649	29
574.664	42
574.679	43
574.695	47
574.71	34
574.725	29
574.74	29
574.756	37
574.771	49
574.786	64
574.801	65
574.817	58
574.832	41
574.847	36
574.862	25
574.878	23
574.893	25
574.908	32
574.923	40
574.938	42
574.954	34
574.969	28
574.984	23
575	19
575.015	27
575.03	46
575.045	74
575.06	79
575.076	80
575.091	77
575.106	64
575.121	49
575.137	30
575.152	35
575.167	52
575.182	63
575.198	70
575.213	62
575.228	59
575.243	51
575.259	39
575.274	34
575.289	58
575.304	75
575.32	93
575.335	56
575.35	66
575.365	46
575.381	41
575.396	31
575.411	36
575.426	26
575.442	45
575.457	36
575.472	36
575.487	62
575.503	32
575.518	56
575.533	42
575.548	27
575.564	36
575.579	49
575.594	51
575.609	80
575.625	54
575.64	54
575.655	42
575.67	36
575.686	31
575.701	41
575.716	55
575.731	66
575.747	65
575.762	59
575.777	55
575.792	58
575.808	63
575.823	65
575.838	70
575.853	67
575.869	60
575.884	50
575.899	42
575.914	40
575.93	37
575.945	36
575.96	43
575.975	52
575.991	64
576.006	73
576.021	74
576.036	88
576.052	89
576.067	79
576.082	59
576.097	46
576.113	30
576.128	28
576.143	28
576.159	29
576.174	34
576.189	46
576.204	64
576.22	72
576.235	67
576.25	54
576.265	42
576.281	38
576.296	41
576.311	45
576.326	37
576.342	27
576.357	24
576.372	31
576.387	41
576.403	41
576.418	39
576.433	43
576.448	50
576.464	38
576.479	23
576.494	27
576.51	49
576.525	63
576.54	65
576.555	52
576.571	40
576.586	33
576.601	25
576.616	30
576.632	25
576.647	24
576.662	23
576.677	30
576.693	34
576.708	31
576.723	36
576.739	42
576.754	44
576.769	36
576.784	40
576.799	47
576.815	39
576.83	32
576.845	31
576.861	31
576.876	32
576.891	27
576.906	20
576.922	18
576.937	23
576.952	37
576.967	49
576.983	50
576.998	39
577.013	31
577.029	34
577.044	40
577.059	44
577.074	42
577.09	57
577.105	62
577.12	54
577.135	43
577.151	45
577.166	52
577.181	57
577.197	50
577.212	41
577.227	44
577.242	39
577.258	30
577.273	26
577.288	31
577.303	38
577.319	51
577.334	60
577.349	61
577.365	55
577.38	47
577.395	41
577.41	43
577.426	42
577.441	40
577.456	46
577.471	48
577.487	43
577.502	34
577.517	26
577.533	26
577.548	27
577.563	31
577.578	32
577.594	33
577.609	41
577.624	41
577.639	48
577.655	64
577.67	59
577.685	41
577.701	21
577.716	17
577.731	20
577.746	29
577.762	36
577.777	36
577.792	34
577.808	32
577.823	26
577.838	33
577.853	52
577.869	66
577.884	64
577.899	51
577.914	46
577.93	50
577.945	61
577.96	59
577.976	43
577.991	27
578.006	22
578.021	24
578.037	27
578.052	28
578.067	29
578.083	37
578.098	40
578.113	42
578.129	42
578.144	43
578.159	49
578.174	49
578.19	47
578.205	41
578.22	49
578.236	52
578.251	60
578.266	69
578.281	66
578.297	65
578.312	68
578.327	68
578.342	55
578.358	40
578.373	31
578.388	36
578.404	29
578.419	32
578.434	29
578.449	28
578.465	31
578.48	35
578.495	39
578.511	46
578.526	48
578.541	51
578.557	36
578.572	30
578.587	31
578.602	36
578.618	51
578.633	55
578.648	49
578.664	39
578.679	41
578.694	41
578.709	40
578.725	46
578.74	56
578.755	62
578.771	58
578.786	47
578.801	40
578.817	39
578.832	39
578.847	38
578.862	27
578.878	22
578.893	27
578.908	35
578.923	38
578.939	34
578.954	35
578.969	32
578.985	32
579	41
579.015	38
579.031	35
579.046	35
579.061	43
579.077	52
579.092	52
579.107	55
579.122	53
579.138	50
579.153	44
579.168	40
579.184	42
579.199	47
579.214	43
579.23	37
579.245	40
579.26	62
579.275	77
579.291	75
579.306	66
579.321	49
579.337	38
579.352	40
579.367	52
579.383	54
579.398	42
579.413	30
579.428	36
579.444	44
579.459	50
579.474	49
579.49	66
579.505	104
579.52	132
579.535	143
579.551	129
579.566	106
579.581	87
579.597	64
579.612	47
579.627	38
579.643	49
579.658	65
579.673	75
579.688	83
579.704	78
579.719	72
579.735	67
579.75	55
579.765	54
579.78	61
579.796	60
579.811	53
579.826	45
579.842	47
579.857	47
579.872	43
579.888	36
579.903	32
579.918	37
579.933	48
579.949	59
579.964	61
579.979	68
579.995	67
580.01	60
580.025	48
580.041	45
580.056	44
580.071	49
580.087	63
580.102	70
580.117	72
580.133	68
580.148	63
580.163	68
580.178	74
580.194	76
580.209	84
580.224	93
580.24	86
580.255	68
580.27	57
580.286	80
580.301	113
580.316	116
