# Supplementary material for: Regio- and sequence-controlled conjugated topological oligomers and polymers via boronate-tag assisted solution-phase strategy
Source: Nat Commun. 2021 Oct 6;12:5853. doi: 10.1038/s41467-021-26186-y (PMC8494804; doi:10.1038/s41467-021-26186-y)
Supplement: Supplementary file 2 — Source Data [file 41467_2021_26186_MOESM2_ESM.zip › Figure 2c-AABAB.xlsx]

## Sheet: Sheet1
710.015	22
710.032	23
710.049	21
710.066	20
710.083	14
710.1	10
710.117	15
710.134	50
710.151	135
710.168	222
710.185	254
710.202	227
710.219	160
710.236	107
710.253	62
710.269	34
710.286	17
710.303	18
710.32	33
710.337	44
710.354	41
710.371	27
710.388	26
710.405	40
710.422	55
710.439	64
710.456	59
710.473	44
710.49	38
710.507	30
710.524	23
710.54	23
710.558	24
710.574	18
710.591	11
710.608	10
710.625	6
710.642	8
710.659	8
710.676	14
710.693	18
710.71	21
710.727	24
710.744	30
710.761	22
710.778	9
710.795	9
710.812	10
710.829	15
710.846	26
710.862	28
710.88	27
710.896	24
710.913	17
710.93	18
710.947	17
710.964	20
710.981	23
710.998	22
711.015	18
711.032	13
711.049	11
711.066	9
711.083	7
711.1	11
711.117	18
711.134	23
711.151	41
711.168	68
711.185	97
711.202	110
711.218	99
711.235	67
711.252	38
711.269	25
711.286	30
711.303	37
711.32	40
711.337	44
711.354	34
711.371	26
711.388	26
711.405	27
711.422	23
711.439	27
711.456	21
711.473	20
711.49	18
711.507	21
711.524	10
711.541	10
711.558	19
711.574	27
711.591	29
711.608	31
711.625	26
711.642	20
711.659	13
711.676	18
711.693	19
711.71	16
711.727	13
711.744	17
711.761	16
711.778	14
711.795	11
711.812	10
711.829	10
711.846	16
711.863	18
711.88	19
711.897	19
711.914	18
711.931	19
711.948	17
711.965	13
711.982	15
711.999	19
712.015	16
712.032	10
712.049	6
712.066	13
712.083	17
712.1	17
712.117	19
712.134	27
712.151	61
712.168	95
712.185	111
712.202	113
712.219	86
712.236	66
712.253	41
712.27	34
712.287	33
712.304	33
712.321	36
712.338	36
712.355	31
712.372	27
712.389	25
712.406	22
712.423	18
712.44	18
712.457	36
712.473	62
712.49	160
712.508	324
712.524	493
712.541	536
712.558	450
712.575	339
712.592	216
712.609	117
712.626	60
712.643	41
712.66	40
712.677	37
712.694	37
712.711	24
712.728	16
712.745	10
712.762	13
712.779	20
712.796	25
712.813	26
712.83	23
712.847	20
712.864	15
712.881	14
712.898	20
712.915	23
712.932	29
712.949	35
712.966	37
712.983	33
713	29
713.017	26
713.034	20
713.051	22
713.067	19
713.085	17
713.101	16
713.118	24
713.135	32
713.152	36
713.169	35
713.186	40
713.203	37
713.22	31
713.237	38
713.254	48
713.271	56
713.288	52
713.305	38
713.322	40
713.339	49
713.356	60
713.373	62
713.39	47
713.407	33
713.424	34
713.441	36
713.458	34
713.475	44
713.492	90
713.509	206
713.526	302
713.543	305
713.56	243
713.577	163
713.594	118
713.611	80
713.628	54
713.645	29
713.662	24
713.679	15
713.696	13
713.713	17
713.73	16
713.747	14
713.764	15
713.781	13
713.798	11
713.815	18
713.832	19
713.849	14
713.866	15
713.883	27
713.899	37
713.917	30
713.933	15
713.951	12
713.967	11
713.984	8
714.001	10
714.018	12
714.035	12
714.052	7
714.069	3
714.086	2
714.103	7
714.12	19
714.137	25
714.154	31
714.171	31
714.188	34
714.205	31
714.222	36
714.239	47
714.256	63
714.273	86
714.29	90
714.307	85
714.324	56
714.341	43
714.358	40
714.375	34
714.392	24
714.409	28
714.426	38
714.443	37
714.46	27
714.477	29
714.494	34
714.511	59
714.528	87
714.545	108
714.562	99
714.579	74
714.596	43
714.613	28
714.63	18
714.647	17
714.664	16
714.681	22
714.698	34
714.715	40
714.732	34
714.749	19
714.766	13
714.783	12
714.8	11
714.817	9
714.834	8
714.851	11
714.868	16
714.885	21
714.902	32
714.919	25
714.936	14
714.953	10
714.97	14
714.987	13
715.004	15
715.021	12
715.038	15
715.055	14
715.072	12
715.089	18
715.106	23
715.123	27
715.14	26
715.157	30
715.174	28
715.191	21
715.208	18
715.225	16
715.242	38
715.259	91
715.276	132
715.293	126
715.31	97
715.327	73
715.344	48
715.361	32
715.378	20
715.395	18
715.412	19
715.429	21
715.446	20
715.463	24
715.48	36
715.497	36
715.514	28
715.531	23
715.548	21
715.565	19
715.582	12
715.599	10
715.616	8
715.633	14
715.65	23
715.667	29
715.684	24
715.701	16
715.718	11
715.735	13
715.752	21
715.769	27
715.786	28
715.803	20
715.82	12
715.837	12
715.854	13
715.871	9
715.888	8
715.905	11
715.922	15
715.939	11
715.956	7
715.973	5
715.99	5
716.007	5
716.024	6
716.041	4
716.058	7
716.075	11
716.092	14
716.109	17
716.126	11
716.143	10
716.16	13
716.177	18
716.194	23
716.211	27
716.228	49
716.245	65
716.262	94
716.279	109
716.296	104
716.313	89
716.33	68
716.347	50
716.364	30
716.381	22
716.398	17
716.415	18
716.433	20
716.449	30
716.466	37
716.484	34
716.5	27
716.518	32
716.535	30
716.552	28
716.569	19
716.586	12
716.603	8
716.62	6
716.637	12
716.654	13
716.671	23
716.688	24
716.705	18
716.722	12
716.739	15
716.756	18
716.773	22
716.79	21
716.807	19
716.824	17
716.841	15
716.858	12
716.875	8
716.892	6
716.909	6
716.926	8
716.943	15
716.96	5
716.977	10
716.994	17
717.011	28
717.028	33
717.045	37
717.062	36
717.079	28
717.096	18
717.113	9
717.13	13
717.147	13
717.164	16
717.181	24
717.198	36
717.215	58
717.232	83
717.249	114
717.266	127
717.284	127
717.301	126
717.317	112
717.335	87
717.352	51
717.369	36
717.386	25
717.403	21
717.42	22
717.437	21
717.454	25
717.471	25
717.488	19
717.505	13
717.522	11
717.539	12
717.556	14
717.573	14
717.59	14
717.607	9
717.624	16
717.641	21
717.658	25
717.675	26
717.692	27
717.709	25
717.726	18
717.743	13
717.76	10
717.777	10
717.794	11
717.811	9
717.828	5
717.845	9
717.862	14
717.879	16
717.896	13
717.913	14
717.931	17
717.948	19
717.965	15
717.982	12
717.999	19
718.016	35
718.033	49
718.05	52
718.067	38
718.084	26
718.101	16
718.118	15
718.135	17
718.152	17
718.169	29
718.186	63
718.203	116
718.22	160
718.237	184
718.254	176
718.271	154
718.288	124
718.305	89
718.322	56
718.339	31
718.356	27
718.374	26
718.39	25
718.408	27
718.425	26
718.442	20
718.459	17
718.476	19
718.493	24
718.51	30
718.527	34
718.544	36
718.561	28
718.578	18
718.595	15
718.612	19
718.629	20
718.646	22
718.663	25
718.68	29
718.697	26
718.714	14
718.731	6
718.748	2
718.765	4
718.782	5
718.799	4
718.817	6
718.833	6
718.851	6
718.868	6
718.885	6
718.902	11
718.919	14
718.936	14
718.953	10
718.97	12
718.987	10
719.004	20
719.021	27
719.038	28
719.055	23
719.072	18
719.089	16
719.106	14
719.123	17
719.14	21
719.157	28
719.174	71
719.192	191
719.208	312
719.226	369
719.243	339
719.26	262
719.277	182
719.294	118
719.311	86
719.328	64
719.345	56
719.362	40
719.379	31
719.396	28
719.413	22
719.43	13
719.447	10
719.464	13
719.481	17
719.498	24
719.515	23
719.533	25
719.549	25
719.567	15
719.584	20
719.601	16
719.618	8
719.635	8
719.652	6
719.669	8
719.686	11
719.703	9
719.72	9
719.737	12
719.754	21
719.771	28
719.788	28
719.805	24
719.822	25
719.839	23
719.856	22
719.874	18
719.891	18
719.908	10
719.925	6
719.942	5
719.959	6
719.976	10
719.993	22
720.01	41
720.027	45
720.044	35
720.061	23
720.078	24
720.095	22
720.112	15
720.129	9
720.146	16
720.163	45
720.181	158
720.198	310
720.215	461
720.232	481
720.249	369
720.266	272
720.283	148
720.3	93
720.317	56
720.334	45
720.351	33
720.368	26
720.385	21
720.402	21
720.419	20
720.437	22
720.454	14
720.471	10
720.488	12
720.505	17
720.522	23
720.539	25
720.556	33
720.573	39
720.59	34
720.607	22
720.624	14
720.641	14
720.658	12
720.675	14
720.692	25
720.71	29
720.727	24
720.744	21
720.761	19
720.778	16
720.795	9
720.812	10
720.829	11
720.846	9
720.863	12
720.88	16
720.897	19
720.914	19
720.931	22
720.948	27
720.966	28
720.983	30
721	33
721.017	24
721.034	15
721.051	13
721.068	19
721.085	27
721.102	27
721.119	23
721.136	17
721.153	13
721.17	20
721.187	57
721.205	117
721.222	158
721.239	155
721.256	131
721.273	91
721.29	66
721.307	52
721.324	43
721.341	41
721.358	43
721.375	48
721.392	48
721.409	34
721.426	29
721.443	31
721.461	30
721.478	32
721.495	29
721.512	29
721.529	24
721.546	13
721.563	8
721.58	6
721.597	6
721.614	6
721.631	4
721.648	6
721.665	13
721.683	19
721.7	21
721.717	22
721.734	19
721.751	18
721.768	17
721.785	28
721.802	20
721.819	15
721.836	10
721.853	13
721.87	17
721.888	23
721.905	25
721.922	19
721.939	15
721.956	18
721.973	22
721.99	21
722.007	21
722.024	26
722.041	28
722.058	17
722.075	10
722.092	11
722.11	14
722.127	23
722.144	35
722.161	54
722.178	114
722.195	224
722.212	307
722.229	337
722.246	294
722.263	189
722.28	121
722.298	66
722.315	46
722.332	45
722.349	48
722.366	41
722.383	34
722.4	34
722.417	32
722.434	35
722.451	43
722.468	50
722.485	53
722.503	48
722.52	44
722.537	50
722.554	47
722.571	34
722.588	26
722.605	16
722.622	14
722.639	19
722.656	21
722.673	13
722.691	8
722.707	6
722.725	13
722.742	21
722.759	16
722.776	16
722.793	13
722.81	11
722.827	11
722.844	13
722.861	14
722.878	14
722.895	15
722.913	8
722.93	9
722.947	9
722.964	13
722.981	11
722.998	7
723.015	1
723.032	4
723.049	12
723.067	17
723.084	25
723.101	24
723.118	22
723.135	22
723.152	24
723.169	36
723.186	76
723.203	141
723.22	194
723.237	188
723.255	114
723.272	63
723.289	28
723.306	18
723.323	20
723.34	31
723.357	39
723.374	37
723.391	29
723.408	18
723.426	27
723.443	39
723.46	47
723.477	46
723.494	43
723.511	43
723.528	39
723.545	37
723.562	34
723.579	32
723.596	31
723.614	25
723.631	16
723.648	13
723.665	12
723.682	12
723.699	10
723.716	9
723.733	7
723.75	6
723.768	7
723.785	5
723.802	7
723.819	9
723.836	9
723.853	9
723.87	13
723.887	20
723.904	26
723.921	22
723.938	21
723.956	26
723.973	37
723.99	32
724.007	20
724.024	14
724.041	9
724.058	6
724.075	9
724.092	11
724.11	13
724.127	21
724.144	30
724.161	41
724.178	66
724.195	120
724.212	191
724.229	211
724.246	177
724.264	137
724.281	99
724.298	71
724.315	42
724.332	39
724.349	34
724.366	31
724.383	32
724.4	40
724.418	41
724.435	38
724.452	37
724.469	37
724.486	34
724.503	32
724.52	29
724.537	23
724.554	16
724.571	14
724.589	28
724.606	26
724.623	22
724.64	21
724.657	17
724.674	17
724.691	18
724.708	14
724.726	22
724.743	19
724.76	19
724.777	21
724.794	23
724.811	24
724.828	20
724.845	19
724.862	13
724.88	11
724.897	14
724.914	17
724.931	22
724.948	31
724.965	30
724.982	23
724.999	18
725.016	18
725.034	21
725.051	28
725.068	29
725.085	22
725.102	18
725.119	22
725.136	36
725.153	40
725.17	46
725.188	58
725.205	78
725.222	87
725.239	84
725.256	74
725.273	58
725.29	46
725.307	32
725.324	26
725.342	29
725.359	39
725.376	42
725.393	37
725.41	39
725.427	31
725.444	26
725.462	17
725.479	9
725.496	8
725.513	15
725.53	15
725.547	19
725.564	22
725.581	23
725.598	23
725.616	19
725.633	15
725.65	17
725.667	21
725.684	24
725.701	24
725.718	21
725.736	24
725.753	29
725.77	34
725.787	28
725.804	20
725.821	17
725.838	16
725.855	17
725.872	17
725.89	19
725.907	16
725.924	10
725.941	7
725.958	14
725.975	20
725.992	22
726.01	22
726.027	20
726.044	17
726.061	13
726.078	15
726.095	23
726.112	26
726.129	22
726.146	22
726.164	34
726.181	35
726.198	31
726.215	31
726.232	31
726.249	28
726.266	32
726.284	31
726.301	22
726.318	19
726.335	19
726.352	25
726.369	33
726.386	38
726.404	33
726.421	28
726.438	22
726.455	18
726.472	19
726.489	19
726.506	18
726.523	15
726.541	15
726.558	12
726.575	9
726.592	5
726.609	6
726.626	8
726.643	8
726.66	10
726.678	10
726.695	12
726.712	17
726.729	20
726.746	19
726.763	24
726.78	22
726.798	19
726.815	19
726.832	21
726.849	18
726.866	16
726.883	15
726.9	19
726.918	24
726.935	21
726.952	13
726.969	16
726.986	16
727.003	17
727.02	21
727.038	29
727.055	34
727.072	29
727.089	19
727.106	13
727.123	8
727.14	6
727.158	14
727.175	24
727.192	30
727.209	39
727.226	39
727.243	39
727.26	30
727.278	37
727.295	46
727.312	45
727.329	41
727.346	41
727.363	50
727.38	46
727.398	34
727.415	31
727.432	41
727.449	47
727.466	51
727.483	44
727.5	38
727.518	40
727.535	43
727.552	42
727.569	36
727.586	33
727.603	32
727.62	27
727.638	16
727.655	12
727.672	14
727.689	17
727.706	30
727.723	39
727.74	43
727.758	29
727.775	16
727.792	11
727.809	13
727.826	16
727.843	20
727.861	26
727.878	23
727.895	16
727.912	12
727.929	15
727.946	18
727.963	27
727.981	32
727.998	30
728.015	23
728.032	14
728.049	13
728.066	12
728.083	22
728.101	31
728.118	34
728.135	30
728.152	24
728.169	25
728.186	21
728.203	26
728.221	40
728.238	49
728.255	48
728.272	44
728.289	43
728.307	44
728.324	42
728.341	36
728.358	34
728.375	37
728.392	38
728.409	37
728.427	28
728.444	22
728.461	16
728.478	16
728.495	27
728.512	42
728.529	46
728.547	46
728.564	31
728.581	23
728.598	18
728.615	24
728.632	34
728.65	43
728.667	41
728.684	39
728.701	30
728.718	22
728.735	14
728.753	12
728.77	16
728.787	21
728.804	17
728.821	10
728.838	9
728.856	23
728.873	40
728.89	42
728.907	42
728.924	40
728.941	39
728.958	30
728.976	19
728.993	13
729.01	12
729.027	13
729.044	17
729.062	22
729.079	32
729.096	32
729.113	32
729.13	36
729.147	47
729.164	47
729.182	40
729.199	35
729.216	24
729.233	23
729.25	32
729.268	51
729.285	83
729.302	109
729.319	129
729.336	112
729.353	84
729.37	71
729.388	58
729.405	42
729.422	29
729.439	33
729.456	37
729.473	38
729.491	39
729.508	35
729.525	35
729.542	41
729.559	30
729.577	27
729.594	20
729.611	18
729.628	18
729.645	21
729.662	21
729.679	25
729.697	34
729.714	47
729.731	45
729.748	31
729.765	17
729.783	12
729.8	10
729.817	16
729.834	23
729.851	30
729.868	28
729.886	30
729.903	32
729.92	28
729.937	33
729.954	35
729.971	35
729.989	27
730.006	22
730.023	20
730.04	28
730.057	32
730.074	30
730.092	28
730.109	27
730.126	29
730.143	37
730.16	43
730.178	47
730.195	51
730.212	68
730.229	85
730.246	131
730.264	267
730.281	740
730.298	1371
730.315	1951
730.332	1985
730.349	1463
730.366	945
730.384	532
730.401	331
730.418	198
730.435	162
730.452	138
730.47	104
730.487	77
730.504	69
730.521	58
730.538	54
730.556	56
730.573	47
730.59	44
730.607	45
730.624	39
730.641	30
730.659	35
730.676	44
730.693	46
730.71	40
730.727	40
730.745	46
730.762	62
730.779	61
730.796	49
730.813	39
730.83	44
730.848	47
730.865	48
730.882	48
730.899	36
730.916	33
730.934	35
730.951	35
730.968	42
730.985	56
731.002	65
731.019	67
731.037	59
731.054	59
731.071	50
731.088	46
731.105	54
731.123	66
731.14	81
731.157	96
731.174	102
731.191	110
731.209	113
731.226	132
731.243	243
731.26	764
731.277	2836
731.294	5857
731.312	8711
731.329	9140
731.346	7132
731.363	5007
731.38	2736
731.398	1544
731.415	837
731.432	546
731.449	360
731.466	242
731.484	175
731.501	179
731.518	167
731.535	131
731.552	128
731.57	130
731.587	115
731.604	92
731.621	86
731.638	87
731.655	90
731.673	93
731.69	80
731.707	82
731.724	86
731.741	91
731.759	77
731.776	68
731.793	65
731.81	72
731.827	71
731.845	63
731.862	52
731.879	43
731.896	54
731.913	61
731.931	76
731.948	73
731.965	78
731.982	79
732	76
732.017	82
732.034	85
732.051	91
732.068	84
732.086	84
732.103	76
732.12	68
732.137	67
732.154	77
732.172	92
732.189	102
732.206	113
732.223	128
732.24	178
732.258	390
732.275	1384
732.292	3307
732.309	5857
732.326	7070
732.343	6309
732.361	4652
732.378	2778
732.395	1648
732.412	844
732.429	463
732.447	289
732.464	235
732.481	206
732.498	186
732.515	157
732.533	126
732.55	93
732.567	86
732.584	95
732.601	99
732.619	96
732.636	91
732.653	83
732.67	73
732.688	57
732.705	44
732.722	47
732.739	55
732.756	63
732.774	77
732.791	81
732.808	76
732.825	61
732.842	54
732.86	50
732.877	47
732.894	37
732.911	44
732.928	58
732.946	69
732.963	59
732.98	49
732.997	50
733.014	54
733.032	44
733.049	36
733.066	42
733.083	50
733.101	48
733.118	48
733.135	51
733.152	57
733.169	72
733.187	74
733.204	80
733.221	88
733.238	112
733.255	205
733.273	609
733.29	1367
733.307	2407
733.324	2911
733.342	2707
733.359	2119
733.376	1318
733.393	754
733.41	404
733.428	272
733.445	179
733.462	148
733.479	133
733.496	118
733.514	106
733.531	87
733.548	78
733.565	70
733.583	67
733.6	63
733.617	55
733.634	48
733.652	50
733.669	49
733.686	46
733.703	53
733.72	50
733.738	59
733.755	70
733.772	76
733.789	63
733.806	59
733.824	46
733.841	42
733.858	58
733.875	74
733.893	76
733.91	78
733.927	75
733.944	84
733.961	88
733.979	83
733.996	60
734.013	44
734.03	31
734.048	29
734.065	26
734.082	25
734.099	37
734.116	43
734.134	53
734.151	52
734.168	67
734.185	106
734.202	157
734.22	156
734.237	116
734.254	98
734.271	219
734.289	504
734.306	933
734.323	1177
734.34	1097
734.358	858
734.375	531
734.392	349
734.409	192
734.427	138
734.444	113
734.461	110
734.478	92
734.495	71
734.513	51
734.53	56
734.547	70
734.564	63
734.582	46
734.599	40
734.616	54
734.633	45
734.65	38
734.668	31
734.685	28
734.702	33
734.719	35
734.737	30
734.754	31
734.771	35
734.788	37
734.806	47
734.823	58
734.84	59
734.857	51
734.874	43
734.892	36
734.909	45
734.926	51
734.943	50
734.961	45
734.978	38
734.995	31
735.012	36
735.029	44
735.047	44
735.064	42
735.081	51
735.098	57
735.116	47
735.133	44
735.15	43
735.167	68
735.185	116
735.202	190
735.219	243
735.236	221
735.254	175
735.271	141
735.288	175
735.305	271
735.323	339
735.34	331
735.357	271
735.374	263
735.391	389
735.409	621
735.426	732
735.443	643
735.461	479
735.478	294
735.495	191
735.512	113
735.529	66
735.547	45
735.564	41
735.581	52
735.598	49
735.616	43
735.633	32
735.65	25
735.667	32
735.685	36
735.702	34
735.719	37
735.736	33
735.754	33
735.771	32
735.788	34
735.805	30
735.822	35
735.84	49
735.857	74
735.874	128
735.891	276
735.909	502
735.926	652
735.943	629
735.961	448
735.978	326
735.995	201
736.012	138
736.029	86
736.047	61
736.064	56
736.081	46
736.098	39
736.116	47
736.133	49
736.15	54
736.167	90
736.185	167
736.202	266
736.219	312
736.236	279
736.254	214
736.271	162
736.288	129
736.305	108
736.323	110
736.34	123
736.357	116
736.374	166
736.392	290
736.409	462
736.426	546
736.443	475
736.461	362
736.478	226
736.495	158
736.512	117
736.53	93
736.547	56
736.564	34
736.581	24
736.599	21
736.616	27
736.633	29
736.65	37
736.668	44
736.685	50
736.702	45
736.72	34
736.737	27
736.754	29
736.771	35
736.788	34
736.806	40
736.823	50
736.84	54
736.857	52
736.875	74
736.892	144
736.909	220
736.927	286
736.944	284
736.961	221
736.978	155
736.995	103
737.013	86
737.03	76
737.047	60
737.065	46
737.082	40
737.099	41
737.116	31
737.134	33
737.151	34
737.168	40
737.185	69
737.203	106
737.22	126
737.237	133
737.254	109
737.272	100
737.289	82
737.306	70
737.323	58
737.341	46
737.358	36
737.375	36
737.393	62
737.41	112
737.427	137
737.444	130
737.462	108
737.479	89
737.496	72
737.513	50
737.531	52
737.548	41
737.565	37
737.582	25
737.6	19
737.617	17
737.634	23
737.652	28
737.669	24
737.686	25
737.703	31
737.721	37
737.738	38
737.755	32
737.772	27
737.79	23
737.807	18
737.824	22
737.841	31
737.859	44
737.876	54
737.893	61
737.91	56
737.928	43
737.945	32
737.962	39
737.98	49
737.997	51
738.014	39
738.031	26
738.049	22
738.066	21
738.083	22
738.1	27
738.118	32
738.135	34
738.152	47
738.169	70
738.187	124
738.204	195
738.221	240
738.239	213
738.256	160
738.273	121
738.29	112
738.308	88
738.325	65
738.342	48
738.36	46
738.377	54
738.394	58
738.411	49
738.429	43
738.446	44
738.463	46
738.48	35
738.498	34
738.515	34
738.532	32
738.549	30
738.567	22
738.584	20
738.601	18
738.619	22
738.636	24
738.653	22
738.67	22
738.688	27
738.705	29
738.722	29
738.74	27
738.757	24
738.774	14
738.791	12
738.809	14
738.826	20
738.843	16
738.861	19
738.878	24
738.895	33
738.912	29
738.93	30
738.947	37
738.964	43
738.981	46
738.999	41
739.016	27
739.033	24
739.051	27
739.068	32
739.085	22
739.102	19
739.12	22
739.137	31
739.154	35
739.172	47
739.189	70
739.206	107
739.223	120
739.241	124
739.258	107
739.275	86
739.293	74
739.31	66
739.327	51
739.344	39
739.362	33
739.379	39
739.396	55
739.413	69
739.431	64
739.448	51
739.465	32
739.483	16
739.5	15
739.517	26
739.534	29
739.552	27
739.569	25
739.586	35
739.604	44
739.621	42
739.638	39
739.655	30
739.673	32
739.69	29
739.707	24
739.725	25
739.742	26
739.759	25
739.777	22
739.794	25
739.811	24
739.828	18
739.846	14
739.863	19
739.88	21
739.898	16
739.915	13
739.932	10
739.949	8
739.967	8
739.984	13
740.001	14
740.019	10
740.036	7
740.053	8
740.071	9
740.088	16
740.105	16
740.122	15
740.14	17
740.157	25
740.174	54
740.192	101
740.209	142
740.226	154
740.244	134
740.261	108
740.278	77
740.295	56
740.313	43
740.33	40
740.347	32
740.365	32
740.382	36
740.399	38
740.416	33
740.434	33
740.451	41
740.468	48
740.486	58
740.503	69
740.52	65
740.538	54
740.555	42
740.572	37
740.589	35
740.607	32
740.624	26
740.641	20
740.659	12
740.676	11
740.693	8
740.711	6
740.728	15
740.745	28
740.762	35
740.78	26
740.797	18
740.814	21
740.832	25
740.849	26
740.866	26
740.884	24
740.901	20
740.918	17
740.935	15
740.953	13
740.97	17
740.987	13
741.005	14
741.022	13
741.039	9
741.057	6
741.074	8
741.091	13
741.109	17
741.126	14
741.143	15
741.16	29
741.178	52
741.195	71
741.212	76
741.23	77
741.247	82
741.264	82
741.282	81
741.299	76
741.316	51
741.333	40
741.351	33
741.368	37
741.385	43
741.403	45
741.42	37
741.437	35
741.455	44
741.472	52
741.489	46
741.506	51
741.524	49
741.541	44
741.558	23
741.576	19
741.593	15
741.61	22
741.628	21
741.645	22
741.662	20
741.68	18
741.697	16
741.714	18
741.732	17
741.749	21
741.766	17
741.784	18
741.801	18
741.818	17
741.836	23
741.853	24
741.87	20
741.887	16
741.905	26
741.922	39
741.939	45
741.957	38
741.974	24
741.991	19
742.009	11
742.026	10
742.043	20
742.061	25
742.078	24
742.095	26
742.112	25
742.13	28
742.147	33
742.164	30
742.182	37
742.199	52
742.216	75
742.234	72
742.251	66
742.268	71
742.286	92
742.303	109
742.32	131
742.338	171
742.355	205
742.372	201
742.39	149
742.407	116
742.424	80
742.442	54
742.459	51
742.476	40
742.494	21
742.511	10
742.528	8
742.545	10
742.563	9
742.58	12
742.597	14
742.615	14
742.632	13
742.649	15
742.667	22
742.684	22
742.701	25
742.719	25
742.736	26
742.753	28
742.771	27
742.788	27
742.805	25
742.823	20
742.84	12
742.857	11
742.875	10
742.892	9
742.909	16
742.927	18
742.944	18
742.961	14
742.979	10
742.996	14
743.013	14
743.031	18
743.048	21
743.065	24
743.083	25
743.1	18
743.117	18
743.135	16
743.152	15
743.169	18
743.187	25
743.204	35
743.221	45
743.239	56
743.256	65
743.273	81
743.29	96
743.308	101
743.325	95
743.342	116
743.36	148
743.377	176
743.394	184
743.412	188
743.429	179
743.447	151
743.464	100
743.481	56
743.499	49
743.516	56
743.533	53
743.551	40
743.568	28
743.585	23
743.602	17
743.62	15
743.637	18
743.654	17
743.672	14
743.689	12
743.707	16
743.724	18
743.741	19
743.759	20
743.776	26
743.793	29
743.811	34
743.828	25
743.845	25
743.862	41
743.88	64
743.897	94
743.915	122
743.932	121
743.949	102
743.967	78
743.984	47
744.001	33
744.019	26
744.036	20
744.053	21
744.071	22
744.088	20
744.105	19
744.123	18
744.14	16
744.157	20
744.175	24
744.192	38
744.209	53
744.227	52
744.244	56
744.261	66
744.279	73
[truncated: 339 more rows]
