# Supplementary material for: Regio- and sequence-controlled conjugated topological oligomers and polymers via boronate-tag assisted solution-phase strategy
Source: Nat Commun. 2021 Oct 6;12:5853. doi: 10.1038/s41467-021-26186-y (PMC8494804; doi:10.1038/s41467-021-26186-y)
Supplement: Supplementary file 2 — Source Data [file 41467_2021_26186_MOESM2_ESM.zip › Figure 2c-AABABB.xlsx]

## Sheet: Sheet1
890.005	1
890.024	5
890.043	9
890.062	14
890.08	16
890.099	12
890.118	8
890.137	7
890.156	2
890.175	3
890.194	8
890.213	9
890.232	7
890.251	6
890.27	6
890.289	9
890.308	10
890.327	27
890.346	49
890.365	66
890.384	90
890.403	86
890.422	63
890.441	41
890.46	29
890.479	26
890.498	19
890.517	16
890.536	15
890.555	10
890.574	6
890.593	6
890.612	8
890.63	9
890.649	5
890.668	8
890.687	19
890.706	17
890.725	13
890.744	10
890.763	5
890.782	9
890.801	13
890.82	11
890.839	7
890.858	7
890.877	10
890.896	6
890.915	1
890.934	2
890.953	3
890.972	4
890.991	4
891.01	1
891.029	4
891.048	5
891.067	10
891.086	12
891.105	8
891.124	3
891.143	0
891.162	1
891.181	5
891.2	9
891.219	9
891.238	11
891.257	20
891.276	26
891.295	33
891.314	31
891.333	26
891.352	27
891.371	45
891.39	59
891.409	54
891.428	47
891.447	34
891.466	20
891.485	14
891.503	15
891.522	16
891.541	13
891.56	8
891.579	8
891.598	8
891.617	11
891.636	9
891.655	7
891.674	8
891.693	10
891.712	9
891.731	9
891.75	11
891.769	14
891.788	14
891.807	11
891.826	4
891.845	4
891.864	7
891.883	8
891.902	8
891.921	7
891.94	4
891.959	6
891.978	9
891.997	14
892.016	11
892.035	9
892.054	7
892.073	5
892.092	4
892.111	5
892.13	5
892.149	7
892.168	10
892.187	14
892.206	15
892.225	15
892.244	19
892.263	16
892.282	13
892.301	19
892.32	28
892.339	28
892.358	20
892.377	26
892.396	33
892.415	42
892.434	42
892.453	34
892.472	21
892.491	11
892.51	16
892.529	18
892.548	19
892.567	10
892.586	11
892.605	12
892.624	12
892.643	10
892.662	13
892.681	18
892.7	19
892.719	15
892.738	12
892.757	10
892.776	14
892.795	18
892.814	17
892.833	12
892.852	7
892.871	8
892.89	11
892.909	17
892.928	12
892.947	8
892.966	3
892.985	4
893.004	1
893.023	0
893.042	3
893.061	9
893.08	16
893.098	15
893.117	8
893.136	8
893.155	9
893.174	9
893.193	8
893.212	5
893.231	8
893.25	11
893.269	9
893.288	9
893.308	21
893.327	32
893.346	32
893.365	26
893.384	31
893.403	49
893.422	65
893.441	51
893.46	24
893.479	8
893.497	6
893.517	10
893.536	16
893.555	19
893.574	20
893.593	19
893.612	11
893.631	11
893.65	16
893.669	16
893.688	9
893.707	4
893.726	4
893.745	11
893.764	13
893.783	12
893.802	9
893.821	13
893.84	11
893.859	16
893.878	9
893.897	11
893.916	11
893.935	12
893.954	11
893.973	8
893.992	6
894.011	3
894.03	5
894.049	9
894.068	9
894.087	5
894.106	7
894.125	11
894.144	14
894.163	13
894.182	14
894.201	13
894.22	14
894.239	10
894.258	1
894.277	3
894.296	11
894.315	14
894.334	25
894.353	37
894.372	46
894.391	53
894.41	39
894.429	38
894.448	40
894.467	36
894.486	18
894.505	12
894.524	12
894.543	18
894.562	23
894.581	25
894.6	27
894.619	17
894.638	10
894.657	4
894.676	8
894.695	11
894.714	15
894.733	16
894.752	12
894.771	10
894.79	10
894.809	11
894.828	12
894.847	4
894.866	2
894.885	2
894.904	2
894.923	4
894.942	8
894.961	8
894.98	7
894.999	5
895.018	1
895.037	0
895.056	0
895.075	0
895.094	1
895.114	4
895.133	7
895.152	5
895.17	4
895.189	3
895.209	7
895.228	8
895.247	4
895.266	3
895.285	6
895.304	12
895.323	20
895.342	28
895.361	36
895.38	41
895.399	39
895.418	41
895.437	45
895.456	37
895.475	20
895.494	9
895.513	6
895.532	9
895.551	17
895.57	20
895.589	19
895.608	13
895.627	12
895.646	8
895.665	6
895.684	4
895.703	15
895.722	19
895.741	20
895.76	21
895.779	23
895.798	23
895.817	17
895.836	11
895.855	5
895.874	6
895.893	13
895.913	22
895.932	22
895.951	17
895.97	10
895.989	7
896.008	2
896.027	1
896.046	2
896.065	6
896.084	7
896.103	7
896.122	8
896.141	12
896.16	18
896.179	20
896.198	18
896.217	11
896.236	12
896.255	13
896.274	16
896.293	15
896.312	6
896.331	12
896.35	37
896.369	57
896.388	65
896.407	58
896.426	62
896.445	60
896.464	51
896.483	40
896.502	41
896.521	39
896.54	33
896.559	31
896.579	38
896.598	34
896.617	19
896.636	17
896.655	19
896.674	16
896.693	7
896.712	9
896.731	15
896.75	17
896.769	16
896.788	16
896.807	13
896.826	8
896.845	8
896.864	8
896.883	11
896.902	10
896.921	10
896.94	7
896.959	3
896.978	3
896.997	5
897.016	3
897.035	1
897.054	0
897.073	4
897.093	6
897.112	8
897.131	6
897.15	8
897.169	7
897.188	7
897.207	5
897.226	7
897.245	10
897.264	12
897.283	13
897.302	17
897.321	24
897.34	53
897.359	139
897.378	264
897.397	358
897.416	391
897.435	339
897.454	229
897.473	136
897.492	98
897.511	81
897.531	52
897.55	35
897.569	37
897.588	39
897.607	32
897.626	17
897.645	17
897.664	18
897.683	24
897.702	21
897.721	14
897.74	7
897.759	8
897.778	13
897.797	16
897.816	19
897.835	24
897.854	19
897.873	10
897.892	5
897.912	8
897.931	14
897.95	13
897.969	12
897.988	13
898.007	12
898.026	15
898.045	14
898.064	10
898.083	7
898.102	5
898.121	4
898.14	1
898.159	4
898.178	11
898.197	16
898.216	17
898.235	16
898.254	25
898.274	26
898.293	27
898.312	34
898.331	63
898.35	224
898.369	625
898.388	994
898.407	1117
898.426	983
898.445	738
898.464	583
898.483	357
898.502	206
898.521	127
898.54	83
898.559	63
898.578	60
898.597	51
898.616	36
898.635	21
898.655	22
898.674	25
898.693	21
898.712	17
898.731	15
898.75	16
898.769	8
898.788	9
898.807	7
898.826	11
898.845	18
898.864	25
898.883	35
898.902	34
898.921	18
898.94	9
898.96	7
898.979	16
898.998	24
899.017	24
899.036	20
899.055	29
899.074	35
899.093	29
899.112	19
899.131	11
899.15	9
899.169	3
899.188	4
899.207	5
899.226	10
899.245	10
899.264	17
899.284	28
899.303	33
899.322	44
899.341	67
899.36	200
899.379	457
899.398	696
899.417	731
899.436	607
899.455	469
899.474	322
899.493	212
899.512	144
899.531	102
899.551	78
899.569	95
899.589	106
899.608	107
899.627	80
899.646	57
899.665	52
899.684	43
899.703	32
899.722	20
899.741	11
899.76	9
899.779	6
899.798	8
899.817	8
899.837	14
899.856	16
899.875	11
899.894	7
899.913	7
899.932	7
899.951	6
899.97	4
899.989	3
900.008	2
900.027	4
900.046	4
900.065	9
900.084	15
900.104	15
900.122	8
900.142	13
900.161	19
900.18	20
900.199	11
900.218	9
900.237	3
900.256	8
900.275	15
900.294	17
900.313	17
900.332	35
900.351	96
900.37	198
900.39	307
900.409	352
900.428	331
900.447	291
900.466	218
900.485	138
900.504	76
900.523	53
900.542	58
900.561	60
900.58	61
900.599	44
900.619	33
900.638	25
900.657	21
900.676	24
900.695	25
900.714	21
900.733	21
900.752	12
900.771	14
900.79	17
900.809	21
900.828	26
900.847	34
900.866	34
900.886	34
900.905	24
900.924	17
900.943	10
900.962	9
900.981	7
901	4
901.019	8
901.038	13
901.057	22
901.076	22
901.096	16
901.115	6
901.134	5
901.153	3
901.172	2
901.191	1
901.21	0
901.229	1
901.248	7
901.267	17
901.286	19
901.305	15
901.324	25
901.344	47
901.363	79
901.382	131
901.401	160
901.42	142
901.439	118
901.458	97
901.477	87
901.496	65
901.515	45
901.534	27
901.554	20
901.573	35
901.592	46
901.611	45
901.63	33
901.649	21
901.668	17
901.687	17
901.706	18
901.725	24
901.744	27
901.764	33
901.783	25
901.802	16
901.821	8
901.84	8
901.859	11
901.878	15
901.897	12
901.916	10
901.935	9
901.954	11
901.973	10
901.993	5
902.012	9
902.031	13
902.05	17
902.069	16
902.088	12
902.107	9
902.126	17
902.145	16
902.164	9
902.184	2
902.203	0
902.222	0
902.241	0
902.26	1
902.279	2
902.298	4
902.317	24
902.336	40
902.355	52
902.375	55
902.394	70
902.413	70
902.432	68
902.451	51
902.47	36
902.489	23
902.508	19
902.527	13
902.546	9
902.566	11
902.585	10
902.604	11
902.623	13
902.642	17
902.661	13
902.68	7
902.699	8
902.718	14
902.737	23
902.756	22
902.776	19
902.795	18
902.814	20
902.833	23
902.852	18
902.871	7
902.89	4
902.909	4
902.928	8
902.947	15
902.967	21
902.986	15
903.005	9
903.024	6
903.043	7
903.062	6
903.081	11
903.1	18
903.119	19
903.139	15
903.158	11
903.177	10
903.196	19
903.215	19
903.234	14
903.253	11
903.272	10
903.291	14
903.311	17
903.33	28
903.349	38
903.368	59
903.387	72
903.406	68
903.425	55
903.444	34
903.463	30
903.482	34
903.501	34
903.521	32
903.54	26
903.559	35
903.578	32
903.597	19
903.616	9
903.635	5
903.654	12
903.673	20
903.693	23
903.712	15
903.731	4
903.75	1
903.769	6
903.788	9
903.807	6
903.826	4
903.846	9
903.865	15
903.884	15
903.903	9
903.922	5
903.941	3
903.96	5
903.979	3
903.998	0
904.018	0
904.037	2
904.056	2
904.075	1
904.094	3
904.113	4
904.132	4
904.151	6
904.17	6
904.19	7
904.209	5
904.228	11
904.247	6
904.266	5
904.285	15
904.304	22
904.323	33
904.342	49
904.362	61
904.381	48
904.4	35
904.419	35
904.438	38
904.457	40
904.476	37
904.495	33
904.515	27
904.534	18
904.553	18
904.572	14
904.591	5
904.61	1
904.629	11
904.648	18
904.668	12
904.687	17
904.706	19
904.725	23
904.744	27
904.763	27
904.782	29
904.801	29
904.821	20
904.84	15
904.859	9
904.878	11
904.897	7
904.916	3
904.935	2
904.954	4
904.973	6
904.993	6
905.012	6
905.031	4
905.05	11
905.069	13
905.088	8
905.107	4
905.126	4
905.146	10
905.165	11
905.184	9
905.203	5
905.222	5
905.241	3
905.26	5
905.279	5
905.299	6
905.318	9
905.337	13
905.356	17
905.375	26
905.394	27
905.413	39
905.433	33
905.452	31
905.471	27
905.49	30
905.509	21
905.528	10
905.547	9
905.566	8
905.586	14
905.605	16
905.624	14
905.643	10
905.662	11
905.681	16
905.7	19
905.72	21
905.739	14
905.758	8
905.777	8
905.796	12
905.815	11
905.834	13
905.853	6
905.872	4
905.892	1
905.911	4
905.93	13
905.949	19
905.968	18
905.987	13
906.006	20
906.026	27
906.045	28
906.064	23
906.083	18
906.102	22
906.121	19
906.14	14
906.159	12
906.179	7
906.198	4
906.217	5
906.236	7
906.255	8
906.274	11
906.293	27
906.313	42
906.332	49
906.351	38
906.37	32
906.389	21
906.408	25
906.428	19
906.447	14
906.466	17
906.485	15
906.504	13
906.523	14
906.542	23
906.562	20
906.581	14
906.6	9
906.619	8
906.638	9
906.657	10
906.676	12
906.695	18
906.715	16
906.734	18
906.753	19
906.772	13
906.791	5
906.81	4
906.829	2
906.849	8
906.868	12
906.887	15
906.906	9
906.925	8
906.944	7
906.963	3
906.983	2
907.002	6
907.021	10
907.04	6
907.059	4
907.078	1
907.097	5
907.117	8
907.136	9
907.155	5
907.174	7
907.193	9
907.212	11
907.231	14
907.251	20
907.27	22
907.289	25
907.308	25
907.327	21
907.346	26
907.365	32
907.385	36
907.404	33
907.423	28
907.442	22
907.461	16
907.48	12
907.5	11
907.519	11
907.538	10
907.557	7
907.576	10
907.595	10
907.615	7
907.634	2
907.653	5
907.672	11
907.691	15
907.71	14
907.729	7
907.749	6
907.768	10
907.787	14
907.806	11
907.825	11
907.844	9
907.864	7
907.883	3
907.902	0
907.921	0
907.94	0
907.959	3
907.978	7
907.998	9
908.017	13
908.036	13
908.055	9
908.074	7
908.093	10
908.112	11
908.132	6
908.151	0
908.17	3
908.189	13
908.208	19
908.227	21
908.247	18
908.266	14
908.285	19
908.304	25
908.323	25
908.342	23
908.362	20
908.381	17
908.4	21
908.419	24
908.438	28
908.457	30
908.476	28
908.496	20
908.515	22
908.534	24
908.553	28
908.572	19
908.591	14
908.611	9
908.63	8
908.649	19
908.668	30
908.687	27
908.707	14
908.726	6
908.745	7
908.764	7
908.783	4
908.802	8
908.822	5
908.841	4
908.86	5
908.879	6
908.898	7
908.917	7
908.936	3
908.956	5
908.975	3
908.994	2
909.013	1
909.032	3
909.051	8
909.071	5
909.09	4
909.109	10
909.128	11
909.147	6
909.166	4
909.186	5
909.205	1
909.224	2
909.243	5
909.262	10
909.282	18
909.301	23
909.32	20
909.339	15
909.358	17
909.377	24
909.396	29
909.416	28
909.435	28
909.454	33
909.473	39
909.492	41
909.511	37
909.531	30
909.55	33
909.569	38
909.588	32
909.607	17
909.626	15
909.646	16
909.665	16
909.684	21
909.703	22
909.722	22
909.742	15
909.761	12
909.78	14
909.799	12
909.818	7
909.837	9
909.857	8
909.876	5
909.895	1
909.914	5
909.933	8
909.952	10
909.972	11
909.991	14
910.01	9
910.029	6
910.048	3
910.068	1
910.087	0
910.106	0
910.125	1
910.144	2
910.163	8
910.183	12
910.202	19
910.221	33
910.24	40
910.259	32
910.279	19
910.298	12
910.317	12
910.336	14
910.355	21
910.374	25
910.394	29
910.413	29
910.432	36
910.451	30
910.47	26
910.49	23
910.509	28
910.528	26
910.547	29
910.566	21
910.585	14
910.605	9
910.624	5
910.643	8
910.662	10
910.681	17
910.701	14
910.72	12
910.739	6
910.758	4
910.777	7
910.797	7
910.816	10
910.835	11
910.854	9
910.873	6
910.892	7
910.912	15
910.931	18
910.95	15
910.969	10
910.988	6
911.008	3
911.027	4
911.046	0
911.065	3
911.084	1
911.104	0
911.123	5
911.142	6
911.161	4
911.18	2
911.199	1
911.219	0
911.238	3
911.257	12
911.276	16
911.295	14
911.314	15
911.334	20
911.353	22
911.372	26
911.391	28
911.41	34
911.43	37
911.449	32
911.468	26
911.487	18
911.506	16
911.526	32
911.545	37
911.564	34
911.583	27
911.602	22
911.622	17
911.641	8
911.66	5
911.679	1
911.698	2
911.718	7
911.737	16
911.756	15
911.775	7
911.794	2
911.814	0
911.833	0
911.852	2
911.871	6
911.89	12
911.909	16
911.929	14
911.948	14
911.967	17
911.986	18
912.005	13
912.025	14
912.044	12
912.063	10
912.082	7
912.101	6
912.121	11
912.14	13
912.159	16
912.178	12
912.197	7
912.217	2
912.236	7
912.255	14
912.274	22
912.293	25
912.313	33
912.332	28
912.351	25
912.37	24
912.389	29
912.409	29
912.428	21
912.447	19
912.466	24
912.486	23
912.505	17
912.524	12
912.543	8
912.562	4
912.582	9
912.601	15
912.62	21
912.639	15
912.658	5
912.678	2
912.697	5
912.716	6
912.735	6
912.754	6
912.774	9
912.793	10
912.812	8
912.831	9
912.85	10
912.87	11
912.889	12
912.908	18
912.927	18
912.947	10
912.966	5
912.985	2
913.004	3
913.023	3
913.043	1
913.062	2
913.081	4
913.1	4
913.119	1
913.139	4
913.158	7
913.177	8
913.196	6
913.215	6
913.235	8
913.254	9
913.273	8
913.292	8
913.312	6
913.331	13
913.35	23
913.369	34
913.388	43
913.408	47
913.427	44
913.446	26
913.465	23
913.484	17
913.504	17
913.523	19
913.542	18
913.561	21
913.58	19
913.6	17
913.619	13
913.638	8
913.657	4
913.677	10
913.696	14
913.715	19
913.734	16
913.753	6
913.773	7
913.792	5
913.811	1
913.83	3
913.85	5
913.869	5
913.888	5
913.907	3
913.926	3
913.946	9
913.965	18
913.984	21
914.003	18
914.022	13
914.042	13
914.061	10
914.08	10
914.099	13
914.119	13
914.138	7
914.157	6
914.176	2
914.195	2
914.215	4
914.234	5
914.253	4
914.272	3
914.292	11
914.311	21
914.33	31
914.349	35
914.368	35
914.388	51
914.407	63
914.426	55
914.445	41
914.465	27
914.484	22
914.503	15
914.522	17
914.541	29
914.561	40
914.58	36
914.599	17
914.618	8
914.638	9
914.657	12
914.676	15
914.695	12
914.715	8
914.734	9
914.753	17
914.772	14
914.791	6
914.811	7
914.83	7
914.849	9
914.868	12
914.888	10
914.907	7
914.926	8
914.945	4
914.964	2
914.984	6
915.003	6
915.022	6
915.041	0
915.061	1
915.08	4
915.099	11
915.118	12
915.138	13
915.157	9
915.176	2
915.195	2
915.214	11
915.234	20
915.253	30
915.272	35
915.291	24
915.311	20
915.33	14
915.349	24
915.368	39
915.388	48
915.407	48
915.426	44
915.445	32
915.464	21
915.484	22
915.503	19
915.522	12
915.541	7
915.561	13
915.58	24
915.599	21
915.618	11
915.638	9
915.657	7
915.676	4
915.695	11
915.715	26
915.734	29
915.753	16
915.772	11
915.792	8
915.811	10
915.83	8
915.849	5
915.868	6
915.888	3
915.907	1
915.926	2
915.945	4
915.965	5
915.984	5
916.003	5
916.022	4
916.042	4
916.061	2
916.08	3
916.099	2
916.119	3
916.138	2
916.157	4
916.176	5
916.196	6
916.215	4
916.234	2
916.253	3
916.273	4
916.292	1
916.311	1
916.33	7
916.349	26
916.369	40
916.388	41
916.407	37
916.426	36
916.446	26
916.465	22
916.484	15
916.503	15
916.523	19
916.542	25
916.561	24
916.58	23
916.6	23
916.619	21
916.638	18
916.657	18
916.677	16
916.696	16
916.715	13
916.734	8
916.754	3
916.773	0
916.792	3
916.811	6
916.831	6
916.85	6
916.869	3
916.888	3
916.908	2
916.927	4
916.946	13
916.965	20
916.985	20
917.004	19
917.023	17
917.042	14
917.062	11
917.081	11
917.1	5
917.119	1
917.139	0
917.158	0
917.177	3
917.196	10
917.216	16
917.235	21
917.254	30
917.273	28
917.293	14
917.312	12
917.331	16
917.35	15
917.37	12
917.389	27
917.408	32
917.427	29
917.447	11
917.466	17
917.485	19
917.504	13
917.524	15
917.543	23
917.562	20
917.581	14
917.601	5
917.62	4
917.639	6
917.659	12
917.678	11
917.697	6
917.716	3
917.736	7
917.755	10
917.774	12
917.793	12
917.812	12
917.832	8
917.851	7
917.87	8
917.89	11
917.909	11
917.928	9
917.947	5
917.967	0
917.986	3
918.005	6
918.024	2
918.044	0
918.063	0
918.082	0
918.101	1
918.121	4
918.14	4
918.159	5
918.178	6
918.198	12
918.217	12
918.236	8
918.256	7
918.275	6
918.294	7
918.313	9
918.333	12
918.352	11
918.371	12
918.39	20
918.41	30
918.429	38
918.448	36
918.467	25
918.487	7
918.506	3
918.525	5
918.544	8
918.564	15
918.583	18
918.602	14
918.622	14
918.641	11
918.66	11
918.679	9
918.699	8
918.718	7
918.737	7
918.756	13
918.776	14
918.795	14
918.814	7
918.834	1
918.853	1
918.872	3
918.891	4
918.911	1
918.93	3
918.949	8
918.968	12
918.988	16
919.007	21
919.026	18
919.045	10
919.065	4
919.084	3
919.103	4
919.123	0
919.142	2
919.161	1
919.18	5
919.2	9
919.219	7
919.238	5
919.258	3
919.277	5
919.296	7
919.315	13
919.335	20
919.354	26
919.373	28
919.393	31
919.412	19
919.431	16
919.45	8
919.47	15
919.489	17
919.508	16
919.527	18
919.547	24
919.566	27
919.585	31
919.605	28
919.624	26
919.643	14
919.662	14
919.682	17
919.701	21
919.72	19
919.74	21
919.759	18
919.778	14
919.797	8
919.817	8
919.836	9
919.855	9
919.874	8
919.894	11
919.913	19
919.932	18
919.952	15
919.971	16
919.99	16
920.009	15
920.029	27
920.048	16
920.067	13
920.087	9
920.106	9
920.125	8
920.144	10
920.164	0
920.183	0
920.202	0
920.221	1
