# Supplementary material for: Regio- and sequence-controlled conjugated topological oligomers and polymers via boronate-tag assisted solution-phase strategy
Source: Nat Commun. 2021 Oct 6;12:5853. doi: 10.1038/s41467-021-26186-y (PMC8494804; doi:10.1038/s41467-021-26186-y)
Supplement: Supplementary file 2 — Source Data [file 41467_2021_26186_MOESM2_ESM.zip › Figure 2d-ABC.xlsx]

## Sheet: Sheet1
584.23	1346
584.245	1088
584.261	887
584.276	726
584.292	590
584.307	491
584.322	422
584.338	324
584.353	251
584.368	210
584.384	210
584.399	209
584.414	202
584.43	174
584.445	167
584.461	173
584.476	174
584.491	177
584.507	171
584.522	161
584.537	178
584.553	178
584.568	172
584.583	153
584.599	145
584.614	127
584.63	109
584.645	97
584.66	88
584.676	93
584.691	91
584.707	86
584.722	83
584.737	85
584.753	83
584.768	95
584.783	98
584.799	95
584.814	85
584.83	80
584.845	82
584.86	80
584.876	81
584.891	91
584.906	103
584.922	117
584.937	122
584.952	148
584.968	149
584.983	145
584.999	130
585.014	106
585.029	104
585.045	117
585.06	133
585.076	160
585.091	164
585.106	155
585.122	160
585.137	166
585.152	216
585.168	379
585.183	575
585.198	700
585.214	686
585.229	680
585.245	742
585.26	864
585.275	902
585.291	866
585.306	778
585.322	613
585.337	490
585.352	380
585.368	300
585.383	199
585.398	176
585.414	169
585.429	170
585.445	182
585.46	196
585.475	187
585.491	165
585.506	132
585.521	122
585.537	116
585.552	111
585.568	111
585.583	109
585.598	113
585.614	113
585.629	112
585.645	113
585.66	117
585.675	118
585.691	110
585.706	110
585.721	107
585.737	106
585.752	108
585.768	104
585.783	107
585.798	109
585.814	103
585.829	102
585.845	99
585.86	88
585.875	77
585.891	77
585.906	88
585.922	104
585.937	119
585.952	127
585.968	119
585.983	110
585.999	105
586.014	107
586.029	121
586.045	128
586.06	129
586.075	128
586.091	118
586.106	116
586.122	140
586.137	173
586.152	206
586.168	256
586.183	307
586.198	372
586.214	572
586.229	800
586.245	1044
586.26	1050
586.275	928
586.291	814
586.306	643
586.322	521
586.337	416
586.352	356
586.368	325
586.383	293
586.399	247
586.414	219
586.429	188
586.445	179
586.46	190
586.476	204
586.491	183
586.506	161
586.522	150
586.537	139
586.553	127
586.568	101
586.583	89
586.599	90
586.614	91
586.63	93
586.645	106
586.66	107
586.676	97
586.691	89
586.707	86
586.722	92
586.737	103
586.753	103
586.768	105
586.784	108
586.799	115
586.814	113
586.83	98
586.845	100
586.861	112
586.876	108
586.891	110
586.907	126
586.922	140
586.938	141
586.953	135
586.968	152
586.984	157
586.999	138
587.015	115
587.03	98
587.045	114
587.061	161
587.076	199
587.092	206
587.107	198
587.122	195
587.138	213
587.153	242
587.169	285
587.184	318
587.199	368
587.215	420
587.23	524
587.246	621
587.261	717
587.277	778
587.292	808
587.307	887
587.323	1020
587.338	1066
587.354	944
587.369	741
587.384	491
587.4	361
587.415	281
587.431	244
587.446	223
587.461	217
587.477	182
587.492	165
587.508	127
587.523	126
587.538	122
587.554	121
587.569	115
587.585	109
587.6	110
587.615	106
587.631	100
587.646	87
587.662	83
587.677	82
587.692	85
587.708	86
587.723	103
587.739	111
587.754	110
587.769	107
587.785	106
587.8	99
587.816	92
587.831	87
587.847	93
587.862	104
587.877	112
587.893	114
587.908	121
587.924	117
587.939	116
587.955	119
587.97	119
587.985	117
588.001	112
588.016	119
588.032	116
588.047	119
588.062	118
588.078	124
588.093	151
588.109	166
588.124	168
588.139	182
588.155	210
588.17	258
588.186	315
588.201	394
588.217	474
588.232	538
588.247	646
588.263	899
588.278	1303
588.294	1560
588.309	1468
588.324	1322
588.34	1129
588.355	925
588.371	639
588.386	465
588.402	321
588.417	242
588.433	223
588.448	217
588.463	192
588.479	181
588.494	167
588.51	158
588.525	131
588.54	113
588.556	114
588.571	117
588.587	111
588.602	114
588.617	124
588.633	116
588.648	105
588.664	92
588.679	96
588.695	108
588.71	145
588.726	155
588.741	151
588.756	144
588.772	133
588.787	130
588.803	111
588.818	104
588.833	109
588.849	113
588.864	124
588.88	118
588.895	113
588.911	109
588.926	105
588.942	105
588.957	107
588.972	103
588.988	98
589.003	101
589.019	114
589.034	134
589.049	141
589.065	143
589.08	143
589.096	140
589.111	147
589.127	159
589.142	186
589.158	216
589.173	253
589.188	309
589.204	408
589.219	534
589.235	718
589.25	1147
589.265	2288
589.281	3351
589.296	3555
589.312	2949
589.327	2044
589.343	1498
589.358	1015
589.374	742
589.389	505
589.404	380
589.42	268
589.435	259
589.451	250
589.466	262
589.482	258
589.497	235
589.512	203
589.528	188
589.543	174
589.559	163
589.574	137
589.59	129
589.605	123
589.62	118
589.636	104
589.651	106
589.667	96
589.682	84
589.698	76
589.713	91
589.729	102
589.744	100
589.759	102
589.775	104
589.79	96
589.806	101
589.821	118
589.837	143
589.852	154
589.867	150
589.883	136
589.898	127
589.914	122
589.929	127
589.945	129
589.96	129
589.976	123
589.991	128
590.006	121
590.022	102
590.037	96
590.053	110
590.068	115
590.084	110
590.099	124
590.115	129
590.13	153
590.145	181
590.161	262
590.176	425
590.192	702
590.207	950
590.223	1312
590.238	1621
590.254	1842
590.269	2241
590.284	2734
590.3	2997
590.315	2700
590.331	2154
590.346	1428
590.362	968
590.377	618
590.393	430
590.408	311
590.423	268
590.439	233
590.454	265
590.47	275
590.485	270
590.501	205
590.516	173
590.532	156
590.547	150
590.562	137
590.578	131
590.593	128
590.609	148
590.624	164
590.64	159
590.655	146
590.671	148
590.686	148
590.702	130
590.717	117
590.732	106
590.748	98
590.763	93
590.779	92
590.794	100
590.81	112
590.825	119
590.841	126
590.856	138
590.871	147
590.887	139
590.902	137
590.918	142
590.933	134
590.949	133
590.964	145
590.98	151
590.995	155
591.011	157
591.026	163
591.042	147
591.057	127
591.072	121
591.088	118
591.103	129
591.119	146
591.134	146
591.15	187
591.165	260
591.181	406
591.196	528
591.212	781
591.227	1206
591.242	1691
591.258	1865
591.273	1750
591.289	1697
591.304	1606
591.32	1471
591.335	1178
591.351	918
591.366	642
591.382	480
591.397	333
591.413	269
591.428	238
591.443	261
591.459	282
591.474	302
591.49	292
591.505	256
591.521	205
591.536	174
591.552	172
591.567	175
591.583	152
591.598	136
591.614	111
591.629	95
591.644	97
591.66	106
591.675	117
591.691	124
591.706	131
591.722	128
591.737	137
591.753	146
591.768	146
591.784	141
591.799	135
591.814	133
591.83	132
591.846	147
591.861	177
591.876	162
591.892	151
591.907	141
591.923	135
591.938	124
591.954	104
591.969	104
591.985	118
592	133
592.016	130
592.031	136
592.047	137
592.062	145
592.077	142
592.093	156
592.108	156
592.124	150
592.139	155
592.155	171
592.17	246
592.186	316
592.201	425
592.217	533
592.232	755
592.248	957
592.263	1011
592.279	953
592.294	859
592.309	808
592.325	717
592.341	627
592.356	489
592.371	371
592.387	264
592.402	216
592.418	192
592.433	199
592.449	212
592.464	231
592.48	232
592.495	213
592.511	166
592.526	135
592.542	127
592.557	126
592.573	121
592.588	119
592.604	126
592.619	130
592.635	123
592.65	120
592.665	111
592.681	104
592.696	101
592.712	108
592.727	125
592.743	131
592.758	124
592.774	111
592.789	104
592.805	111
592.82	144
592.836	159
592.851	159
592.867	153
592.882	156
592.898	159
592.913	149
592.928	143
592.944	136
592.96	125
592.975	125
592.99	127
593.006	136
593.021	146
593.037	160
593.052	154
593.068	154
593.083	143
593.099	139
593.114	160
593.13	155
593.145	149
593.161	184
593.176	232
593.192	305
593.207	374
593.223	435
593.238	512
593.254	596
593.269	716
593.285	854
593.3	919
593.316	1190
593.331	1754
593.347	2220
593.362	2060
593.378	1462
593.393	1051
593.409	650
593.424	436
593.439	314
593.455	287
593.471	286
593.486	293
593.501	268
593.517	232
593.532	205
593.548	226
593.563	371
593.579	556
593.594	606
593.61	525
593.625	349
593.641	237
593.656	169
593.672	136
593.687	132
593.703	117
593.718	105
593.734	100
593.749	102
593.765	104
593.78	121
593.796	135
593.811	143
593.827	140
593.842	150
593.858	130
593.873	126
593.889	126
593.904	124
593.92	126
593.935	133
593.951	134
593.966	145
593.982	140
593.997	149
594.013	141
594.028	130
594.044	122
594.059	158
594.075	188
594.09	182
594.106	157
594.121	153
594.137	150
594.152	179
594.168	228
594.183	311
594.199	369
594.214	411
594.23	542
594.245	1249
594.261	2839
594.276	4758
594.292	5317
594.307	4268
594.323	3171
594.338	2223
594.354	1747
594.369	1304
594.385	971
594.4	646
594.415	466
594.431	336
594.447	285
594.462	288
594.477	298
594.493	284
594.509	248
594.524	202
594.539	193
594.555	233
594.571	300
594.586	340
594.601	311
594.617	254
594.633	237
594.648	239
594.664	222
594.679	193
594.695	161
594.71	131
594.726	119
594.741	129
594.757	132
594.772	128
594.788	124
594.803	113
594.819	110
594.834	125
594.85	123
594.865	123
594.881	128
594.896	148
594.912	162
594.927	159
594.943	139
594.958	121
594.974	115
594.989	123
595.005	141
595.02	154
595.036	152
595.051	123
595.067	111
595.082	125
595.098	146
595.113	162
595.129	165
595.144	172
595.16	204
595.175	257
595.191	322
595.206	352
595.222	386
595.237	470
595.253	853
595.268	1729
595.284	2401
595.299	2396
595.315	1912
595.33	1295
595.346	927
595.361	703
595.377	594
595.392	449
595.408	321
595.423	224
595.439	180
595.454	177
595.47	179
595.486	193
595.501	191
595.516	192
595.532	189
595.548	184
595.563	198
595.579	200
595.594	187
595.61	149
595.625	134
595.641	142
595.656	140
595.672	124
595.687	117
595.703	123
595.718	130
595.734	127
595.749	123
595.765	122
595.78	125
595.796	120
595.811	123
595.827	138
595.842	128
595.858	125
595.873	134
595.889	124
595.904	126
595.92	138
595.935	140
595.951	140
595.966	128
595.982	121
595.997	122
596.013	136
596.029	135
596.044	129
596.06	129
596.075	137
596.091	148
596.106	165
596.122	158
596.137	154
596.153	158
596.168	216
596.184	295
596.199	355
596.215	364
596.23	364
596.246	468
596.261	742
596.277	1010
596.292	1085
596.308	956
596.323	680
596.339	487
596.355	356
596.37	313
596.386	246
596.401	216
596.417	193
596.432	182
596.448	165
596.463	150
596.479	130
596.494	141
596.51	155
596.525	146
596.541	148
596.556	201
596.572	277
596.587	309
596.603	277
596.619	238
596.634	200
596.649	168
596.665	147
596.681	115
596.696	94
596.712	94
596.727	93
596.743	108
596.758	119
596.774	124
596.789	127
596.805	121
596.82	116
596.836	114
596.851	124
596.867	127
596.883	108
596.898	103
596.913	105
596.929	106
596.945	109
596.96	101
596.976	95
596.991	94
597.007	96
597.022	86
597.038	85
597.053	100
597.069	110
597.084	111
597.1	116
597.115	141
597.131	164
597.146	189
597.162	279
597.178	427
597.193	569
597.209	577
597.224	509
597.24	493
597.255	551
597.271	601
597.286	611
597.302	575
597.317	494
597.333	426
597.348	323
597.364	284
597.38	233
597.395	200
597.411	172
597.426	160
597.442	163
597.457	164
597.473	154
597.488	142
597.504	136
597.519	143
597.535	131
597.551	137
597.566	165
597.582	203
597.597	205
597.613	177
597.628	147
597.644	124
597.659	113
597.675	105
597.69	97
597.706	99
597.721	114
597.737	113
597.753	118
597.768	128
597.784	133
597.799	121
597.815	119
597.83	112
597.846	118
597.861	110
597.877	103
597.892	111
597.908	117
597.923	122
597.939	122
597.955	100
597.97	97
597.986	111
598.001	111
598.017	107
598.032	112
598.048	122
598.063	121
598.079	122
598.095	126
598.11	143
598.126	150
598.141	161
598.157	235
598.172	420
598.188	653
598.203	764
598.219	674
598.235	577
598.25	492
598.266	472
598.281	487
598.297	478
598.312	409
598.328	325
598.343	246
598.359	227
598.374	201
598.39	190
598.405	194
598.421	207
598.437	188
598.452	167
598.468	138
598.483	122
598.499	107
598.514	97
598.53	97
598.545	106
598.561	114
598.577	111
598.592	105
598.608	86
598.623	94
598.639	103
598.654	113
598.67	114
598.686	102
598.701	99
598.717	99
598.732	105
598.748	104
598.763	97
598.779	91
598.794	86
598.81	90
598.826	95
598.841	98
598.857	95
598.872	88
598.888	91
598.903	100
598.919	111
598.934	120
598.95	123
598.966	125
598.981	136
598.997	131
599.012	129
599.028	135
599.043	142
599.059	140
599.074	131
599.09	120
599.106	116
599.121	138
599.137	175
599.152	221
599.168	294
599.183	383
599.199	457
599.215	472
599.23	456
599.246	442
599.261	463
599.277	465
599.292	453
599.308	461
599.323	434
599.339	349
599.355	303
599.37	264
599.386	231
599.401	209
599.417	196
599.432	195
599.448	188
599.463	190
599.479	179
599.495	152
599.51	138
599.526	140
599.541	148
599.557	139
599.572	133
599.588	109
599.604	101
599.619	97
599.635	93
599.65	89
599.666	96
599.681	111
599.697	111
599.712	99
599.728	88
599.744	90
599.759	97
599.775	104
599.79	114
599.806	110
599.822	105
599.837	105
599.853	96
599.868	78
599.884	79
599.899	92
599.915	96
599.931	107
599.946	129
599.962	132
599.977	131
599.993	131
600.008	137
600.024	134
600.039	125
600.055	101
600.071	98
600.086	92
600.102	101
600.117	128
600.133	162
600.149	226
600.164	334
600.18	483
600.195	574
600.211	553
600.226	498
600.242	482
600.258	524
600.273	529
600.289	539
600.304	503
600.32	469
600.335	391
600.351	345
600.367	273
600.382	242
600.398	216
600.413	197
600.429	193
600.444	184
600.46	176
600.476	169
600.491	150
600.507	136
600.522	122
600.538	120
600.553	117
600.569	111
600.585	109
600.6	119
600.616	141
600.631	140
600.647	128
600.663	111
600.678	108
600.694	111
600.709	106
600.725	112
600.74	124
600.756	122
600.772	121
600.787	106
600.803	110
600.818	111
600.834	115
600.85	122
600.865	127
600.881	123
600.896	118
600.912	116
600.928	103
600.943	104
600.959	106
600.974	119
600.99	122
601.005	128
601.021	131
601.037	129
601.052	143
601.068	149
601.083	151
601.099	157
601.115	193
601.13	232
601.146	287
601.161	333
601.177	390
601.192	438
601.208	505
601.224	646
601.239	837
601.255	932
601.27	906
601.286	838
601.302	798
601.317	753
601.333	683
601.348	620
601.364	497
601.38	408
601.395	329
601.411	305
601.426	278
601.442	263
601.457	240
601.473	234
601.489	226
601.504	207
601.52	192
601.535	183
601.551	176
601.567	181
601.582	170
601.598	168
601.613	156
601.629	162
601.644	173
601.66	159
601.676	151
601.691	147
601.707	144
601.722	155
601.738	177
601.754	192
601.769	185
601.785	188
601.801	209
601.816	197
601.832	177
601.847	199
601.863	238
601.878	259
601.894	255
601.91	264
601.925	280
601.941	276
601.956	264
601.972	262
601.988	299
602.003	319
602.019	329
602.034	322
602.05	306
602.066	324
602.081	365
602.097	404
602.112	439
602.128	458
602.144	539
602.159	603
602.175	661
602.19	753
602.206	1107
602.222	1825
602.237	2636
602.253	2798
602.268	2296
602.284	1802
602.3	1395
602.315	1169
602.331	970
602.346	837
602.362	697
602.378	615
602.393	529
602.409	488
602.424	480
602.44	488
602.456	465
602.471	462
602.487	473
602.503	452
602.518	419
602.534	406
602.549	396
602.565	401
602.581	383
602.596	385
602.612	400
602.627	411
602.643	443
602.659	440
602.674	411
602.69	394
602.705	398
602.721	401
602.736	409
602.752	445
602.768	504
602.783	550
602.799	610
602.815	626
602.83	603
602.846	598
602.861	585
602.877	637
602.893	757
602.908	813
602.924	839
602.939	853
602.955	852
602.971	844
602.986	867
603.002	913
603.018	1008
603.033	1046
603.049	1097
603.064	1140
603.08	1169
603.096	1162
603.111	1274
603.127	1311
603.142	1491
603.158	1581
603.174	1615
603.189	1615
603.205	1859
603.221	3081
603.236	6272
603.252	9021
603.267	9575
603.283	8306
603.298	6319
603.314	4970
603.33	4015
603.345	3574
603.361	2858
603.377	2483
603.392	2168
603.408	1977
603.423	1771
603.439	1588
603.455	1403
603.47	1312
603.486	1269
603.501	1247
603.517	1214
603.533	1185
603.548	1099
603.564	1065
603.58	1035
603.595	1028
603.611	1089
603.626	1028
603.642	1006
603.658	985
603.673	954
603.689	931
603.705	913
603.72	894
603.736	896
603.751	931
603.767	927
603.783	921
603.798	970
603.814	937
603.83	889
603.845	915
603.861	900
603.876	945
603.892	955
603.908	934
603.923	929
603.939	911
603.955	832
603.97	859
603.986	928
604.001	941
604.017	981
604.033	1011
604.048	995
604.064	983
604.08	945
604.095	970
604.111	1008
604.126	1027
604.142	1140
604.158	1264
604.173	1413
604.189	1597
604.205	2697
604.22	8246
604.236	23219
604.251	37305
604.267	42235
604.283	36735
604.298	25153
604.314	15901
604.33	8637
604.345	5553
604.361	3553
604.376	2756
604.392	2175
604.408	1863
604.423	1690
604.439	1569
604.455	1385
604.47	1271
604.486	1178
604.501	1125
604.517	1101
604.533	1082
604.548	1041
604.564	1037
604.58	1034
604.595	1032
604.611	1054
604.626	1038
604.642	1087
604.658	1150
604.673	1144
604.689	1064
604.705	972
604.72	959
604.736	993
604.752	1059
604.767	1164
604.783	1210
604.798	1257
604.814	1207
604.83	1150
604.845	1205
604.861	1209
604.877	1258
604.892	1294
604.908	1296
604.924	1364
604.939	1457
604.955	1423
604.971	1400
604.986	1382
605.002	1362
605.017	1426
605.033	1444
605.049	1404
605.064	1424
605.08	1429
605.096	1435
605.111	1487
605.127	1553
605.143	1736
605.158	1890
605.174	2150
605.189	2709
605.205	5005
605.221	20741
605.236	91197
605.252	201267
605.268	313902
605.283	338652
605.299	279454
605.314	201499
605.33	122444
605.346	73783
605.361	35211
605.377	19008
605.393	10455
605.408	7104
605.424	5257
605.44	4615
605.455	4130
605.471	3664
605.487	3154
605.502	2872
605.518	2720
605.534	2608
605.549	2471
605.565	2567
605.58	2718
605.596	2778
605.612	2902
605.627	2751
605.643	2749
605.659	2792
605.674	2704
605.69	2663
605.706	2635
605.721	2577
605.737	2529
605.753	2559
605.768	2581
605.784	2731
605.799	2925
605.815	2905
605.831	2791
605.846	3062
605.862	3116
605.878	3428
605.893	3776
605.909	4071
605.925	4192
605.94	3972
605.956	3543
605.972	3535
605.987	3551
606.003	3602
606.019	3879
606.034	3958
606.05	3895
606.066	4050
606.081	4048
606.097	4019
606.112	4128
606.128	4078
606.144	4366
606.159	4933
606.175	6282
606.191	9254
606.206	25575
606.222	110792
606.238	403983
606.253	811830
606.269	1120560
606.285	1138730
606.3	963459
606.316	728263
606.332	447434
606.347	252465
606.363	105729
606.379	44741
606.394	17354
606.41	10041
606.426	7704
606.441	8260
606.457	8727
606.472	7753
606.488	6593
606.504	6569
606.519	6530
606.535	6059
606.551	5660
606.566	6082
606.582	6345
606.598	5991
606.613	5715
606.629	5356
606.645	5243
606.66	5102
606.676	4888
606.692	4629
606.707	4059
606.723	3528
606.739	3042
606.754	2937
606.77	2940
606.786	3092
606.801	3248
606.817	3314
606.833	3640
606.848	4047
606.864	4087
606.88	4144
606.895	4571
606.911	4971
606.927	4952
606.942	4580
606.958	3969
606.973	3839
606.989	3778
607.005	3707
607.02	3608
607.036	3587
607.052	3597
607.067	3604
607.083	3605
607.099	3633
607.115	3825
607.13	3887
607.146	4242
607.162	4567
607.177	5052
607.193	5948
607.208	10180
607.224	38124
607.24	152989
607.255	324477
607.271	486527
607.287	506814
607.303	407267
607.318	289540
607.334	170954
607.35	96529
607.365	41949
607.381	21834
607.396	12514
607.412	8904
607.428	7190
607.443	6708
607.459	6107
607.475	5499
607.49	4802
607.506	4356
607.522	3651
607.538	2975
607.553	2374
607.569	2240
607.585	2092
607.6	1916
607.616	2069
607.631	2154
607.647	2352
607.663	2486
607.678	2509
607.694	2476
607.71	2328
607.726	2203
607.741	2115
607.757	2144
607.773	2177
607.788	2224
607.804	2350
607.82	2240
607.835	2029
607.851	2076
607.867	2021
607.882	2062
607.898	2235
607.914	2436
607.929	2532
607.945	2432
607.961	2111
607.976	2081
607.992	2019
608.008	2004
608.023	2019
608.039	2039
608.055	2044
608.07	2060
608.086	1938
608.102	1864
608.117	1960
608.133	1994
608.149	2042
608.164	2133
608.18	2434
608.196	3002
608.212	4664
608.227	14330
608.243	55214
608.259	110673
608.274	154156
608.29	152736
608.306	115639
608.321	77131
608.337	41238
608.353	21960
608.368	10451
608.384	6848
608.4	4863
608.415	3924
608.431	3213
608.447	2810
608.462	2354
608.478	2163
608.494	1994
608.509	1923
608.525	1794
608.541	1648
608.556	1441
608.572	1394
608.588	1322
608.604	1225
608.619	1214
608.635	1224
608.65	1315
608.666	1317
608.682	1269
608.698	1268
608.713	1243
608.729	1240
608.745	1223
608.76	1236
608.776	1282
608.792	1270
608.807	1285
608.823	1239
608.839	1191
608.854	1232
608.87	1127
608.886	1107
608.902	1198
608.917	1284
608.933	1330
608.949	1288
608.964	1158
608.98	1071
608.996	1026
609.011	1073
609.027	1190
609.043	1237
609.058	1248
609.074	1269
609.09	1188
609.106	1142
609.121	1138
609.137	1120
609.153	1162
609.168	1229
609.184	1271
609.2	1406
609.215	1711
609.231	3703
609.247	12701
609.262	24977
609.278	32973
609.294	30937
609.309	21818
609.325	13682
609.341	7251
609.356	4544
609.372	2808
609.388	2212
609.404	1821
609.419	1516
609.435	1286
609.451	1164
609.466	1070
609.482	1085
609.498	1065
609.514	1074
609.529	1024
609.545	988
609.561	893
609.576	876
609.592	857
609.608	850
609.623	882
609.639	877
609.655	853
609.67	846
609.686	836
609.702	805
609.717	744
609.733	703
609.749	684
609.765	722
609.78	762
609.796	833
609.812	897
609.827	835
609.843	727
609.859	731
609.875	661
609.89	673
609.906	693
609.922	734
609.937	794
609.953	801
609.969	720
609.984	704
610	654
610.016	625
610.032	684
610.047	764
610.063	814
610.079	837
610.094	783
610.11	719
610.126	742
610.141	712
610.157	702
610.173	758
610.188	901
610.204	1057
610.22	1160
610.236	1669
610.251	3536
610.267	5575
610.283	6280
610.298	5375
610.314	3748
610.33	2520
610.346	1721
610.361	1437
610.377	1115
610.393	977
610.408	892
610.424	803
610.44	717
610.456	673
610.471	656
610.487	669
610.503	675
610.518	652
610.534	640
610.55	633
610.566	593
610.581	575
610.597	563
610.613	535
610.628	578
610.644	605
610.66	605
610.675	602
610.691	562
610.707	532
610.722	479
610.738	467
610.754	482
610.77	538
610.785	561
610.801	562
610.817	585
610.832	565
610.848	526
610.864	520
610.88	505
610.895	516
610.911	574
610.927	625
610.942	619
610.958	598
610.974	498
610.99	450
611.005	433
611.021	471
611.037	550
611.053	610
611.068	642
611.084	650
611.1	582
611.115	503
611.131	513
611.147	538
611.163	586
611.178	661
611.194	861
611.21	1056
611.225	1109
611.241	1213
611.257	1538
611.273	1812
611.288	1759
611.304	1539
611.32	1330
611.335	1127
611.351	994
611.367	904
611.383	737
611.398	666
611.414	589
611.43	568
611.445	548
611.461	539
611.477	541
611.493	550
611.508	550
611.524	536
611.54	504
611.556	483
611.571	454
611.587	429
611.603	404
611.618	393
611.634	425
611.65	471
611.665	522
611.681	500
611.697	471
611.713	421
611.728	373
611.744	359
611.76	397
611.776	440
611.791	476
611.807	491
611.823	480
611.838	436
611.854	403
611.87	435
611.886	442
611.901	460
611.917	484
611.933	497
611.949	499
611.964	463
611.98	413
611.996	400
612.011	397
612.027	409
612.043	456
612.059	508
612.074	487
612.09	460
612.106	430
612.122	427
612.137	442
612.153	437
612.169	502
612.184	726
612.2	1071
612.216	1203
612.232	1194
612.247	1317
612.263	1891
612.279	2363
612.295	2368
612.31	2011
612.326	1553
612.342	1170
612.357	905
612.373	775
612.389	601
612.405	520
612.42	495
612.436	469
612.452	442
612.468	443
612.483	442
612.499	470
612.515	485
612.531	462
612.546	450
612.562	455
612.578	415
612.593	396
612.609	384
612.625	397
612.641	426
612.656	434
612.672	458
612.688	443
612.704	395
612.719	349
612.735	324
612.751	315
612.767	330
612.782	365
612.798	408
612.814	442
612.83	437
612.845	392
612.861	348
612.877	337
612.893	331
612.908	360
612.924	395
612.94	425
612.956	441
612.971	435
612.987	392
613.003	381
613.018	393
613.034	404
613.05	430
613.066	453
613.081	431
613.097	422
613.113	397
613.129	377
613.144	413
613.16	427
613.176	458
613.192	527
613.207	636
613.223	712
613.239	733
613.255	858
613.27	1163
613.286	1394
613.302	1425
613.317	1370
613.333	1312
613.349	1136
613.365	892
613.38	725
613.396	544
613.412	488
613.428	449
613.443	419
613.459	431
613.475	403
613.491	373
613.506	390
613.522	393
613.538	382
613.554	368
613.569	358
613.585	315
613.601	300
613.617	285
613.632	306
613.648	365
613.664	397
613.68	403
613.695	405
613.711	376
613.727	336
613.743	302
613.758	305
613.774	329
613.79	328
613.806	341
613.821	353
613.837	379
613.853	384
613.869	354
613.884	362
613.9	347
613.916	372
613.932	394
613.947	418
613.963	403
613.979	364
613.995	331
614.01	332
614.026	329
614.042	324
614.058	357
614.073	353
614.089	342
614.105	349
614.121	356
614.136	337
614.152	397
614.168	454
614.184	619
614.199	822
614.215	933
614.231	876
614.247	773
614.263	772
614.278	864
614.294	905
614.31	809
614.326	725
614.341	724
614.357	676
614.373	620
614.389	559
614.404	466
614.42	406
614.436	376
614.452	395
614.467	415
614.483	396
614.499	385
614.515	391
614.53	358
614.546	353
614.562	355
614.578	316
614.593	287
614.609	292
614.625	285
614.641	294
614.656	329
614.672	325
614.688	292
614.704	279
614.72	255
614.735	271
614.751	282
614.767	308
614.783	319
614.798	315
614.814	315
614.83	341
614.846	377
614.861	372
614.877	341
614.893	325
614.909	298
614.924	328
614.94	376
614.956	348
614.972	331
614.987	312
615.003	300
615.019	287
615.035	290
615.051	288
615.066	315
615.082	335
615.098	320
615.114	315
615.129	316
615.145	347
615.161	434
615.177	485
615.192	557
615.208	589
615.224	575
615.24	556
615.255	603
615.271	826
615.287	1210
615.303	1341
615.319	1156
615.334	972
615.35	808
[truncated: 668 more rows]
