# Supplementary material for: Regio- and sequence-controlled conjugated topological oligomers and polymers via boronate-tag assisted solution-phase strategy
Source: Nat Commun. 2021 Oct 6;12:5853. doi: 10.1038/s41467-021-26186-y (PMC8494804; doi:10.1038/s41467-021-26186-y)
Supplement: Supplementary file 2 — Source Data [file 41467_2021_26186_MOESM2_ESM.zip › Figure 2d-ABCD.xlsx]

## Sheet: Sheet1
709.961	167
709.977	169
709.994	189
710.011	182
710.028	169
710.045	167
710.062	173
710.079	180
710.096	175
710.113	188
710.13	257
710.147	424
710.164	653
710.181	808
710.198	784
710.215	601
710.231	441
710.249	347
710.265	348
710.282	376
710.299	379
710.316	380
710.333	369
710.35	366
710.367	369
710.384	353
710.401	306
710.418	277
710.435	265
710.452	273
710.469	279
710.486	278
710.503	281
710.519	260
710.537	233
710.553	186
710.57	160
710.587	135
710.604	144
710.621	161
710.638	165
710.655	149
710.672	131
710.689	130
710.706	136
710.723	166
710.74	183
710.757	167
710.774	148
710.791	141
710.808	143
710.825	146
710.841	147
710.859	158
710.875	173
710.892	186
710.909	182
710.926	159
710.943	162
710.96	191
710.977	192
710.994	185
711.011	164
711.028	148
711.045	135
711.062	104
711.079	110
711.096	140
711.113	176
711.13	193
711.147	237
711.164	342
711.181	435
711.197	442
711.215	414
711.231	338
711.248	306
711.265	297
711.282	299
711.299	300
711.316	350
711.333	393
711.35	401
711.367	419
711.384	432
711.401	447
711.418	412
711.435	359
711.452	306
711.469	258
711.486	217
711.503	196
711.52	203
711.537	234
711.554	247
711.571	236
711.587	239
711.604	220
711.621	191
711.638	149
711.655	129
711.672	120
711.689	135
711.706	146
711.723	159
711.74	143
711.757	131
711.774	126
711.791	135
711.808	142
711.825	145
711.842	144
711.859	137
711.876	130
711.893	133
711.91	126
711.927	124
711.944	125
711.961	149
711.978	175
711.995	174
712.011	154
712.029	158
712.045	176
712.062	185
712.079	175
712.096	160
712.113	173
712.13	209
712.147	274
712.164	372
712.181	459
712.198	463
712.215	374
712.232	305
712.249	252
712.266	256
712.283	260
712.3	293
712.317	331
712.334	375
712.351	373
712.368	381
712.385	354
712.402	335
712.419	279
712.436	286
712.453	295
712.47	299
712.486	271
712.504	237
712.52	214
712.537	214
712.554	230
712.571	244
712.588	241
712.605	231
712.622	217
712.639	210
712.656	193
712.673	174
712.69	166
712.707	173
712.724	182
712.741	197
712.758	221
712.775	214
712.792	195
712.809	194
712.826	185
712.843	172
712.86	173
712.877	191
712.894	212
712.911	221
712.928	192
712.945	162
712.962	142
712.979	131
712.996	121
713.013	126
713.03	138
713.047	145
713.064	141
713.081	143
713.097	147
713.115	150
713.131	197
713.149	242
713.165	268
713.182	269
713.199	252
713.216	238
713.233	225
713.25	225
713.267	255
713.284	315
713.301	391
713.318	486
713.335	644
713.352	743
713.369	824
713.386	788
713.403	631
713.42	512
713.437	401
713.454	347
713.471	301
713.488	270
713.505	263
713.522	261
713.539	231
713.556	205
713.573	190
713.59	194
713.607	192
713.624	190
713.641	178
713.658	184
713.675	180
713.692	164
713.709	142
713.726	127
713.743	118
713.76	103
713.777	89
713.794	96
713.811	113
713.828	147
713.845	169
713.862	173
713.879	155
713.896	134
713.913	121
713.93	124
713.947	138
713.964	159
713.981	157
713.997	149
714.014	138
714.032	155
714.048	159
714.066	150
714.082	153
714.1	170
714.116	191
714.133	211
714.15	219
714.167	226
714.184	222
714.201	213
714.218	199
714.235	213
714.252	253
714.269	291
714.286	354
714.303	461
714.32	608
714.337	748
714.354	811
714.371	805
714.388	647
714.405	556
714.422	466
714.439	395
714.456	340
714.473	319
714.49	286
714.507	277
714.524	251
714.541	237
714.558	219
714.575	204
714.592	174
714.609	147
714.626	140
714.643	144
714.66	163
714.677	167
714.694	171
714.711	174
714.728	180
714.745	179
714.762	163
714.779	148
714.796	155
714.813	169
714.83	178
714.847	180
714.864	183
714.881	173
714.898	164
714.915	147
714.932	137
714.949	137
714.966	141
714.983	135
715	132
715.017	129
715.034	141
715.051	149
715.068	161
715.085	192
715.102	215
715.119	218
715.136	197
715.153	185
715.17	179
715.187	177
715.204	184
715.221	192
715.238	244
715.255	352
715.272	513
715.289	736
715.306	1174
715.323	1522
715.34	1673
715.357	1515
715.374	1172
715.391	900
715.408	646
715.425	511
715.442	430
715.459	415
715.476	388
715.493	362
715.51	308
715.527	246
715.544	207
715.561	208
715.578	220
715.595	209
715.612	192
715.629	185
715.646	168
715.663	150
715.68	146
715.697	158
715.714	173
715.731	179
715.748	190
715.765	200
715.782	207
715.799	209
715.816	192
715.833	184
715.85	185
715.867	167
715.884	142
715.901	141
715.918	156
715.935	176
715.952	185
715.969	196
715.986	201
716.003	215
716.02	211
716.037	192
716.054	157
716.071	143
716.088	150
716.105	169
716.122	178
716.139	189
716.157	196
716.173	205
716.191	280
716.207	379
716.225	492
716.241	623
716.259	1024
716.275	1527
716.293	1946
716.31	2073
716.327	2035
716.344	1874
716.361	1452
716.378	1116
716.395	820
716.412	625
716.429	540
716.446	549
716.463	545
716.48	513
716.497	445
716.514	391
716.531	308
716.548	255
716.565	222
716.582	222
716.599	207
716.616	196
716.633	166
716.65	162
716.667	154
716.684	170
716.701	167
716.718	165
716.735	184
716.752	185
716.769	191
716.786	192
716.803	176
716.82	148
716.837	154
716.854	167
716.871	153
716.888	147
716.905	145
716.922	153
716.939	172
716.956	172
716.973	178
716.99	193
717.007	190
717.024	201
717.041	185
717.058	185
717.075	196
717.092	207
717.11	209
717.126	207
717.144	186
717.16	193
717.178	214
717.195	269
717.212	313
717.229	359
717.246	500
717.263	837
717.28	1402
717.297	1705
717.314	1659
717.331	1519
717.348	1294
717.365	1144
717.382	933
717.399	768
717.416	584
717.433	503
717.45	463
717.467	447
717.484	408
717.501	351
717.518	294
717.535	255
717.552	215
717.569	208
717.586	191
717.603	198
717.62	196
717.637	191
717.654	171
717.671	168
717.688	161
717.705	174
717.722	198
717.74	202
717.756	196
717.774	196
717.791	195
717.808	183
717.825	183
717.842	175
717.859	164
717.876	159
717.893	172
717.91	199
717.927	229
717.944	242
717.961	217
717.978	196
717.995	186
718.012	179
718.029	174
718.046	174
718.063	187
718.08	196
718.097	211
718.114	227
718.131	234
718.148	251
718.165	445
718.182	1048
718.199	2038
718.216	2598
718.233	2454
718.25	1920
718.268	1522
718.285	1486
718.302	1357
718.319	1282
718.336	1093
718.353	954
718.37	777
718.387	655
718.404	523
718.421	510
718.438	454
718.455	489
718.472	538
718.489	539
718.506	450
718.523	375
718.54	287
718.557	267
718.574	254
718.591	232
718.608	210
718.625	207
718.642	201
718.659	211
718.677	213
718.693	216
718.711	234
718.728	239
718.745	229
718.762	218
718.779	224
718.796	244
718.813	243
718.83	255
718.847	260
718.864	288
718.881	297
718.898	295
718.915	274
718.932	249
718.949	232
718.966	220
718.983	221
719	238
719.017	235
719.034	223
719.051	209
719.068	205
719.086	205
719.103	206
719.12	218
719.137	246
719.154	369
719.171	931
719.188	2764
719.205	4822
719.222	5673
719.239	4974
719.256	3467
719.273	2421
719.29	1571
719.307	1206
719.324	997
719.341	899
719.358	779
719.375	691
719.392	595
719.409	547
719.427	491
719.444	442
719.461	406
719.478	408
719.495	381
719.512	325
719.529	266
719.546	260
719.563	266
719.58	226
719.597	198
719.614	215
719.631	216
719.648	221
719.665	211
719.682	214
719.699	243
719.716	255
719.734	230
719.75	198
719.768	183
719.785	185
719.802	201
719.819	219
719.836	216
719.853	246
719.87	276
719.887	300
719.904	285
719.921	263
719.938	230
719.955	214
719.972	233
719.989	264
720.006	263
720.023	230
720.04	219
720.058	257
720.075	283
720.092	279
720.109	256
720.126	251
720.143	283
720.16	576
720.177	2146
720.194	4986
720.211	8015
720.228	8268
720.245	6447
720.262	4407
720.279	2520
720.296	1608
720.313	1083
720.331	865
720.348	761
720.365	677
720.382	551
720.399	469
720.416	411
720.433	419
720.45	467
720.467	670
720.484	903
720.501	1009
720.518	845
720.535	696
720.552	518
720.569	432
720.587	341
720.604	302
720.621	266
720.638	253
720.655	257
720.672	253
720.689	221
720.706	210
720.723	205
720.74	236
720.757	237
720.774	212
720.791	208
720.808	196
720.825	166
720.842	146
720.86	148
720.877	176
720.894	204
720.911	202
720.928	185
720.945	199
720.962	224
720.979	223
720.996	217
721.013	206
721.03	200
721.047	216
721.064	224
721.081	229
721.098	257
721.116	277
721.133	265
721.15	272
721.167	451
721.184	1174
721.201	2636
721.218	3478
721.235	3141
721.252	2390
721.269	1560
721.286	1075
721.303	785
721.32	650
721.337	599
721.355	555
721.372	463
721.389	388
721.406	350
721.423	348
721.44	343
721.457	367
721.474	467
721.491	575
721.508	589
721.525	506
721.542	393
721.559	330
721.577	278
721.594	275
721.611	267
721.628	261
721.645	224
721.662	189
721.679	178
721.696	190
721.713	218
721.73	250
721.747	258
721.764	224
721.782	185
721.799	169
721.816	188
721.833	205
721.85	213
721.867	199
721.884	175
721.901	162
721.918	170
721.935	181
721.952	171
721.969	187
721.986	193
722.004	212
722.021	225
722.038	228
722.055	197
722.072	168
722.089	185
722.106	232
722.123	294
722.14	346
722.157	591
722.174	1519
722.191	4061
722.208	6275
722.226	6762
722.243	5673
722.26	3757
722.277	2316
722.294	1333
722.311	927
722.328	662
722.345	566
722.362	488
722.379	449
722.396	425
722.413	402
722.431	406
722.448	435
722.465	486
722.482	501
722.499	484
722.516	455
722.533	394
722.55	348
722.567	293
722.584	278
722.601	287
722.619	270
722.636	224
722.653	204
722.67	185
722.687	174
722.704	177
722.721	185
722.738	208
722.755	200
722.772	215
722.789	218
722.807	222
722.824	192
722.841	175
722.858	179
722.875	189
722.892	193
722.909	186
722.926	188
722.943	190
722.96	177
722.977	176
722.995	172
723.012	174
723.029	160
723.046	184
723.063	214
723.08	218
723.097	214
723.114	222
723.131	280
723.148	408
723.165	662
723.183	1364
723.2	2309
723.217	2909
723.234	2801
723.251	2086
723.268	1488
723.285	899
723.302	654
723.319	579
723.337	618
723.354	676
723.371	618
723.388	509
723.405	398
723.422	333
723.439	317
723.456	331
723.473	352
723.49	375
723.508	342
723.525	305
723.542	280
723.559	260
723.576	245
723.593	226
723.61	197
723.627	154
723.644	142
723.661	152
723.678	170
723.696	192
723.713	195
723.73	181
723.747	175
723.764	187
723.781	213
723.798	236
723.815	227
723.832	201
723.85	191
723.867	192
723.884	182
723.901	170
723.918	184
723.935	201
723.952	209
723.969	204
723.986	197
724.003	181
724.021	179
724.038	190
724.055	183
724.072	188
724.089	207
724.106	234
724.123	283
724.14	394
724.157	601
724.174	1296
724.192	2554
724.209	3697
724.226	3885
724.243	3031
724.26	2097
724.277	1306
724.294	919
724.311	634
724.328	558
724.346	530
724.363	505
724.38	452
724.397	406
724.414	366
724.431	331
724.448	292
724.465	278
724.482	268
724.5	259
724.517	257
724.534	264
724.551	262
724.568	247
724.585	223
724.602	187
724.619	182
724.636	185
724.654	212
724.671	226
724.688	217
724.705	200
724.722	163
724.739	143
724.756	152
724.773	175
724.79	182
724.808	181
724.825	166
724.842	178
724.859	177
724.876	196
724.893	198
724.91	193
724.927	170
724.944	156
724.962	156
724.979	180
724.996	202
725.013	208
725.03	223
725.047	216
725.064	184
725.082	179
725.099	205
725.116	227
725.133	274
725.15	336
725.167	515
725.184	851
725.201	1298
725.218	1525
725.236	1367
725.253	1135
725.27	839
725.287	665
725.304	530
725.321	494
725.338	487
725.355	490
725.372	436
725.39	429
725.407	377
725.424	345
725.441	312
725.458	283
725.475	258
725.492	236
725.51	221
725.527	232
725.544	234
725.561	263
725.578	270
725.595	251
725.612	207
725.629	208
725.646	210
725.664	218
725.681	185
725.698	164
725.715	153
725.732	144
725.749	147
725.766	157
725.784	160
725.801	148
725.818	168
725.835	199
725.852	226
725.869	226
725.886	214
725.903	205
725.92	195
725.938	181
725.955	180
725.972	172
725.989	149
726.006	145
726.023	158
726.04	171
726.058	174
726.075	179
726.092	196
726.109	238
726.126	308
726.143	411
726.16	551
726.177	685
726.195	811
726.212	865
726.229	857
726.246	742
726.263	596
726.28	457
726.297	356
726.314	338
726.332	342
726.349	356
726.366	396
726.383	428
726.4	374
726.417	329
726.434	328
726.452	315
726.469	273
726.486	271
726.503	274
726.52	272
726.537	259
726.554	247
726.572	228
726.589	204
726.606	190
726.623	180
726.64	166
726.657	151
726.674	163
726.692	188
726.709	206
726.726	201
726.743	171
726.76	152
726.777	155
726.794	139
726.811	135
726.829	158
726.846	185
726.863	188
726.88	174
726.897	182
726.914	190
726.931	195
726.948	192
726.966	205
726.983	203
727	201
727.017	230
727.034	272
727.051	273
727.068	269
727.086	250
727.103	233
727.12	256
727.137	282
727.154	349
727.171	429
727.188	532
727.206	579
727.223	565
727.24	563
727.257	557
727.274	609
727.291	657
727.308	695
727.326	768
727.343	759
727.36	718
727.377	762
727.394	745
727.411	715
727.428	650
727.446	692
727.463	796
727.48	865
727.497	797
727.514	751
727.531	719
727.549	662
727.566	581
727.583	544
727.6	484
727.617	488
727.634	538
727.651	573
727.669	623
727.686	577
727.703	509
727.72	500
727.737	507
727.754	513
727.771	554
727.789	545
727.806	509
727.823	523
727.84	515
727.857	560
727.874	624
727.891	594
727.909	604
727.926	604
727.943	578
727.96	596
727.977	593
727.994	597
728.012	586
728.029	608
728.046	694
728.063	801
728.08	884
728.097	861
728.115	844
728.132	953
728.149	1014
728.166	1113
728.183	1217
728.2	1267
728.217	1245
728.235	1274
728.252	1427
728.269	1729
728.286	2036
728.303	2167
728.32	2114
728.337	2085
728.355	2087
728.372	2145
728.389	2134
728.406	2084
728.423	2113
728.441	2058
728.458	2081
728.475	2079
728.492	1968
728.509	1913
728.526	1906
728.543	1850
728.561	1836
728.578	1870
728.595	1847
728.612	1910
728.629	1924
728.646	1867
728.663	1811
728.681	1848
728.698	1770
728.715	1852
728.732	1909
728.749	1883
728.766	1767
728.784	1721
728.801	1584
728.818	1600
728.835	1592
728.852	1594
728.87	1634
728.887	1678
728.904	1630
728.921	1580
728.938	1515
728.955	1540
728.972	1607
728.99	1549
729.007	1584
729.024	1550
729.041	1498
729.058	1474
729.075	1419
729.093	1420
729.11	1505
729.127	1516
729.144	1464
729.161	1473
729.178	1482
729.196	1465
729.213	1493
729.23	1634
729.247	1807
729.264	2581
729.281	4068
729.299	5286
729.316	5488
729.333	4858
729.35	4037
729.367	3596
729.384	3110
729.402	2788
729.419	2479
729.436	2171
729.453	1913
729.47	1914
729.487	1930
729.505	1864
729.522	1835
729.539	1657
729.556	1687
729.573	1662
729.591	1605
729.608	1624
729.625	1578
729.642	1527
729.659	1483
729.676	1495
729.693	1505
729.711	1487
729.728	1578
729.745	1598
729.762	1515
729.779	1475
729.797	1329
729.814	1367
729.831	1490
729.848	1546
729.865	1553
729.882	1442
729.9	1340
729.917	1307
729.934	1289
729.951	1291
729.968	1324
729.986	1343
730.003	1263
730.02	1271
730.037	1207
730.054	1251
730.071	1319
730.088	1286
730.106	1315
730.123	1361
730.14	1375
730.157	1379
730.174	1306
730.192	1313
730.209	1382
730.226	1490
730.243	2167
730.26	5031
730.278	12944
730.295	20590
730.312	23648
730.329	21708
730.346	15406
730.363	10740
730.381	6628
730.398	4436
730.415	3104
730.432	2475
730.449	2149
730.466	2054
730.484	1946
730.501	1855
730.518	1838
730.535	1851
730.552	1699
730.57	1635
730.587	1574
730.604	1644
730.621	1709
730.638	1656
730.655	1744
730.673	1719
730.69	1736
730.707	1749
730.724	1629
730.741	1609
730.759	1687
730.776	1765
730.793	1757
730.81	1851
730.827	1954
730.845	1908
730.862	1801
730.879	1818
730.896	1761
730.913	1854
730.93	1940
730.948	1879
730.965	1944
730.982	1929
730.999	1951
731.016	2011
731.034	2091
731.051	2137
731.068	2144
731.085	2090
731.102	1996
731.12	1994
731.137	2050
731.154	2200
731.171	2451
731.188	2601
731.206	2945
731.223	3696
731.24	6340
731.257	22449
731.274	101342
731.291	232593
731.309	389976
731.326	447483
731.343	396760
731.36	307873
731.377	200469
731.395	121390
731.412	55976
731.429	28375
731.446	14520
731.463	9967
731.481	7646
731.498	7195
731.515	6819
731.532	6204
731.549	5239
731.567	4999
731.584	4863
731.601	4724
731.618	5045
731.635	5269
731.653	5245
731.67	5367
731.687	5172
731.704	5022
731.721	5217
731.738	4856
731.756	5047
731.773	5162
731.79	4938
731.807	4657
731.824	4477
731.842	4414
731.859	4591
731.876	4877
731.893	4962
731.91	5292
731.928	5680
731.945	5598
731.962	5478
731.979	5797
731.996	5643
732.014	5973
732.031	6255
732.048	6581
732.065	6733
732.082	6471
732.1	5927
732.117	5816
732.134	5796
732.151	5814
732.168	6369
732.186	7274
732.203	8801
732.22	12344
732.237	29128
732.254	117322
732.272	446763
732.289	992767
732.306	1623320
732.323	1828120
732.34	1686410
732.358	1365340
732.375	923778
732.392	576216
732.409	279915
732.427	126981
732.444	44499
732.461	20786
732.478	13113
732.495	12999
732.513	14399
732.53	14248
732.547	12192
732.564	12119
732.581	12272
732.598	12275
732.616	11877
732.633	12592
732.65	13526
732.667	14018
732.685	12643
732.702	11291
732.719	10181
732.736	9331
732.753	8374
732.771	7662
732.788	6652
732.805	5867
732.822	5379
732.839	4710
732.857	4904
732.874	5039
732.891	5200
732.908	5444
732.926	5879
732.943	6395
732.96	7040
732.977	7563
732.994	7797
733.011	8444
733.029	8789
733.046	8338
733.063	7800
733.08	7584
733.098	6702
733.115	6369
733.132	5914
733.149	5670
733.166	5719
733.184	6062
733.201	6925
733.218	8537
733.235	13264
733.253	38065
733.27	167550
733.287	412346
733.304	767288
733.321	954955
733.339	913103
733.356	740617
733.373	509753
733.39	326263
733.407	163233
733.425	76446
733.442	30799
733.459	16985
733.476	11156
733.494	10047
733.511	10156
733.528	10022
733.545	9238
733.562	9240
733.58	10050
733.597	9846
733.614	8670
733.631	8432
733.649	7785
733.666	7745
733.683	6769
733.7	5488
733.717	4181
733.735	3560
733.752	3057
733.769	2827
733.786	2745
733.803	3006
733.821	3284
733.838	3431
733.855	3402
733.872	3469
733.89	3568
733.907	3648
733.924	4145
733.941	4231
733.958	4341
733.976	4392
733.993	4155
734.01	3992
734.027	3792
734.045	3748
734.062	3853
734.079	3925
734.096	3809
734.114	3845
734.131	3848
734.148	3639
734.165	3544
734.182	3876
734.2	4093
734.217	4693
734.234	6026
734.251	10823
734.269	44391
734.286	124073
734.303	245346
734.32	318093
734.337	314362
734.355	256491
734.372	173559
734.389	109204
734.406	51501
734.423	25030
734.441	12530
734.458	8566
734.475	6622
734.492	5737
734.51	5508
734.527	5294
734.544	4703
734.561	4299
734.579	3971
734.596	3786
734.613	3595
734.63	3463
734.648	3236
734.665	3244
734.682	3225
734.699	2926
734.716	2458
734.734	2303
734.751	2072
734.768	1960
734.785	1990
734.803	2193
734.82	2284
734.837	2241
734.854	2121
734.871	2123
734.889	2070
734.906	2028
734.923	2189
734.941	2284
734.958	2303
734.975	2196
734.992	2084
735.009	2046
735.027	2131
735.044	2088
735.061	2284
735.078	2300
735.096	2179
735.113	2060
735.13	1999
735.147	2026
735.164	2094
735.182	2301
735.199	2534
735.216	2714
735.234	2849
735.251	3220
735.268	7755
735.285	24502
735.302	54434
735.32	74477
735.337	74387
735.354	60042
735.371	38494
735.389	23290
735.406	11439
735.423	6647
735.44	4117
735.458	3178
735.475	2744
735.492	2654
735.509	2503
735.527	2450
735.544	2259
735.561	2059
735.578	1979
735.596	1815
735.613	1808
735.63	1780
735.647	1773
735.664	1774
735.682	1696
735.699	1585
735.716	1419
735.733	1332
735.751	1285
735.768	1264
735.785	1328
735.802	1394
735.82	1445
735.837	1551
735.854	1473
735.871	1448
735.889	1370
735.906	1286
735.923	1301
735.94	1323
735.958	1334
735.975	1302
735.992	1242
736.009	1293
736.027	1378
736.044	1326
736.061	1234
736.078	1225
736.096	1252
736.113	1283
736.13	1378
736.147	1390
736.165	1528
736.182	1715
736.199	1867
736.216	1839
736.234	1674
736.251	1631
736.268	2223
736.285	4632
736.303	9950
736.32	13969
736.337	14041
736.354	10856
736.372	6949
736.389	4922
736.406	3401
736.423	3463
736.441	4286
736.458	4680
736.475	4066
736.492	3165
736.51	2130
736.527	1602
736.544	1280
736.561	1173
736.579	1168
736.596	1203
736.613	1260
736.63	1227
736.648	1160
736.665	1093
736.682	1032
736.699	917
736.717	922
736.734	947
736.751	932
736.768	968
736.786	978
736.803	986
736.82	947
736.837	920
736.855	858
736.872	851
736.889	892
736.907	948
736.924	989
736.941	1092
736.958	1035
736.976	993
736.993	897
737.01	840
737.027	850
737.044	911
737.062	964
737.079	1006
737.096	1041
737.114	1063
737.131	968
737.148	932
737.165	872
737.183	859
737.2	923
737.217	1014
737.234	1205
737.252	1250
737.269	1431
737.286	1858
737.303	2556
737.321	2954
737.338	2697
737.355	2258
737.372	1840
737.39	1710
737.407	1811
737.424	2139
737.442	2452
737.459	2334
737.476	1835
737.493	1578
737.511	1282
737.528	1160
737.545	1121
737.562	1092
737.58	1022
737.597	885
737.614	719
737.631	743
737.649	749
737.666	752
737.683	799
737.701	871
737.718	895
737.735	882
737.752	792
737.77	758
737.787	766
737.804	747
737.821	744
737.839	742
737.856	798
737.873	808
737.89	820
737.908	826
737.925	738
737.942	715
737.96	640
737.977	637
737.994	700
738.011	739
738.029	749
738.046	809
738.063	808
738.08	805
738.098	749
738.115	706
738.132	645
738.149	648
738.167	731
738.184	942
738.201	1281
738.219	1418
738.236	1315
738.253	1132
738.27	912
738.288	1002
738.305	1313
738.322	1565
738.34	1736
738.357	1584
738.374	1406
738.391	1215
738.409	1202
738.426	1479
738.443	1750
738.46	1735
738.478	1574
738.495	1419
738.512	1216
738.529	1110
738.547	955
738.564	874
738.581	760
738.599	764
738.616	677
738.633	664
738.65	656
738.668	767
738.685	864
738.702	839
738.72	682
738.737	628
738.754	579
738.771	590
738.789	599
738.806	641
738.823	713
738.841	733
738.858	699
738.875	677
738.892	626
738.91	561
738.927	557
738.944	566
738.962	611
738.979	621
738.996	656
739.013	625
739.031	560
739.048	546
739.065	540
739.082	559
739.1	627
739.117	654
739.134	690
739.152	684
739.169	668
739.186	677
739.203	774
739.221	794
739.238	729
739.255	651
739.273	671
739.29	806
739.307	1025
739.324	1150
739.342	1153
739.359	1004
739.376	823
739.394	840
739.411	1017
739.428	1222
739.445	1383
739.463	1351
739.48	1237
739.497	1105
739.515	896
739.532	754
739.549	632
739.566	589
739.584	600
739.601	662
739.618	724
739.636	795
739.653	761
739.67	626
739.688	514
739.705	505
739.722	492
739.739	517
739.757	580
739.774	657
739.791	683
739.808	611
739.826	511
739.843	526
739.86	500
739.878	512
739.895	534
739.912	570
739.929	527
739.947	573
739.964	585
739.981	547
739.999	517
740.016	499
740.033	511
740.051	522
740.068	544
740.085	574
740.102	583
740.12	543
740.137	481
740.154	469
740.172	546
740.189	653
740.206	797
740.223	808
740.241	778
740.258	763
740.275	706
740.293	651
740.31	690
740.327	720
740.345	742
740.362	705
740.379	687
740.396	752
740.414	901
740.431	893
740.448	866
740.466	775
740.483	685
740.5	654
740.518	615
740.535	572
740.552	561
740.569	566
740.587	565
740.604	544
740.621	506
740.639	507
740.656	490
740.673	483
740.691	497
740.708	522
740.725	503
740.742	532
740.76	581
740.777	549
740.794	485
740.812	468
740.829	447
740.846	491
740.864	493
740.881	520
740.898	554
740.915	545
740.933	458
740.95	445
740.967	413
740.985	435
741.002	472
741.019	514
741.037	507
741.054	480
741.071	427
741.089	422
741.106	461
741.123	463
741.14	456
741.158	462
741.175	482
741.192	545
741.21	593
741.227	577
741.244	550
741.262	532
741.279	514
741.296	549
741.314	666
741.331	764
741.348	835
741.365	865
741.383	788
741.4	765
741.417	812
741.435	908
741.452	972
741.469	902
741.487	796
741.504	753
741.521	699
741.539	638
741.556	597
741.573	539
741.591	475
741.608	455
741.625	457
741.643	471
741.66	501
741.677	465
741.694	487
741.712	485
741.729	450
741.746	452
741.764	454
741.781	472
741.798	492
741.816	501
741.833	468
741.85	508
741.868	543
741.885	516
741.902	459
741.919	411
741.937	380
741.954	411
741.971	438
741.989	469
742.006	465
742.023	460
742.041	416
742.058	431
742.075	409
742.093	385
742.11	397
742.127	419
742.145	419
742.162	471
742.179	485
742.197	513
742.214	555
742.231	505
742.249	485
742.266	546
742.283	570
742.301	617
742.318	692
742.335	729
742.352	763
742.37	688
742.387	634
742.404	675
742.422	723
742.439	775
742.456	795
742.474	793
742.491	706
742.508	644
742.526	547
742.543	479
742.56	459
742.578	445
742.595	411
742.612	455
742.63	468
742.647	464
742.664	468
742.682	466
742.699	440
742.716	436
742.734	379
742.751	383
742.768	433
742.785	422
742.803	414
742.82	394
742.837	378
742.855	370
742.872	377
742.889	385
742.907	389
742.924	408
742.942	408
742.959	436
742.976	448
742.994	440
743.011	406
743.028	406
743.045	351
743.063	378
743.08	405
743.097	425
743.115	476
743.132	473
743.149	437
743.167	431
743.184	444
743.201	447
743.219	476
743.236	480
743.253	486
743.271	547
743.288	673
743.305	981
743.323	1754
743.34	2638
743.357	3470
743.375	3361
743.392	2620
743.409	1997
743.427	1393
743.444	1053
743.461	939
743.479	819
743.496	648
743.513	590
743.531	548
743.548	535
743.565	526
743.583	561
743.6	531
743.617	495
743.635	456
743.652	436
743.669	417
743.687	415
743.704	407
743.721	395
743.739	360
743.756	355
743.773	417
743.791	448
743.808	415
743.825	437
743.843	416
743.86	451
743.878	466
743.895	423
743.912	454
743.929	480
743.947	461
743.964	406
743.981	338
743.999	320
744.016	328
744.034	334
744.051	324
744.068	354
744.086	433
744.103	451
744.12	436
744.138	450
744.155	426
744.172	407
744.19	407
744.207	413
744.224	455
[truncated: 387 more rows]
