# Supplementary material for: Regio- and sequence-controlled conjugated topological oligomers and polymers via boronate-tag assisted solution-phase strategy
Source: Nat Commun. 2021 Oct 6;12:5853. doi: 10.1038/s41467-021-26186-y (PMC8494804; doi:10.1038/s41467-021-26186-y)
Supplement: Supplementary file 2 — Source Data [file 41467_2021_26186_MOESM2_ESM.zip › Figure 2d-ABCDE.xlsx]

## Sheet: Sheet1
829.983	15
830.002	18
830.02	19
830.038	16
830.057	15
830.075	18
830.093	21
830.112	17
830.13	17
830.148	17
830.167	13
830.185	14
830.203	16
830.221	15
830.24	10
830.258	14
830.277	28
830.295	41
830.313	59
830.331	85
830.35	101
830.368	98
830.386	92
830.405	79
830.423	72
830.441	69
830.46	62
830.478	50
830.496	52
830.515	44
830.533	29
830.551	22
830.57	24
830.588	23
830.606	25
830.625	28
830.643	32
830.661	25
830.679	17
830.698	18
830.716	15
830.735	10
830.753	11
830.771	12
830.789	15
830.808	18
830.826	13
830.844	10
830.863	8
830.881	13
830.899	19
830.918	19
830.936	17
830.954	18
830.973	15
830.991	16
831.009	21
831.028	22
831.046	25
831.064	22
831.083	18
831.101	13
831.119	18
831.138	24
831.156	18
831.174	11
831.193	8
831.211	10
831.229	12
831.248	14
831.266	18
831.284	31
831.303	45
831.321	61
831.339	95
831.358	110
831.376	112
831.394	92
831.413	76
831.431	65
831.449	57
831.468	47
831.486	35
831.504	31
831.523	30
831.541	26
831.559	27
831.577	25
831.596	26
831.614	28
831.633	24
831.651	18
831.669	22
831.688	19
831.706	21
831.724	24
831.742	26
831.761	23
831.779	22
831.798	22
831.816	20
831.834	22
831.852	18
831.871	17
831.889	17
831.908	21
831.926	30
831.944	30
831.963	20
831.981	15
831.999	20
832.018	21
832.036	21
832.054	15
832.073	13
832.091	11
832.109	14
832.128	15
832.146	17
832.164	14
832.183	14
832.201	18
832.219	20
832.238	27
832.256	41
832.274	62
832.293	109
832.311	150
832.329	153
832.348	142
832.366	127
832.384	120
832.403	95
832.421	79
832.439	50
832.458	32
832.476	36
832.494	46
832.513	47
832.531	35
832.549	25
832.568	21
832.586	28
832.605	45
832.623	55
832.641	48
832.659	31
832.678	24
832.696	24
832.715	26
832.733	29
832.751	31
832.77	26
832.788	23
832.806	18
832.825	16
832.843	13
832.861	10
832.88	11
832.898	14
832.916	14
832.935	13
832.953	12
832.971	15
832.99	17
833.008	14
833.026	9
833.045	9
833.063	13
833.082	15
833.1	17
833.118	20
833.136	21
833.155	20
833.173	15
833.192	15
833.21	19
833.228	19
833.247	15
833.265	20
833.283	43
833.302	74
833.32	92
833.338	116
833.357	116
833.375	102
833.393	69
833.412	63
833.43	53
833.448	43
833.467	34
833.485	35
833.504	28
833.522	20
833.54	21
833.559	24
833.577	35
833.595	39
833.614	36
833.632	28
833.65	28
833.669	31
833.687	34
833.705	39
833.724	38
833.742	32
833.76	22
833.779	14
833.797	16
833.816	19
833.834	28
833.852	31
833.871	26
833.889	18
833.907	16
833.926	17
833.944	18
833.962	22
833.981	28
833.999	30
834.018	28
834.036	29
834.054	29
834.073	27
834.091	26
834.109	22
834.128	16
834.146	14
834.164	15
834.183	19
834.201	25
834.22	24
834.238	29
834.256	30
834.275	35
834.293	47
834.311	70
834.33	87
834.348	102
834.366	100
834.385	87
834.403	75
834.422	64
834.44	47
834.458	40
834.476	44
834.495	39
834.513	29
834.532	23
834.55	21
834.568	27
834.587	27
834.605	26
834.624	28
834.642	23
834.66	25
834.679	29
834.697	35
834.715	34
834.734	28
834.752	21
834.77	19
834.789	17
834.807	20
834.826	25
834.844	23
834.862	25
834.881	26
834.899	26
834.917	27
834.936	35
834.954	37
834.972	40
834.991	48
835.009	50
835.028	36
835.046	22
835.064	26
835.083	33
835.101	35
835.119	28
835.138	22
835.156	16
835.174	19
835.193	24
835.211	28
835.23	36
835.248	40
835.266	40
835.285	41
835.303	57
835.322	63
835.34	65
835.358	74
835.377	91
835.395	101
835.413	89
835.432	76
835.45	58
835.468	48
835.487	34
835.505	28
835.524	24
835.542	35
835.56	42
835.579	50
835.597	47
835.615	43
835.634	42
835.652	44
835.671	40
835.689	30
835.707	24
835.726	22
835.744	18
835.763	17
835.781	18
835.799	21
835.818	22
835.836	27
835.854	29
835.873	18
835.891	13
835.91	14
835.928	17
835.946	17
835.965	16
835.983	19
836.001	21
836.02	20
836.038	16
836.057	16
836.075	18
836.093	25
836.112	23
836.13	23
836.149	24
836.167	23
836.185	19
836.204	20
836.222	27
836.24	34
836.259	46
836.277	62
836.296	96
836.314	113
836.332	107
836.351	91
836.369	80
836.388	64
836.406	49
836.424	41
836.443	32
836.461	34
836.479	32
836.498	30
836.516	35
836.535	33
836.553	29
836.571	32
836.59	38
836.608	41
836.626	34
836.645	31
836.663	25
836.682	17
836.7	17
836.718	17
836.737	22
836.755	31
836.774	32
836.792	35
836.81	31
836.829	26
836.847	22
836.866	24
836.884	25
836.902	21
836.921	25
836.939	21
836.957	17
836.976	19
836.994	21
837.013	24
837.031	24
837.049	23
837.068	24
837.086	28
837.105	36
837.123	43
837.141	42
837.16	39
837.178	40
837.197	40
837.215	42
837.233	41
837.252	59
837.27	168
837.289	594
837.307	1143
837.325	1474
837.344	1422
837.362	1061
837.381	797
837.399	512
837.417	350
837.436	213
837.454	142
837.473	92
837.491	74
837.509	71
837.528	61
837.546	57
837.565	44
837.583	47
837.601	52
837.62	52
837.638	43
837.657	36
837.675	33
837.693	28
837.712	26
837.73	26
837.749	22
837.767	20
837.785	18
837.804	32
837.822	40
837.841	36
837.859	36
837.877	32
837.896	33
837.914	38
837.933	45
837.951	46
837.969	44
837.988	41
838.006	37
838.025	38
838.043	41
838.061	45
838.08	47
838.098	48
838.117	41
838.135	54
838.153	53
838.172	52
838.19	47
838.209	52
838.227	80
838.245	140
838.264	480
838.282	2009
838.301	4361
838.319	6445
838.337	6742
838.356	5322
838.374	3795
838.393	2227
838.411	1323
838.429	724
838.448	487
838.466	318
838.485	224
838.503	164
838.521	141
838.54	112
838.558	104
838.577	99
838.595	90
838.614	107
838.632	101
838.65	75
838.669	65
838.687	64
838.706	62
838.724	61
838.742	61
838.761	51
838.779	47
838.798	39
838.816	50
838.835	60
838.853	60
838.871	47
838.89	38
838.908	35
838.927	43
838.945	54
838.963	57
838.982	54
839	56
839.019	56
839.037	51
839.056	38
839.074	31
839.092	40
839.111	41
839.129	34
839.148	41
839.166	48
839.184	50
839.203	49
839.221	49
839.24	65
839.258	158
839.277	693
839.295	1872
839.313	3421
839.332	4002
839.35	3406
839.369	2533
839.387	1565
839.405	1009
839.424	618
839.442	397
839.461	276
839.479	196
839.497	145
839.516	133
839.534	108
839.553	95
839.571	82
839.59	74
839.608	60
839.626	57
839.645	54
839.663	53
839.682	66
839.7	61
839.718	52
839.737	37
839.755	34
839.774	33
839.792	31
839.811	34
839.829	32
839.847	33
839.866	42
839.884	50
839.903	56
839.921	63
839.94	51
839.958	41
839.976	34
839.995	34
840.013	37
840.032	41
840.05	45
840.069	50
840.087	43
840.105	41
840.124	48
840.142	51
840.161	49
840.179	45
840.197	45
840.216	51
840.234	67
840.253	90
840.271	198
840.29	568
840.308	1167
840.327	1541
840.345	1450
840.363	1164
840.382	769
840.4	519
840.419	311
840.437	227
840.456	162
840.474	136
840.492	121
840.511	115
840.529	101
840.548	82
840.566	52
840.585	44
840.603	40
840.621	44
840.64	47
840.658	46
840.677	43
840.695	41
840.714	35
840.732	34
840.75	30
840.769	31
840.787	32
840.806	34
840.824	28
840.843	34
840.861	37
840.88	36
840.898	29
840.916	31
840.935	28
840.953	27
840.972	23
840.99	26
841.009	27
841.027	32
841.045	31
841.064	33
841.082	36
841.101	30
841.119	28
841.138	28
841.156	38
841.174	44
841.193	47
841.211	39
841.23	33
841.248	40
841.267	70
841.285	162
841.303	317
841.322	421
841.34	429
841.359	372
841.377	273
841.396	209
841.414	170
841.433	124
841.451	85
841.47	64
841.488	41
841.506	39
841.525	42
841.543	43
841.562	37
841.58	28
841.599	31
841.617	25
841.635	31
841.654	46
841.672	52
841.691	48
841.709	37
841.728	28
841.746	26
841.765	25
841.783	26
841.802	27
841.82	31
841.838	33
841.857	31
841.875	25
841.894	24
841.912	19
841.931	18
841.949	24
841.967	32
841.986	39
842.004	40
842.023	29
842.041	16
842.06	14
842.078	12
842.097	14
842.115	18
842.134	16
842.152	22
842.17	23
842.189	23
842.207	20
842.226	20
842.244	25
842.263	28
842.281	37
842.299	78
842.318	110
842.336	137
842.355	135
842.373	126
842.392	109
842.41	89
842.429	68
842.447	50
842.466	40
842.484	33
842.503	38
842.521	38
842.539	47
842.558	50
842.576	52
842.595	49
842.613	52
842.632	57
842.65	61
842.669	51
842.687	50
842.706	37
842.724	32
842.742	27
842.761	28
842.779	19
842.798	18
842.816	26
842.835	41
842.853	51
842.872	48
842.89	40
842.909	42
842.927	39
842.945	31
842.964	35
842.982	38
843.001	46
843.019	43
843.038	53
843.056	57
843.075	63
843.093	56
843.111	60
843.13	58
843.148	45
843.167	43
843.185	44
843.204	52
843.222	63
843.241	71
843.259	65
843.278	63
843.296	86
843.315	109
843.333	117
843.351	112
843.37	89
843.388	88
843.407	91
843.425	87
843.444	75
843.462	80
843.481	94
843.499	96
843.518	82
843.536	86
843.555	92
843.573	89
843.591	90
843.61	93
843.629	84
843.647	84
843.665	82
843.684	77
843.702	70
843.721	81
843.739	75
843.758	86
843.776	96
843.795	99
843.813	91
843.832	90
843.85	106
843.869	102
843.887	96
843.905	96
843.924	78
843.942	70
843.961	70
843.979	66
843.998	70
844.016	90
844.035	108
844.053	120
844.072	105
844.09	98
844.109	100
844.127	107
844.145	111
844.164	110
844.183	119
844.201	108
844.219	111
844.238	120
844.256	112
844.275	104
844.293	113
844.312	142
844.33	159
844.349	172
844.367	164
844.386	146
844.404	130
844.423	134
844.441	126
844.46	115
844.478	111
844.496	112
844.515	123
844.534	128
844.552	129
844.57	114
844.589	96
844.607	92
844.626	111
844.644	117
844.663	108
844.681	95
844.7	94
844.718	113
844.737	141
844.755	149
844.774	127
844.792	108
844.811	93
844.829	90
844.848	94
844.866	108
844.885	116
844.903	117
844.922	112
844.94	108
844.958	110
844.977	109
844.995	98
845.014	87
845.032	92
845.051	106
845.069	110
845.088	103
845.106	91
845.125	82
845.143	81
845.162	81
845.18	69
845.199	71
845.217	83
845.236	99
845.254	114
845.273	107
845.291	120
845.31	163
845.328	227
845.346	259
845.365	247
845.384	223
845.402	176
845.42	142
845.439	108
845.457	104
845.476	100
845.494	95
845.513	89
845.531	75
845.55	75
845.568	82
845.587	82
845.605	85
845.624	95
845.642	109
845.661	101
845.679	88
845.698	78
845.716	83
845.735	86
845.753	88
845.772	93
845.79	95
845.809	98
845.827	92
845.846	86
845.864	71
845.883	63
845.901	76
845.92	96
845.938	105
845.957	102
845.975	93
845.994	84
846.012	77
846.031	72
846.049	75
846.067	87
846.086	82
846.105	66
846.123	65
846.141	73
846.16	69
846.178	60
846.197	69
846.216	85
846.234	99
846.253	114
846.271	163
846.289	356
846.308	622
846.326	829
846.345	855
846.363	718
846.382	575
846.4	428
846.419	314
846.437	224
846.456	167
846.474	137
846.493	135
846.511	130
846.53	126
846.548	114
846.567	110
846.585	114
846.604	108
846.622	95
846.641	97
846.659	97
846.678	93
846.696	95
846.715	97
846.733	97
846.752	113
846.77	127
846.789	133
846.807	123
846.826	110
846.844	102
846.863	110
846.881	114
846.9	107
846.918	94
846.937	92
846.955	98
846.974	96
846.992	105
847.011	118
847.029	120
847.048	116
847.066	115
847.085	117
847.103	104
847.122	110
847.14	127
847.159	124
847.177	135
847.196	162
847.214	174
847.233	195
847.251	256
847.27	476
847.288	2008
847.307	6459
847.325	14710
847.344	19705
847.362	19050
847.381	15532
847.399	10217
847.418	6872
847.436	3831
847.455	2238
847.473	1240
847.492	822
847.51	578
847.529	501
847.548	461
847.566	456
847.585	431
847.603	405
847.621	370
847.64	341
847.659	310
847.677	277
847.696	281
847.714	255
847.733	253
847.751	264
847.77	260
847.788	248
847.807	247
847.825	264
847.844	259
847.862	217
847.881	220
847.899	248
847.918	270
847.936	273
847.955	260
847.973	261
847.992	269
848.01	292
848.029	306
848.047	306
848.066	285
848.084	262
848.103	281
848.121	311
848.14	327
848.158	350
848.177	380
848.195	386
848.214	397
848.232	513
848.251	875
848.269	2228
848.288	11741
848.306	34212
848.325	69822
848.343	90882
848.362	88536
848.38	72497
848.399	49434
848.418	31935
848.436	17091
848.455	9639
848.473	5043
848.492	3322
848.51	2336
848.529	1897
848.547	1513
848.566	1280
848.584	970
848.603	828
848.621	732
848.64	699
848.658	691
848.677	659
848.695	559
848.714	507
848.732	488
848.751	465
848.769	439
848.788	401
848.806	398
848.825	413
848.843	399
848.862	396
848.88	442
848.899	427
848.918	442
848.936	409
848.955	373
848.973	370
848.992	374
849.01	391
849.029	430
849.047	425
849.066	410
849.084	404
849.103	382
849.121	378
849.14	388
849.158	422
849.177	388
849.195	376
849.214	425
849.232	532
849.251	735
849.269	1295
849.288	4983
849.307	15873
849.325	35481
849.344	49392
849.362	51204
849.381	43559
849.399	30377
849.418	20136
849.436	10653
849.455	6112
849.473	3413
849.492	2215
849.51	1614
849.529	1282
849.548	1056
849.566	915
849.585	726
849.603	642
849.622	589
849.64	533
849.659	503
849.677	514
849.696	468
849.714	396
849.733	410
849.751	426
849.77	369
849.788	331
849.807	340
849.825	331
849.844	308
849.862	280
849.881	269
849.899	287
849.918	299
849.937	295
849.955	314
849.974	319
849.992	307
850.011	296
850.029	298
850.048	328
850.066	327
850.085	307
850.103	303
850.122	315
850.14	309
850.159	314
850.178	305
850.196	306
850.215	330
850.233	373
850.252	451
850.27	672
850.289	2039
850.307	5875
850.326	12904
850.344	18279
850.363	18307
850.381	15541
850.4	10739
850.418	7184
850.437	4084
850.456	2388
850.474	1356
850.493	925
850.511	694
850.53	584
850.548	496
850.567	442
850.585	358
850.604	343
850.622	338
850.641	329
850.66	323
850.678	297
850.697	301
850.715	293
850.734	253
850.752	225
850.771	223
850.789	194
850.808	192
850.826	214
850.845	212
850.864	228
850.882	229
850.901	200
850.919	196
850.938	218
850.956	237
850.975	244
850.993	225
851.012	212
851.03	198
851.049	189
851.067	189
851.086	195
851.105	211
851.123	221
851.142	201
851.16	177
851.179	158
851.197	187
851.216	214
851.234	221
851.253	264
851.271	328
851.29	699
851.309	1696
851.327	3573
851.346	4937
851.364	5009
851.383	4171
851.401	2899
851.42	2028
851.438	1190
851.457	789
851.476	504
851.494	366
851.513	294
851.531	259
851.55	219
851.568	215
851.587	202
851.605	192
851.624	183
851.643	170
851.661	162
851.68	180
851.698	180
851.717	188
851.735	197
851.754	174
851.772	140
851.791	115
851.809	118
851.828	116
851.847	120
851.865	122
851.884	137
851.902	152
851.921	141
851.939	131
851.958	114
851.976	123
851.995	133
852.014	148
852.032	143
852.051	148
852.069	138
852.088	126
852.106	111
852.125	119
852.144	138
852.162	163
852.181	159
852.199	141
852.218	127
852.236	128
852.255	123
852.273	138
852.292	219
852.311	478
852.329	951
852.348	1296
852.366	1239
852.385	1021
852.403	720
852.422	525
852.441	351
852.459	257
852.478	206
852.496	177
852.515	155
852.533	156
852.552	133
852.57	114
852.589	101
852.607	96
852.626	121
852.645	128
852.663	131
852.682	120
852.7	99
852.719	103
852.737	95
852.756	90
852.775	105
852.793	109
852.812	98
852.83	84
852.849	72
852.867	79
852.886	71
852.905	66
852.923	70
852.942	82
852.96	89
852.979	90
852.997	87
853.016	92
853.034	94
853.053	92
853.072	102
853.09	97
853.109	109
853.127	100
853.146	97
853.164	88
853.183	84
853.202	89
853.22	87
853.239	83
853.257	83
853.276	95
853.294	127
853.313	203
853.332	300
853.35	376
853.369	348
853.387	300
853.406	245
853.424	205
853.443	164
853.462	143
853.48	140
853.499	135
853.517	111
853.536	100
853.554	89
853.573	85
853.592	82
853.61	91
853.629	93
853.647	94
853.666	86
853.684	86
853.703	87
853.722	95
853.74	85
853.759	86
853.777	93
853.796	88
853.814	89
853.833	86
853.852	80
853.87	79
853.889	77
853.907	69
853.926	62
853.945	52
853.963	55
853.982	68
854	76
854.019	84
854.037	84
854.056	85
854.075	77
854.093	84
854.112	75
854.13	74
854.149	69
854.168	65
854.186	53
854.205	54
854.223	59
854.242	58
854.26	61
854.279	84
854.298	115
854.316	148
854.335	197
854.353	232
854.372	223
854.39	184
854.409	146
854.428	126
854.446	106
854.465	79
854.483	79
854.502	86
854.52	91
854.539	85
854.558	87
854.576	79
854.595	74
854.614	71
854.632	62
854.651	57
854.669	59
854.688	58
854.706	60
854.725	60
854.744	65
854.762	63
854.781	61
854.799	68
854.818	73
854.837	70
854.855	66
854.874	59
854.892	55
854.911	55
854.929	58
854.948	65
854.967	64
854.985	67
855.004	72
855.022	66
855.041	62
855.059	41
855.078	38
855.097	40
855.115	54
855.134	58
855.153	51
855.171	59
855.19	65
855.208	54
855.227	49
855.245	49
855.264	59
855.283	83
855.301	109
855.32	132
855.338	128
855.357	143
855.376	155
855.394	161
855.413	149
855.431	128
855.45	117
855.469	114
855.487	100
855.506	92
855.524	92
855.543	85
855.562	73
855.58	72
855.599	67
855.617	57
855.636	50
855.654	54
855.673	58
855.692	71
855.71	80
855.729	82
855.747	63
855.766	47
855.785	51
855.803	45
855.822	34
855.841	32
855.859	44
855.878	60
855.896	66
855.915	56
855.933	41
855.952	36
855.971	38
855.989	44
856.008	55
856.027	52
856.045	56
856.064	56
856.082	44
856.101	48
856.12	54
856.138	55
856.157	54
856.175	61
856.194	59
856.212	56
856.231	53
856.25	46
856.268	52
856.287	61
856.306	58
856.324	65
856.343	83
856.361	103
856.38	112
856.399	101
856.417	88
856.436	75
856.454	72
856.473	69
856.491	72
856.51	69
856.529	57
856.547	48
856.566	47
856.585	52
856.603	50
856.622	52
856.64	47
856.659	45
856.678	43
856.696	51
856.715	62
856.733	66
856.752	57
856.771	55
856.789	50
856.808	48
856.826	52
856.845	47
856.864	43
856.882	41
856.901	46
856.919	44
856.938	38
856.957	40
856.975	42
856.994	45
857.013	42
857.031	38
857.05	35
857.068	37
857.087	41
857.106	48
857.124	49
857.143	55
857.161	53
857.18	50
857.199	46
857.217	43
857.236	39
857.255	37
857.273	35
857.292	39
857.31	49
857.329	72
857.347	90
857.366	97
857.385	89
857.403	82
857.422	98
857.441	99
857.459	89
857.478	89
857.496	82
857.515	84
857.534	89
857.552	83
857.571	68
857.59	56
857.608	44
857.627	42
857.645	46
857.664	55
857.683	54
857.701	48
857.72	44
857.739	48
857.757	44
857.776	48
857.794	45
857.813	43
857.832	41
857.85	44
857.869	54
857.887	56
857.906	61
857.925	50
857.943	38
857.962	44
857.981	44
857.999	36
858.018	40
858.036	51
858.055	59
858.074	54
858.092	51
858.111	47
858.13	42
858.148	50
858.167	57
858.185	42
858.204	32
858.223	29
858.241	32
858.26	44
858.279	54
858.297	55
858.316	58
858.334	82
858.353	125
858.372	150
858.39	156
858.409	123
858.428	103
858.446	78
858.465	65
858.483	63
858.502	81
858.521	69
858.539	60
858.558	52
858.577	48
858.595	48
858.614	46
858.632	43
858.651	39
858.67	42
858.688	47
858.707	48
858.726	39
858.744	39
858.763	40
858.781	36
858.8	39
858.819	38
858.837	33
858.856	28
858.875	44
858.893	48
858.912	39
858.931	41
858.949	47
858.968	45
858.986	37
859.005	35
859.024	34
859.042	29
859.061	26
859.08	28
859.098	33
859.117	34
859.135	32
859.154	36
859.173	49
859.191	51
859.21	48
859.229	42
859.247	47
859.266	41
859.284	49
859.303	54
859.322	70
859.34	97
859.359	144
859.378	166
859.396	168
859.415	152
859.434	125
859.452	102
859.471	91
859.49	82
859.508	75
859.527	68
859.545	54
859.564	45
859.583	57
859.601	46
859.62	45
859.639	49
859.657	43
859.676	42
859.694	36
859.713	37
859.732	32
859.75	32
859.769	29
859.788	36
859.806	38
859.825	40
859.844	38
859.862	36
859.881	30
859.9	29
859.918	35
859.937	40
859.956	40
859.974	34
859.993	38
860.011	40
860.03	34
860.049	30
860.067	19
860.086	14
860.105	16
860.123	21
860.142	28
860.161	24
860.179	21
860.198	28
860.216	25
860.235	26
860.254	31
860.273	43
860.291	57
860.31	82
860.328	133
860.347	164
860.366	176
860.384	183
860.403	170
860.422	132
860.44	103
860.459	87
860.478	74
860.496	61
860.515	52
860.534	39
860.552	39
860.571	37
860.59	43
860.608	42
860.627	33
860.645	31
860.664	38
860.683	39
860.701	34
860.72	30
860.739	34
860.757	31
860.776	32
860.795	28
860.813	38
860.832	39
860.851	44
860.869	50
860.888	46
860.907	40
860.925	35
860.944	28
860.962	34
860.981	40
861	50
861.018	45
861.037	45
861.056	40
861.074	33
861.093	32
861.112	31
861.13	30
861.149	33
861.168	28
861.186	25
861.205	22
861.224	24
861.242	34
861.261	42
861.28	49
861.298	66
861.317	103
861.336	133
861.354	156
861.373	176
861.392	168
861.41	132
861.429	107
861.447	91
861.466	71
861.485	40
861.504	36
861.522	41
861.541	49
861.559	37
861.578	40
861.597	46
861.615	49
861.634	40
861.653	38
861.672	46
861.69	53
861.709	45
861.727	44
861.746	40
861.765	37
861.783	39
861.802	43
861.821	40
861.839	30
861.858	39
861.877	44
861.895	49
861.914	43
861.933	38
861.951	34
861.97	31
861.989	29
862.007	32
862.026	31
862.045	29
862.063	28
862.082	29
862.101	27
862.119	27
862.138	32
862.157	30
862.175	28
862.194	30
862.213	34
862.231	27
862.25	28
862.269	33
862.287	51
862.306	100
862.325	155
862.343	194
862.362	214
862.381	221
862.399	221
862.418	191
862.437	152
862.455	121
862.474	86
862.493	60
862.511	51
862.53	49
862.549	48
862.567	55
862.586	47
862.605	35
862.623	27
862.642	26
862.661	30
862.679	32
862.698	33
862.717	33
862.736	31
862.754	27
862.773	30
862.792	35
862.81	44
862.829	42
862.847	37
862.866	25
862.885	27
862.904	34
862.922	46
862.941	49
862.96	40
862.978	27
862.997	20
863.016	20
863.034	20
863.053	17
863.072	19
863.09	23
863.109	24
863.128	26
863.146	29
863.165	33
863.184	32
863.202	27
863.221	23
863.24	30
863.258	35
863.277	49
863.296	87
863.314	162
863.333	252
863.352	326
863.37	327
863.389	284
863.408	225
863.427	157
863.445	119
863.464	84
863.482	61
863.501	59
863.52	62
863.539	58
863.557	56
863.576	43
863.595	32
863.613	40
863.632	47
863.651	38
863.669	33
863.688	31
863.707	30
863.725	28
863.744	37
863.763	35
863.781	29
863.8	32
863.819	40
863.837	50
863.856	57
863.875	43
863.894	33
863.912	32
863.931	29
863.95	27
863.968	32
863.987	35
864.006	32
864.024	26
864.043	25
864.062	25
864.08	29
864.099	29
864.118	32
864.136	28
864.155	25
864.174	28
864.192	37
864.211	44
864.23	39
864.249	41
864.267	64
864.286	129
864.305	311
864.323	558
864.342	707
864.361	654
864.379	507
864.398	381
864.417	295
864.436	203
864.454	135
864.473	90
864.492	73
864.51	65
864.529	63
864.548	49
864.566	36
864.585	37
864.604	44
864.622	48
864.641	45
864.66	41
864.678	38
864.697	37
864.716	31
864.735	29
864.753	33
864.772	35
864.791	37
864.809	47
864.828	52
864.847	43
864.865	35
864.884	32
864.903	40
864.922	34
864.94	39
864.959	48
864.978	43
864.996	28
865.015	25
865.034	24
865.052	25
865.071	33
865.09	33
865.109	31
865.127	35
865.146	43
865.165	53
865.183	47
865.202	37
865.221	24
865.239	23
865.258	27
865.277	52
865.295	125
865.314	280
865.333	421
865.352	454
865.37	378
865.389	308
865.408	217
865.426	149
865.445	114
865.464	88
865.482	60
865.501	53
865.52	46
865.539	44
865.557	41
865.576	41
865.595	46
865.613	48
865.632	54
865.651	53
865.669	44
865.688	34
865.707	31
865.726	33
865.744	26
865.763	26
865.782	33
865.801	37
865.819	35
865.838	45
865.857	51
865.875	49
865.894	36
865.913	31
865.931	29
865.95	24
865.969	18
865.987	20
866.006	34
866.025	45
866.044	43
866.062	37
866.081	35
866.1	32
866.119	30
866.137	31
866.156	28
866.175	26
866.193	23
866.212	21
866.231	22
866.25	31
866.268	45
866.287	61
866.306	114
866.324	185
866.343	222
866.362	203
866.38	167
866.399	132
866.418	99
866.437	73
866.455	58
866.474	49
866.493	36
866.511	35
866.53	30
866.549	30
866.568	39
866.586	43
866.605	53
866.624	54
866.642	47
866.661	44
866.68	47
866.699	52
866.717	52
866.736	44
866.755	42
866.773	41
866.792	39
866.811	35
866.83	25
866.848	34
866.867	33
866.886	25
866.904	23
866.923	27
866.942	25
866.961	24
866.979	25
866.998	25
[truncated: 209 more rows]
