# Supplementary material for: Regio- and sequence-controlled conjugated topological oligomers and polymers via boronate-tag assisted solution-phase strategy
Source: Nat Commun. 2021 Oct 6;12:5853. doi: 10.1038/s41467-021-26186-y (PMC8494804; doi:10.1038/s41467-021-26186-y)
Supplement: Supplementary file 2 — Source Data [file 41467_2021_26186_MOESM2_ESM.zip › Figure 3b.xlsx]

## Sheet: Sheet1
16.5107	135.491	16.9794	153.458	16.9873	0	16.9796	0	16.9695	72.3352
16.5179	132.458	16.9866	152.184	16.9945	0	16.9868	0	16.9767	71.5371
16.5251	129.522	16.9938	150.91	17.0017	0	16.994	0	16.9839	70.727
16.5323	126.685	17.001	149.67	17.0089	0	17.0012	0	16.9911	69.9048
16.5395	123.979	17.0082	148.429	17.0161	0	17.0084	0	16.9983	69.0588
16.5467	121.503	17.0154	147.188	17.0233	0	17.0156	0	17.0055	68.2005
16.5539	119.256	17.0226	145.98	17.0305	0	17.0228	0	17.0127	67.3423
16.5611	117.304	17.0298	144.739	17.0377	0	17.03	0	17.0199	66.4962
16.5683	115.581	17.037	143.531	17.0449	0	17.0372	0	17.0271	65.6981
16.5755	114.087	17.0442	142.323	17.0521	0	17.0444	0	17.0343	64.9721
16.5827	112.725	17.0514	141.082	17.0593	0	17.0516	0	17.0415	64.3183
16.5899	111.395	17.0586	139.874	17.0665	0	17.0588	0	17.0487	63.7245
16.5971	110	17.0658	138.633	17.0737	0	17.066	0	17.0559	63.2028
16.6043	108.474	17.073	137.359	17.0809	0	17.0732	0	17.0631	62.7174
16.6115	106.751	17.0802	136.019	17.0881	0	17.0804	0	17.0703	62.2197
16.6187	104.799	17.0874	134.646	17.0953	0	17.0876	0	17.0775	61.65
16.6259	102.683	17.0946	133.241	17.1025	0	17.0948	0	17.0847	60.9962
16.6331	100.435	17.1018	131.802	17.1097	0	17.102	0	17.0919	60.2221
16.6403	98.1884	17.109	130.33	17.1169	0	17.1092	0	17.0991	59.3278
16.6475	96.0397	17.1162	128.826	17.1241	0	17.1164	0	17.1063	58.3495
16.6547	94.0218	17.1234	127.255	17.1313	0	17.1236	0	17.1135	57.323
16.6619	92.168	17.1306	125.651	17.1385	0	17.1308	0	17.1207	56.2845
16.6691	90.4778	17.1378	124.015	17.1457	0	17.138	0	17.1279	55.2942
16.6763	88.9845	17.145	122.345	17.1529	0	17.1452	0	17.1351	54.3638
16.6835	87.6219	17.1522	120.643	17.1601	0	17.1524	0	17.1423	53.5296
16.6907	86.3908	17.1594	118.907	17.1673	0	17.1596	0	17.1495	52.7557
16.6979	85.1921	17.1666	117.172	17.1745	0	17.1668	0	17.1567	52.0417
16.7051	84.092	17.1738	115.502	17.1817	0	17.174	0	17.1639	51.3517
16.7123	83.0902	17.181	113.866	17.1889	0	17.1812	0	17.1711	50.6379
16.7195	82.1537	17.1882	112.262	17.1961	0	17.1884	0	17.1783	49.8878
16.7267	81.3486	17.1954	110.725	17.2033	0	17.1956	0	17.1855	49.1017
16.7339	80.6741	17.2026	109.22	17.2105	0	17.2028	0	17.1927	48.2917
16.7411	80.0656	17.2098	107.781	17.2177	0	17.21	0	17.1999	47.4815
16.7483	79.5551	17.217	106.442	17.2249	0	17.2172	0	17.2071	46.6954
16.7555	79.0776	17.2242	105.135	17.2321	0	17.2244	0	17.2143	45.9695
16.7627	78.6002	17.2314	103.894	17.2393	0	17.2316	0	17.2215	45.3277
16.7699	78.0896	17.2386	102.686	17.2465	0	17.2388	0	17.2287	44.782
16.7771	77.5466	17.2458	101.478	17.2537	0	17.246	0	17.2359	44.3085
16.7843	77.0033	17.253	100.27	17.2609	0	17.2532	0	17.2431	43.907
16.7915	76.3948	17.2602	99.0288	17.2681	0	17.2604	0	17.2503	43.5296
16.7987	75.7859	17.2674	97.6891	17.2753	0	17.2676	0	17.2575	43.1642
16.8059	75.1774	17.2746	96.2502	17.2825	0	17.2748	0	17.2647	42.7749
16.8131	74.5358	17.2818	94.6798	17.2897	0.12841	17.282	0	17.2719	42.3493
16.8203	73.8945	17.289	92.9442	17.2969	0.35135	17.2892	0	17.2791	41.8759
16.8275	73.2532	17.2962	91.11	17.3041	0.57434	17.2964	0	17.2863	41.3662
16.8347	72.6116	17.3034	89.1766	17.3113	0.88379	17.3036	0	17.2935	40.8085
16.8419	71.8719	17.3106	87.2106	17.3185	1.3086	17.3108	0	17.3007	40.2389
16.8491	71.0992	17.3178	85.2112	17.3257	1.93526	17.318	0	17.3079	39.6812
16.8563	70.2286	17.325	83.2782	17.3329	2.73488	17.3252	0	17.3151	39.1595
16.8635	69.292	17.3322	81.3781	17.3401	3.76523	17.3324	0	17.3223	38.6739
16.8707	68.323	17.3394	79.5436	17.3473	4.882	17.3396	0	17.3295	38.2485
16.8779	67.3209	17.3466	77.8083	17.3545	6.08536	17.3468	0	17.3367	37.859
16.8851	66.3519	17.3538	76.1056	17.3617	7.25982	17.354	0	17.3439	37.5297
16.8923	65.3829	17.361	74.4693	17.3689	8.37665	17.3612	0	17.3511	37.2485
16.8995	64.5119	17.3682	72.8325	17.3761	9.37814	17.3684	0	17.3583	37.0033
16.9067	63.7396	17.3754	71.1632	17.3833	10.2354	17.3756	0	17.3655	36.7942
16.9139	63.0979	17.3826	69.5268	17.3905	10.9774	17.3828	0	17.3727	36.6092
16.9211	62.5549	17.3898	67.8242	17.3977	11.6041	17.39	0	17.3799	36.4361
16.9283	62.0772	17.397	66.1548	17.4049	12.1442	17.3972	0	17.3871	36.2991
16.9355	61.7308	17.4042	64.4522	17.4121	12.6555	17.4044	0	17.3943	36.2103
16.9427	61.4824	17.4114	62.7828	17.4193	13.138	17.4116	0	17.4015	36.1453
16.9499	61.3326	17.4186	61.1461	17.4265	13.6493	17.4188	0	17.4087	36.1405
16.9571	61.2484	17.4258	59.5757	17.4337	14.1894	17.426	0	17.4159	36.1719
16.9643	61.2294	17.433	58.0049	17.4409	14.7296	17.4332	0	17.4231	36.2512
16.9715	61.309	17.4402	56.4344	17.4481	15.2986	17.4404	0	17.4303	36.3787
16.9787	61.4539	17.4474	54.8969	17.4553	15.9252	17.4476	0	17.4375	36.5663
16.9859	61.6318	17.4546	53.3591	17.4625	16.5518	17.4548	0	17.4447	36.8379
16.9931	61.7767	17.4618	51.8216	17.4697	17.2073	17.462	0	17.4519	37.1937
17.0003	61.8563	17.469	50.3168	17.4769	17.8916	17.4692	0	17.4591	37.6578
17.0075	61.87	17.4762	48.7793	17.4841	18.576	17.4764	0	17.4663	38.254
17.0147	61.7531	17.4834	47.2415	17.4913	19.2602	17.4836	0	17.4735	39.0065
17.0219	61.5705	17.4906	45.671	17.4985	19.9157	17.4908	0	17.4807	39.9153
17.0291	61.2566	17.4978	44.0017	17.5057	20.5423	17.498	0	17.4879	40.9923
17.0363	60.8447	17.505	42.299	17.5129	21.1402	17.5052	0	17.4951	42.2496
17.0435	60.3014	17.5122	40.5638	17.5201	21.6803	17.5124	0	17.5023	43.6512
17.0507	59.7256	17.5194	38.7293	17.5273	22.1916	17.5196	0	17.5095	45.209
17.0579	59.084	17.5266	36.8951	17.5345	22.6741	17.5268	0	17.5167	46.9231
17.0651	58.4427	17.5338	35.0936	17.5417	23.1566	17.534	0	17.5239	48.7935
17.0723	57.7686	17.541	33.3583	17.5489	23.6102	17.5412	0	17.5311	50.8441
17.0795	57.127	17.5482	31.7547	17.5561	24.1215	17.5484	0	17.5383	53.1111
17.0867	56.4857	17.5554	30.316	17.5633	24.6328	17.5556	0	17.5455	55.6066
17.0939	55.9096	17.5626	29.0091	17.5705	25.2018	17.5628	0	17.5527	58.3664
17.1011	55.3666	17.5698	27.8341	17.5777	25.7996	17.57	0	17.5599	61.4146
17.1083	54.8233	17.577	26.692	17.5849	26.455	17.5772	0	17.5671	64.7876
17.1155	54.2475	17.5842	25.5829	17.5921	27.197	17.5844	0	17.5743	68.521
17.1227	53.6059	17.5914	24.4739	17.5993	27.9967	17.5916	0	17.5815	72.627
17.1299	52.9319	17.5986	23.3318	17.6065	28.9116	17.5988	0	17.5887	77.1298
17.1371	52.1267	17.6058	22.1898	17.6137	29.9421	17.606	0	17.5959	82.0652
17.1443	51.2557	17.613	20.9818	17.6209	31.0588	17.6132	0	17.6031	87.4454
17.1515	50.3195	17.6202	19.7738	17.6281	32.3197	17.6204	0	17.6103	93.3183
17.1587	49.3829	17.6274	18.5658	17.6353	33.6674	17.6276	0	17.6175	99.6843
17.1659	48.5122	17.6346	17.3578	17.6425	35.0725	17.6348	0	17.6247	106.603
17.1731	47.7723	17.6418	16.1499	17.6497	36.5064	17.642	0	17.6319	114.087
17.1803	47.2621	17.649	14.8759	17.6569	37.8827	17.6492	0	17.6391	122.159
17.1875	46.9809	17.6562	13.602	17.6641	39.2592	17.6564	0	17.6463	130.869
17.1947	46.9295	17.6634	12.3281	17.6713	40.5201	17.6636	0	17.6535	140.264
17.2019	47.1402	17.6706	11.0213	17.6785	41.7234	17.6708	0	17.6607	150.38
17.2091	47.4816	17.6778	9.78029	17.6857	42.8401	17.678	0	17.6679	161.289
17.2163	47.9545	17.685	8.57232	17.6929	43.8418	17.6852	0	17.6751	173.052
17.2235	48.3615	17.6922	7.49621	17.7001	44.7856	17.6924	0	17.6823	185.74
17.2307	48.6705	17.6994	6.51899	17.7073	45.6716	17.6996	0	17.6895	199.438
17.2379	48.7826	17.7066	5.64061	17.7145	46.4715	17.7068	0	17.6967	214.218
17.2451	48.6001	17.7138	4.86118	17.7217	47.2422	17.714	0	17.7039	230.188
17.2523	48.1551	17.721	4.14769	17.7289	47.9264	17.7212	0	17.7111	247.42
17.2595	47.3499	17.7282	3.43419	17.7361	48.6395	17.7284	0	17.7183	266.022
17.2667	46.3154	17.7354	2.72065	17.7433	49.3528	17.7356	0	17.7255	286.078
17.2739	45.1494	17.7426	1.90827	17.7505	50.1524	17.7428	0	17.7327	307.699
17.2811	43.8855	17.7498	1.06289	17.7577	51.0097	17.75	0	17.7399	330.977
17.2883	42.654	17.757	0.15162	17.7649	52.0114	17.7572	0	17.7471	356.022
17.2955	41.5212	17.7642	0	17.7721	53.0992	17.7644	0	17.7543	382.93
17.3027	40.6174	17.7714	0	17.7793	54.2737	17.7716	0	17.7615	411.845
17.3099	39.9434	17.7786	0	17.7865	55.5346	17.7788	0	17.7687	442.9
17.3171	39.4656	17.7858	0	17.7937	56.7958	17.786	0	17.7759	476.274
17.3243	39.2503	17.793	0	17.8009	58.0567	17.7932	0	17.7831	512.173
17.3315	39.1661	17.8002	0	17.8081	59.3464	17.8004	0	17.7903	550.825
17.3387	39.1798	17.8074	0	17.8153	60.6073	17.8076	0	17.7975	592.481
17.3459	39.2267	17.8146	0	17.8225	61.8974	17.8148	0	17.8047	637.419
17.3531	39.2732	17.8218	0	17.8297	63.2159	17.822	0	17.8119	685.915
17.3603	39.2873	17.829	0	17.8369	64.6499	17.8292	0	17.8191	738.246
17.3675	39.2683	17.8362	0	17.8441	66.1991	17.8364	0	17.8263	794.711
17.3747	39.1513	17.8434	0	17.8513	67.9217	17.8436	0	17.8335	855.587
17.3819	39.0016	17.8506	0	17.8585	69.8169	17.8508	0	17.8407	921.188
17.3891	38.7859	17.8578	0	17.8657	71.8564	17.858	0	17.8479	991.812
17.3963	38.5706	17.865	0	17.8729	74.0979	17.8652	3.58611	17.8551	1067.81
17.4035	38.3222	17.8722	0	17.8801	76.5698	17.8724	10.3567	17.8623	1149.58
17.4107	38.0086	17.8794	0	17.8873	79.2148	17.8796	17.74	17.8695	1237.56
17.4179	37.5964	17.8866	0	17.8945	82.0904	17.8868	25.7357	17.8767	1332.22
17.4251	37.1189	17.8938	0	17.9017	85.1105	17.894	34.3663	17.8839	1434.12
17.4323	36.5429	17.901	0	17.9089	88.3033	17.9012	43.653	17.8911	1543.79
17.4395	35.9343	17.9082	0	17.9161	91.6114	17.9084	53.6618	17.8983	1661.9
17.4467	35.293	17.9154	0	17.9233	95.0928	17.9156	64.4364	17.9055	1789.07
17.4539	34.6842	17.9226	0	17.9305	98.7181	17.9228	76.0426	17.9127	1926.02
17.4611	34.174	17.9298	0	17.9377	102.516	17.93	88.5676	17.9199	2073.5
17.4683	33.8273	17.937	0	17.9449	106.488	17.9372	102.121	17.9271	2232.25
17.4755	33.6775	17.9442	0	17.9521	110.69	17.9444	116.834	17.9343	2403.1
17.4827	33.724	17.9514	0	17.9593	115.238	17.9516	132.772	17.9415	2586.87
17.4899	33.902	17.9586	0	17.9665	120.161	17.9588	150.067	17.9487	2784.46
17.4971	34.1779	17.9658	0	17.9737	125.574	17.966	168.806	17.9559	2996.75
17.5043	34.4214	17.973	0	17.9809	131.477	17.9732	189.142	17.9631	3224.67
17.5115	34.5993	17.9802	0	17.9881	137.928	17.9804	211.119	17.9703	3469.15
17.5187	34.6786	17.9874	0	17.9953	144.927	17.9876	234.934	17.9775	3731.16
17.5259	34.5616	17.9946	0	18.0025	152.503	17.9948	260.654	17.9847	4011.69
17.5331	34.3132	18.0018	0	18.0097	160.655	18.002	288.429	17.9919	4311.66
17.5403	33.9341	18.009	0	18.0169	169.384	18.0092	318.435	17.9991	4632.03
17.5475	33.5219	18.0162	0	18.0241	178.747	18.0164	350.763	18.0063	4973.76
17.5547	33.0772	18.0234	0	18.0313	188.774	18.0236	385.604	18.0135	5337.7
17.5619	32.6979	18.0306	0	18.0385	199.521	18.0308	423.118	18.0207	5724.73
17.5691	32.4169	18.0378	0.14732	18.0457	211.076	18.038	463.473	18.0279	6135.58
17.5763	32.267	18.045	1.18097	18.0529	223.611	18.0452	506.894	18.0351	6570.97
17.5835	32.2154	18.0522	2.31351	18.0601	237.184	18.0524	553.66	18.0423	7031.53
17.5907	32.2293	18.0594	3.54496	18.0673	251.911	18.0596	604.081	18.0495	7517.74
17.5979	32.3416	18.0666	4.87526	18.0745	267.906	18.0668	658.529	18.0567	8030.06
17.6051	32.4866	18.0738	6.27149	18.0817	285.314	18.074	717.461	18.0639	8568.73
17.6123	32.6972	18.081	7.73369	18.0889	304.193	18.0812	781.295	18.0711	9133.89
17.6195	32.9405	18.0882	9.26181	18.0961	324.656	18.0884	850.467	18.0783	9725.53
17.6267	33.2492	18.0954	10.8229	18.1033	346.824	18.0956	925.458	18.0855	10343.4
17.6339	33.591	18.1026	12.4169	18.1105	370.776	18.1028	1006.69	18.0927	10986.9
17.6411	33.9983	18.1098	14.044	18.1177	396.632	18.11	1094.63	18.0999	11655.5
17.6483	34.5364	18.117	15.7698	18.1249	424.595	18.1172	1189.71	18.1071	12348
17.6555	35.1731	18.1242	17.6606	18.1321	454.804	18.1244	1292.43	18.1143	13063.1
17.6627	35.9078	18.1314	19.7491	18.1393	487.436	18.1316	1403.3	18.1215	13799.3
17.6699	36.6756	18.1386	22.0683	18.1465	522.723	18.1388	1522.93	18.1287	14554.8
17.6771	37.5086	18.1458	24.6843	18.1537	560.89	18.146	1651.94	18.1359	15327.2
17.6843	38.3091	18.153	27.597	18.1609	602.172	18.1532	1791.04	18.1431	16114.1
17.6915	39.1425	18.1602	30.8063	18.1681	646.77	18.1604	1940.97	18.1503	16912.9
17.6987	39.9755	18.1674	34.2793	18.1753	695.032	18.1676	2102.57	18.1575	17720.6
17.7059	40.776	18.1746	37.9833	18.1825	747.155	18.1748	2276.7	18.1647	18534
17.7131	41.5763	18.1818	41.8187	18.1897	803.431	18.182	2464.24	18.1719	19349.7
17.7203	42.344	18.189	45.7534	18.1969	864.207	18.1892	2666.12	18.1791	20164.2
17.7275	43.1115	18.1962	49.7537	18.2041	929.738	18.1964	2883.32	18.1863	20973.6
17.7347	43.8793	18.2034	53.8533	18.2113	1000.4	18.2036	3116.94	18.1935	21774.4
17.7419	44.6795	18.2106	58.0843	18.2185	1076.6	18.2108	3367.9	18.2007	22562.4
17.7491	45.4473	18.2178	62.5135	18.2257	1158.71	18.218	3637.37	18.2079	23333.8
17.7563	46.2151	18.225	67.2394	18.2329	1247.26	18.2252	3926.34	18.2151	24084.6
17.7635	46.917	18.2322	72.3605	18.2401	1342.69	18.2324	4235.9	18.2223	24810.8
17.7707	47.652	18.2394	77.9434	18.2473	1445.59	18.2396	4567.19	18.2295	25508.6
17.7779	48.4195	18.2466	84.1194	18.2545	1556.53	18.2468	4921.23	18.2367	26174
17.7851	49.2856	18.2538	90.9221	18.2617	1676.22	18.254	5299.03	18.2439	26803.5
17.7923	50.3152	18.261	98.3837	18.2689	1805.3	18.2612	5701.6	18.2511	27393.6
17.7995	51.5418	18.2682	106.505	18.2761	1944.56	18.2684	6129.88	18.2583	27940.7
17.8067	53.0302	18.2754	115.22	18.2833	2094.75	18.2756	6584.63	18.2655	28442.3
17.8139	54.7155	18.2826	124.494	18.2905	2256.73	18.2828	7066.69	18.2727	28895.2
17.8211	56.5647	18.2898	134.363	18.2977	2431.31	18.29	7576.63	18.2799	29297.4
17.8283	58.5118	18.297	144.725	18.3049	2619.39	18.2972	8114.92	18.2871	29646.6
17.8355	60.3938	18.3042	155.649	18.3121	2821.88	18.3044	8681.94	18.2943	29941.2
17.8427	62.1116	18.3114	167.132	18.3193	3039.77	18.3116	9277.73	18.3015	30180.2
17.8499	63.6658	18.3186	179.275	18.3265	3274.01	18.3188	9902.25	18.3087	30362.5
17.8571	65.0231	18.3258	192.176	18.3337	3525.62	18.326	10555.1	18.3159	30487.8
17.8643	66.2825	18.333	205.967	18.3409	3795.59	18.3332	11235.7	18.3231	30556.2
17.8715	67.509	18.3402	220.813	18.3481	4085.03	18.3404	11943.1	18.3303	30567.9
17.8787	68.8008	18.3474	236.846	18.3553	4394.96	18.3476	12676	18.3375	30523.8
17.8859	70.2567	18.3546	254.197	18.3625	4726.5	18.3548	13432.9	18.3447	30425
17.8931	71.9745	18.3618	273.032	18.3697	5080.61	18.362	14211.7	18.3519	30273
17.9003	73.922	18.369	293.416	18.3769	5458.42	18.3692	15010.3	18.3591	30069.5
17.9075	76.0986	18.3762	315.547	18.3841	5860.91	18.3764	15826.1	18.3663	29816.6
17.9147	78.472	18.3834	339.49	18.3913	6289.04	18.3836	16656.2	18.3735	29516.7
17.9219	80.9763	18.3906	365.315	18.3985	6743.67	18.3908	17497.5	18.3807	29172.3
17.9291	83.6119	18.3978	393.15	18.4057	7225.63	18.398	18346.6	18.3879	28786.3
17.9363	86.3787	18.405	423.093	18.4129	7735.56	18.4052	19199.7	18.3951	28361.8
17.9435	89.2434	18.4122	455.214	18.4201	8273.86	18.4124	20053.2	18.4023	27901.7
17.9507	92.2395	18.4194	489.639	18.4273	8840.91	18.4196	20902.8	18.4095	27409.1
17.9579	95.3008	18.4266	526.474	18.4345	9436.76	18.4268	21744	18.4167	26887.5
17.9651	98.428	18.4338	565.844	18.4417	10061.2	18.434	22572.5	18.4239	26340
17.9723	101.653	18.441	607.888	18.4489	10713.8	18.4412	23383.6	18.4311	25770
17.9795	104.911	18.4482	652.763	18.4561	11393.9	18.4484	24172.4	18.4383	25180.8
17.9867	108.202	18.4554	700.74	18.4633	12100.5	18.4556	24934.2	18.4455	24575.3
17.9939	111.559	18.4626	751.981	18.4705	12832.3	18.4628	25664.4	18.4527	23956.6
18.0011	114.981	18.4698	806.779	18.4777	13587.8	18.47	26358.4	18.4599	23327.6
18.0083	118.566	18.477	865.371	18.4849	14365.3	18.4772	27011.5	18.4671	22691
18.0155	122.349	18.4842	928.047	18.4921	15162.4	18.4844	27620	18.4743	22049.6
18.0227	126.393	18.4914	995.111	18.4993	15976.5	18.4916	28179.7	18.4815	21405.7
18.0299	130.635	18.4986	1066.79	18.5065	16804.9	18.4988	28687.1	18.4887	20761.8
18.0371	135.105	18.5058	1143.34	18.5137	17644.2	18.506	29139.1	18.4959	20119.8
18.0443	139.773	18.513	1225.04	18.5209	18490.9	18.5132	29532.7	18.5031	19481.9
18.0515	144.538	18.5202	1312.12	18.5281	19341.1	18.5204	29865.3	18.5103	18849.8
18.0587	149.402	18.5274	1404.93	18.5353	20190.8	18.5276	30135.1	18.5175	18225.2
18.0659	154.364	18.5346	1503.73	18.5425	21035.6	18.5348	30340.3	18.5247	17609.7
18.0731	159.359	18.5418	1608.94	18.5497	21871.1	18.542	30479.7	18.5319	17004.5
18.0803	164.419	18.549	1720.89	18.5569	22692.6	18.5492	30552.8	18.5391	16411
18.0875	169.611	18.5562	1840.08	18.5641	23495.7	18.5564	30559.6	18.5463	15830.2
18.0947	175.032	18.5634	1966.94	18.5713	24275.5	18.5636	30500.1	18.5535	15263.1
18.1019	180.682	18.5706	2102.01	18.5785	25027.5	18.5708	30375.6	18.5607	14710.4
18.1091	186.595	18.5778	2245.84	18.5857	25746.8	18.578	30187.4	18.5679	14172.9
18.1163	192.802	18.585	2398.95	18.5929	26429	18.5852	29937.5	18.5751	13651
18.1235	199.239	18.5922	2562.04	18.6001	27069.5	18.5924	29628.4	18.5823	13145.2
18.1307	205.839	18.5994	2735.71	18.6073	27664	18.5996	29262.5	18.5895	12655.7
18.1379	212.604	18.6066	2920.72	18.6145	28208.2	18.6068	28843.1	18.5967	12182.6
18.1451	219.434	18.6138	3117.93	18.6217	28698.6	18.614	28373.5	18.6039	11726.2
18.1523	226.264	18.621	3328.11	18.6289	29131.6	18.6212	27857.4	18.6111	11286.3
18.1595	233.094	18.6282	3552.31	18.6361	29504.1	18.6284	27298.4	18.6183	10862.9
18.1667	239.858	18.6354	3791.37	18.6433	29813.5	18.6356	26700.8	18.6255	10455.8
18.1739	246.557	18.6426	4046.26	18.6505	30057.7	18.6428	26068.5	18.6327	10064.8
18.1811	253.223	18.6498	4318.02	18.6577	30235.6	18.65	25405.7	18.6399	9689.67
18.1883	259.824	18.657	4607.62	18.6649	30346.1	18.6572	24717	18.6471	9330.01
18.1955	266.359	18.6642	4916.1	18.6721	30388.2	18.6644	24006.3	18.6543	8985.47
18.2027	272.828	18.6714	5244.53	18.6793	30362.2	18.6716	23277.9	18.6615	8655.63
18.2099	279.233	18.6786	5593.96	18.6865	30269.1	18.6788	22536.2	18.6687	8339.99
18.2171	285.571	18.6858	5965.45	18.6937	30109.6	18.686	21785.2	18.6759	8038.11
18.2243	291.844	18.693	6360.04	18.7009	29885.6	18.6932	21028.7	18.6831	7749.5
18.2315	298.084	18.7002	6778.69	18.7081	29599.3	18.7004	20270.5	18.6903	7473.68
18.2387	304.39	18.7074	7222.47	18.7153	29252.7	18.7076	19514.2	18.6975	7210.15
18.2459	310.761	18.7146	7692.18	18.7225	28849	18.7148	18762.8	18.7047	6958.41
18.2531	317.263	18.7218	8188.67	18.7297	28391.8	18.722	18019.5	18.7119	6718.03
18.2603	323.929	18.729	8712.72	18.7369	27884.6	18.7292	17287	18.7191	6488.46
18.2675	330.726	18.7362	9264.81	18.7441	27331.2	18.7364	16567.6	18.7263	6269.26
18.2747	337.686	18.7434	9845.33	18.7513	26736.1	18.7436	15863.8	18.7335	6059.94
18.2819	344.781	18.7506	10454.5	18.7585	26103.4	18.7508	15177.3	18.7407	5860.03
18.2891	352.003	18.7578	11092.1	18.7657	25437.7	18.758	14510.1	18.7479	5669.11
18.2963	359.389	18.765	11757.9	18.7729	24743.4	18.7652	13863.4	18.7551	5486.73
18.3035	366.877	18.7722	12451	18.7801	24025	18.7724	13238.8	18.7623	5312.47
18.3107	374.558	18.7794	13170.5	18.7873	23286.9	18.7796	12637	18.7695	5145.97
18.3179	382.436	18.7866	13914.9	18.7945	22533.4	18.7868	12059.1	18.7767	4986.81
18.3251	390.609	18.7938	14682.6	18.8017	21768.7	18.794	11505.4	18.7839	4834.67
18.3323	399.211	18.801	15471.4	18.8089	20996.7	18.8012	10976.4	18.7911	4689.19
18.3395	408.301	18.8082	16278.9	18.8161	20221.3	18.8084	10472.2	18.7983	4550.04
18.3467	417.948	18.8154	17102.4	18.8233	19446.2	18.8156	9992.64	18.8055	4416.91
18.3539	428.153	18.8226	17938.8	18.8305	18674.8	18.8228	9537.58	18.8127	4289.48
18.3611	439.016	18.8298	18784.4	18.8377	17910.4	18.83	9106.61	18.8199	4167.51
18.3683	450.531	18.837	19635.6	18.8449	17156	18.8372	8699.31	18.8271	4050.75
18.3755	462.767	18.8442	20487.9	18.8521	16414.3	18.8444	8315.14	18.8343	3938.95
18.3827	475.691	18.8514	21337	18.8593	15687.9	18.8516	7953.49	18.8415	3831.93
18.3899	489.405	18.8586	22178.1	18.8665	14979	18.8588	7613.74	18.8487	3729.48
18.3971	503.87	18.8658	23006	18.8737	14289.4	18.866	7295.1	18.8559	3631.45
18.4043	519.219	18.873	23815.9	18.8809	13620.7	18.8732	6996.83	18.8631	3537.69
18.4115	535.486	18.8802	24602.4	18.8881	12974	18.8804	6718.01	18.8703	3448.05
18.4187	552.804	18.8874	25360.5	18.8953	12350.4	18.8876	6457.84	18.8775	3362.41
18.4259	571.234	18.8946	26084.8	18.9025	11750.5	18.8948	6215.23	18.8847	3280.65
18.4331	590.843	18.9018	26770.5	18.9097	11174.8	18.902	5989.23	18.8919	3202.68
18.4403	611.73	18.909	27412.6	18.9169	10623.6	18.9092	5778.75	18.8991	3128.35
18.4475	633.899	18.9162	28006.7	18.9241	10096.9	18.9164	5582.73	18.9063	3057.56
18.4547	657.539	18.9234	28548.2	18.9313	9594.72	18.9236	5400.07	18.9135	2990.2
18.4619	682.686	18.9306	29033.2	18.9385	9116.71	18.9308	5229.76	18.9207	2926.14
18.4691	709.472	18.9378	29458	18.9457	8662.63	18.938	5070.8	18.9279	2865.27
18.4763	738.031	18.945	29819.4	18.9529	8231.99	18.9452	4922.19	18.9351	2807.44
18.4835	768.519	18.9522	30114.7	18.9601	7824.19	18.9524	4783.12	18.9423	2752.51
18.4907	801.072	18.9594	30341.7	18.9673	7438.6	18.9596	4652.63	18.9495	2700.37
18.4979	835.887	18.9666	30498.7	18.9745	7074.48	18.9668	4529.99	18.9567	2650.85
18.5051	873.096	18.9738	30584.6	18.9817	6730.98	18.974	4414.36	18.9639	2603.88
18.5123	912.793	18.981	30598.9	18.9889	6407.23	18.9812	4305.02	18.9711	2559.29
18.5195	955.112	18.9882	30541.9	18.9961	6102.34	18.9884	4201.31	18.9783	2516.93
18.5267	1000.18	18.9954	30414.3	19.0033	5815.39	18.9956	4102.46	18.9855	2476.68
18.5339	1048.04	19.0026	30217.4	19.0105	5545.44	19.0028	4007.85	18.9927	2438.37
18.5411	1098.88	19.0098	29953.1	19.0177	5291.56	19.01	3916.8	18.9999	2401.86
18.5483	1152.8	19.017	29623.9	19.0249	5052.93	19.0172	3828.82	19.0071	2367
18.5555	1210	19.0242	29232.7	19.0321	4828.69	19.0244	3743.36	19.0143	2333.6
18.5627	1270.67	19.0314	28782.7	19.0393	4618.08	19.0316	3660	19.0215	2301.51
18.5699	1334.94	19.0386	28277.6	19.0465	4420.28	19.0388	3578.3	19.0287	2270.53
18.5771	1403.05	19.0458	27721.4	19.0537	4234.68	19.046	3497.93	19.0359	2240.55
18.5843	1475.23	19.053	27118.4	19.0609	4060.55	19.0532	3418.62	19.0431	2211.42
18.5915	1551.59	19.0602	26473.2	19.0681	3897.17	19.0604	3340.07	19.0503	2182.96
18.5987	1632.32	19.0674	25790.3	19.0753	3743.98	19.0676	3262.13	19.0575	2155.08
18.6059	1717.56	19.0746	25074.6	19.0825	3600.3	19.0748	3184.61	19.0647	2127.62
18.6131	1807.6	19.0818	24331	19.0897	3465.59	19.082	3107.49	19.0719	2100.48
18.6203	1902.67	19.089	23564.3	19.0969	3339.18	19.0892	3030.66	19.0791	2073.53
18.6275	2003.06	19.0962	22779.4	19.1041	3220.67	19.0964	2954.15	19.0863	2046.66
18.6347	2109.08	19.1034	21981	19.1113	3109.46	19.1036	2878.01	19.0935	2019.77
18.6419	2221.07	19.1106	21173.6	19.1185	3005.11	19.1108	2802.28	19.1007	1992.75
18.6491	2339.35	19.1178	20361.6	19.1257	2907.1	19.118	2727.1	19.1079	1965.53
18.6563	2464.31	19.125	19549.3	19.1329	2815.06	19.1252	2652.51	19.1151	1938.03
18.6635	2596.22	19.1322	18740.5	19.1401	2728.61	19.1324	2578.65	19.1223	1910.18
18.6707	2735.51	19.1394	17938.8	19.1473	2647.32	19.1396	2505.57	19.1295	1881.92
18.6779	2882.49	19.1466	17147.5	19.1545	2570.9	19.1468	2433.41	19.1367	1853.21
18.6851	3037.54	19.1538	16369.6	19.1617	2499.01	19.154	2362.21	19.1439	1823.99
18.6923	3201.1	19.161	15607.7	19.1689	2431.39	19.1612	2292.17	19.1511	1794.26
18.6995	3373.68	19.1682	14864.1	19.1761	2367.72	19.1684	2223.38	19.1583	1763.97
18.7067	3555.78	19.1754	14140.7	19.1833	2307.76	19.1756	2155.95	19.1655	1733.14
18.7139	3748.04	19.1826	13439.3	19.1905	2251.27	19.1828	2089.97	19.1727	1701.76
18.7211	3951.08	19.1898	12761.3	19.1977	2197.98	19.19	2025.57	19.1799	1669.81
18.7283	4165.56	19.197	12107.7	19.2049	2147.65	19.1972	1962.8	19.1871	1637.35
18.7355	4392.25	19.2042	11479.6	19.2121	2100.04	19.2044	1901.77	19.1943	1604.37
18.7427	4632.03	19.2114	10877.4	19.2193	2054.94	19.2116	1842.48	19.2015	1570.91
18.7499	4885.8	19.2186	10301.6	19.2265	2012.11	19.2188	1784.99	19.2087	1536.99
18.7571	5154.54	19.2258	9752.17	19.2337	1971.3	19.226	1729.25	19.2159	1502.66
18.7643	5439.37	19.233	9229.11	19.2409	1932.25	19.2332	1675.31	19.2231	1467.97
18.7715	5741.37	19.2402	8732	19.2481	1894.73	19.2404	1623.09	19.2303	1432.94
18.7787	6061.79	19.2474	8260.4	19.2553	1858.51	19.2476	1572.6	19.2375	1397.66
18.7859	6401.81	19.2546	7813.69	19.2625	1823.32	19.2548	1523.75	19.2447	1362.17
18.7931	6762.6	19.2618	7391.12	19.2697	1789.01	19.262	1476.48	19.2519	1326.52
18.8003	7145.32	19.269	6991.91	19.2769	1755.32	19.2692	1430.71	19.2591	1290.77
18.8075	7551.03	19.2762	6615.25	19.2841	1722.15	19.2764	1386.33	19.2663	1254.97
18.8147	7980.81	19.2834	6260.25	19.2913	1689.36	19.2836	1343.21	19.2735	1219.18
18.8219	8435.58	19.2906	5925.99	19.2985	1656.86	19.2908	1301.26	19.2807	1183.44
18.8291	8916.31	19.2978	5611.57	19.3057	1624.52	19.298	1260.33	19.2879	1147.79
18.8363	9423.71	19.305	5316	19.3129	1592.28	19.3052	1220.36	19.2951	1112.29
18.8435	9958.54	19.3122	5038.27	19.3201	1560.1	19.3124	1181.23	19.3023	1077.01
18.8507	10521.3	19.3194	4777.49	19.3273	1527.85	19.3196	1142.93	19.3095	1041.97
18.8579	11112.4	19.3266	4532.56	19.3345	1495.55	19.3268	1105.39	19.3167	1007.26
18.8651	11732	19.3338	4302.56	19.3417	1463.16	19.334	1068.6	19.3239	972.913
18.8723	12379.8	19.341	4086.64	19.3489	1430.74	19.3412	1032.59	19.3311	939
18.8795	13055.5	19.3482	3883.84	19.3561	1398.33	19.3484	997.312	19.3383	905.58
18.8867	13758.2	19.3554	3693.37	19.3633	1365.91	19.3556	962.751	19.3455	872.712
18.8939	14486.7	19.3626	3514.33	19.3705	1333.58	19.3628	928.935	19.3527	840.458
18.9011	15239.2	19.3698	3346.05	19.3777	1301.39	19.37	895.818	19.3599	808.864
18.9083	16013.8	19.377	3187.8	19.3849	1269.38	19.3772	863.359	19.3671	777.956
18.9155	16808	19.3842	3038.85	19.3921	1237.54	19.3844	831.576	19.3743	747.793
18.9227	17619	19.3914	2898.52	19.3993	1205.87	19.3916	800.405	19.3815	718.399
18.9299	18443.3	19.3986	2766.22	19.4065	1174.41	19.3988	769.828	19.3887	689.823
18.9371	19277.4	19.4058	2641.29	19.4137	1143.14	19.406	739.861	19.3959	662.064
18.9443	20117.3	19.413	2523.22	19.4209	1112.16	19.4132	710.509	19.4031	635.122
18.9515	20958.6	19.4202	2411.45	19.4281	1081.54	19.4204	681.768	19.4103	608.998
18.9587	21796.6	19.4274	2305.51	19.4353	1051.31	19.4276	653.663	19.4175	583.691
18.9659	22626.6	19.4346	2204.98	19.4425	1021.66	19.4348	626.19	19.4247	559.202
18.9731	23443.2	19.4418	2109.49	19.4497	992.648	19.442	599.374	19.4319	535.493
18.9803	24241.2	19.449	2018.75	19.4569	964.382	19.4492	573.26	19.4391	512.554
18.9875	25015.1	19.4562	1932.56	19.4641	936.923	19.4564	547.845	19.4463	490.397
18.9947	25759.3	19.4634	1850.68	19.4713	910.304	19.4636	523.153	19.4535	469.02
19.0019	26468.2	19.4706	1772.93	19.4785	884.575	19.4708	499.225	19.4607	448.437
19.0091	27136.3	19.4778	1699.1	19.4857	859.654	19.478	476.131	19.4679	428.66
19.0163	27758.4	19.485	1628.97	19.4929	835.63	19.4852	453.887	19.4751	409.699
19.0235	28329.4	19.4922	1562.39	19.5001	812.438	19.4924	432.585	19.4823	391.532
19.0307	28844.5	19.4994	1499.14	19.5073	790.141	19.4996	412.248	19.4895	374.159
19.0379	29299.4	19.5066	1439.05	19.5145	768.712	19.5068	392.893	19.4967	357.554
19.0451	29690.4	19.5138	1381.84	19.5217	748.202	19.514	374.546	19.5039	341.684
19.0523	30014.3	19.521	1327.39	19.5289	728.615	19.5212	357.095	19.5111	326.486
19.0595	30268.3	19.5282	1275.55	19.5361	709.954	19.5284	340.54	19.5183	311.925
19.0667	30450.3	19.5354	1226.15	19.5433	692.299	19.5356	324.71	19.5255	297.977
19.0739	30558.8	19.5426	1179.18	19.5505	675.595	19.5428	309.556	19.5327	284.594
19.0811	30593	19.5498	1134.53	19.5577	659.817	19.55	294.929	19.5399	271.776
19.0883	30552.9	19.557	1092.11	19.5649	644.988	19.5572	280.782	19.5471	259.535
19.0955	30438.7	19.5642	1051.94	19.5721	631.081	19.5644	267.074	19.5543	247.834
19.1027	30251.8	19.5714	1013.98	19.5793	617.985	19.5716	253.823	19.5615	236.663
19.1099	29993.7	19.5786	978.19	19.5865	605.722	19.5788	241.054	19.5687	225.996
19.1171	29666.6	19.5858	944.477	19.5937	594.151	19.586	228.812	19.5759	215.799
19.1243	29273.4	19.593	912.745	19.6009	583.274	19.5932	217.16	19.5831	206.046
19.1315	28817.4	19.6002	882.921	19.6081	572.972	19.6004	206.076	19.5903	196.677
19.1387	28302.2	19.6074	854.848	19.6153	563.246	19.6076	195.561	19.5975	187.669
19.1459	27732.1	19.6146	828.391	19.6225	554.042	19.6148	185.55	19.6047	178.998
19.1531	27111.5	19.6218	803.413	19.6297	545.297	19.622	175.998	19.6119	170.64
19.1603	26445.1	19.629	779.856	19.6369	536.984	19.6292	166.796	19.6191	162.593
19.1675	25738.3	19.6362	757.582	19.6441	529.107	19.6364	157.901	19.6263	154.86
19.1747	24996.3	19.6434	736.497	19.6513	521.63	19.6436	149.202	19.6335	147.402
19.1819	24224.4	19.6506	716.596	19.6585	514.615	19.6508	140.723	19.6407	140.21
19.1891	23428.1	19.6578	697.754	19.6657	508.035	19.658	132.44	19.6479	133.269
19.1963	22612.6	19.665	679.897	19.6729	501.856	19.6652	124.376	19.6551	126.521
19.2035	21783.4	19.6722	662.933	19.6801	496.109	19.6724	116.574	19.6623	119.954
19.2107	20945.2	19.6794	646.694	19.6873	490.827	19.6796	109.057	19.6695	113.53
19.2179	20103	19.6866	631.145	19.6945	486.032	19.6868	101.846	19.6767	107.227
19.2251	19261	19.6938	616.126	19.7017	481.727	19.694	94.964	19.6839	101.044
19.2323	18423.5	19.701	601.631	19.7089	477.915	19.7012	88.3878	19.6911	94.9933
19.2395	17594.3	19.7082	587.535	19.7161	474.562	19.7084	82.1178	19.6983	89.0627
19.2467	16776.9	19.7154	573.865	19.7233	471.612	19.7156	76.1105	19.7055	83.2762
19.2539	15974.5	19.7226	560.527	19.7305	468.982	19.7228	70.2781	19.7127	77.6222
19.2611	15189.8	19.7298	547.516	19.7377	466.638	19.73	64.5771	19.7199	72.1362
19.2683	14425.3	19.737	534.771	19.7449	464.467	19.7372	58.9419	19.7271	66.8066
19.2755	13683.4	19.7442	522.258	19.7521	462.356	19.7444	53.3065	19.7343	61.6092
19.2827	12965.7	19.7514	509.84	19.7593	460.243	19.7516	47.6929	19.7415	56.532
19.2899	12273.9	19.7586	497.458	19.7665	458.129	19.7588	42.0138	19.7487	51.5509
19.2971	11608.9	19.7658	484.974	19.7737	455.99	19.766	36.3129	19.7559	46.642
19.3043	10971.6	19.773	472.329	19.7809	453.818	19.7732	30.6119	19.7631	41.7932
19.3115	10362.5	19.7802	459.483	19.7881	451.734	19.7804	24.9983	19.7703	36.9804
19.3187	9781.55	19.7874	446.376	19.7953	449.796	19.7876	19.5161	19.7775	32.1797
19.3259	9228.7	19.7946	433.068	19.8025	448.057	19.7948	14.1871	19.7847	27.3909
19.3331	8703.73	19.8018	419.565	19.8097	446.549	19.802	9.07685	19.7919	22.6262
19.3403	8206.06	19.809	405.931	19.8169	445.301	19.8092	4.16352	19.7991	17.8977
19.3475	7735.07	19.8162	392.194	19.8241	444.257	19.8164	0	19.8063	13.205
19.3547	7290.19	19.8234	378.428	19.8313	443.412	19.8236	0	19.8135	8.58461
19.3619	6870.51	19.8306	364.659	19.8385	442.654	19.8308	0	19.8207	4.02425
19.3691	6475.34	19.8378	350.959	19.8457	441.985	19.838	0
19.3763	6103.61	19.845	337.321	19.8529	441.284	19.8452	0
19.3835	5754.38	19.8522	323.752	19.8601	440.526	19.8524	0
19.3907	5426.59	19.8594	310.347	19.8673	439.684	19.8596	0
19.3979	5119.08	19.8666	297.041	19.8745	438.753	19.8668	0
19.4051	4830.84	19.8738	283.9	19.8817	437.764	19.874	0
19.4123	4560.66	19.881	270.858	19.8889	436.749	19.8812	0
19.4195	4307.48	19.8882	257.98	19.8961	435.702	19.8884	0
19.4267	4070.16	19.8954	245.168	19.9033	434.626	19.8956	0
19.4339	3847.69	19.9026	232.488	19.9105	433.554	19.9028	0
19.4411	3639.08	19.9098	219.875	19.9177	432.507	19.91	0
19.4483	3443.32	19.917	207.359	19.9249	431.432	19.9172	0
19.4555	3259.54	19.9242	195.042	19.9321	430.359	19.9244	0
19.4627	3086.92	19.9314	183.022	19.9393	429.283	19.9316	0
19.4699	2924.69	19.9386	171.364	19.9465	428.179	19.9388	0
19.4771	2772.13	19.9458	160.234	19.9537	427.078	19.946	0
19.4843	2628.62	19.953	149.663	19.9609	425.916	19.9532	0
19.4915	2493.59	19.9602	139.753	19.9681	424.725	19.9604	0
19.4987	2366.49	19.9674	130.534	19.9753	423.508	19.9676	0
19.5059	2246.83	19.9746	122.041	19.9825	422.202	19.9748	0
19.5131	2134.08	19.9818	114.24	19.9897	420.867	19.982	0
19.5203	2027.76	19.989	107.065	19.9969	419.448	19.9892	0
19.5275	1927.34	19.9962	100.484	20.0041	418.027	19.9964	0
19.5347	1832.35	20.0034	94.4632	20.0113	416.605	20.0036	0
19.5419	1742.38	20.0106	88.9699	20.0185	415.215	20.0108	0
19.5491	1657	20.0178	84.0367	20.0257	413.909	20.018	0
19.5563	1575.84	20.025	79.6972	20.0329	412.718	20.0252	0
19.5635	1498.65	20.0322	75.9507	20.0401	411.646	20.0324	0
19.5707	1425.16	20.0394	72.7979	20.0473	410.714	20.0396	0
19.5779	1355.25	20.0466	70.2712	20.0545	409.927
19.5851	1288.7	20.0538	68.404	20.0617	409.258
19.5923	1225.44	20.061	67.2288	20.0689	408.673
19.5995	1165.29	20.0682	66.6803	20.0761	408.261
19.6067	1108.12	20.0754	66.7581
19.6139	1053.71	20.0826	67.4289
19.6211	1001.98	20.0898	68.6935
19.6283	952.707	20.097	70.584
19.6355	905.794	20.1042	73.1012
19.6427	861.077	20.1114	76.3433
19.6499	818.489	20.1186	80.311
19.6571	777.872
19.6643	739.184
19.6715	702.266
19.6787	667.085
19.6859	633.545
19.6931	601.575
19.7003	571.113
19.7075	542.059
19.7147	514.451
19.7219	488.15
19.7291	463.193
19.7363	439.448
19.7435	416.854
19.7507	395.305
19.7579	374.738
19.7651	355.09
19.7723	336.264
19.7795	318.253
19.7867	301.031
19.7939	284.561
19.8011	268.879
19.8083	254.016
19.8155	239.939
19.8227	226.714
19.8299	214.275
19.8371	202.623
19.8443	191.758
19.8515	181.548
19.8587	171.993
19.8659	162.995
19.8731	154.489
19.8803	146.376
19.8875	138.624
19.8947	131.199
19.9019	124.004
19.9091	117.136
19.9163	110.596
19.9235	104.417
19.9307	98.5977
19.9379	93.2376
19.9451	88.336
19.9523	83.9917
19.9595	80.1715
19.9667	76.9086
19.9739	74.2356
19.9811	72.0866
19.9883	70.495
19.9955	69.4274
20.0027	68.7861
20.0099	68.5704
20.0171	68.6828
20.0243	69.1226
20.0315	69.8904
20.0387	70.9203
20.0459	72.3432
20.0531	74.1596
20.0603	76.4344
20.0675	79.2339
20.0747	82.5902
20.0819	86.5694
20.0891	91.1381
20.0963	96.297
