# Supplementary material for: Regio- and sequence-controlled conjugated topological oligomers and polymers via boronate-tag assisted solution-phase strategy
Source: Nat Commun. 2021 Oct 6;12:5853. doi: 10.1038/s41467-021-26186-y (PMC8494804; doi:10.1038/s41467-021-26186-y)
Supplement: Supplementary file 2 — Source Data [file 41467_2021_26186_MOESM2_ESM.zip › Figure 3c.xlsx]

## Sheet: Sheet1
16.5107	135.762	16.1989	276.769	16.0234	145.475
16.5179	132.723	16.2061	275.764	16.0306	145.036
16.5251	129.781	16.2133	274.698	16.0378	144.578
16.5323	126.939	16.2205	273.602	16.045	144.109
16.5395	124.227	16.2277	272.447	16.0522	143.631
16.5467	121.746	16.2349	271.262	16.0594	143.172
16.5539	119.494	16.2421	270.017	16.0666	142.724
16.5611	117.538	16.2493	268.772	16.0738	142.305
16.5683	115.812	16.2565	267.467	16.081	141.907
16.5755	114.315	16.2637	266.102	16.0882	141.538
16.5827	112.95	16.2708	264.767	16.0954	141.18
16.5899	111.618	16.2781	263.403	16.1026	140.832
16.5971	110.22	16.2853	262.098	16.1098	140.473
16.6043	108.691	16.2925	260.853	16.117	140.105
16.6115	106.965	16.2997	259.668	16.1242	139.696
16.6187	105.008	16.3069	258.632	16.1314	139.278
16.6259	102.888	16.3141	257.716	16.1386	138.839
16.6331	100.636	16.3212	256.979	16.1458	138.401
16.6403	98.3848	16.3285	256.392	16.153	137.962
16.6475	96.2318	16.3357	255.894	16.1602	137.534
16.6547	94.2099	16.3429	255.457	16.1674	137.115
16.6619	92.3524	16.3501	254.959	16.1746	136.717
16.6691	90.6587	16.3573	254.372	16.1818	136.328
16.6763	89.1625	16.3645	253.665	16.189	135.95
16.6835	87.7972	16.3717	252.779	16.1962	135.591
16.6907	86.5636	16.3789	251.713	16.2034	135.253
16.6979	85.3625	16.3861	250.498	16.2106	134.914
16.7051	84.2602	16.3933	249.133	16.2178	134.596
16.7123	83.2564	16.4004	247.739	16.225	134.297
16.7195	82.318	16.4077	246.344	16.2322	133.989
16.7267	81.5113	16.4149	245.01	16.2394	133.69
16.7339	80.8355	16.4221	243.794	16.2466	133.382
16.7411	80.2258	16.4293	242.699	16.2538	133.053
16.7483	79.7142	16.4365	241.723	16.261	132.715
16.7555	79.2358	16.4437	240.926	16.2682	132.346
16.7627	78.7574	16.4508	240.249	16.2754	131.958
16.7699	78.2458	16.4581	239.722	16.2826	131.579
16.7771	77.7017	16.4653	239.225	16.2898	131.191
16.7843	77.1573	16.4725	238.757	16.297	130.823
16.7915	76.5476	16.4796	238.229	16.3042	130.474
16.7987	75.9375	16.4869	237.612	16.3114	130.146
16.8059	75.3278	16.4941	236.876	16.3186	129.827
16.8131	74.6848	16.5013	236.049	16.3258	129.509
16.8203	74.0423	16.5085	235.043	16.333	129.18
16.8275	73.3997	16.5157	233.948	16.3402	128.832
16.8347	72.7568	16.5229	232.763	16.3474	128.423
16.8419	72.0157	16.53	231.518	16.3546	127.975
16.8491	71.2414	16.5373	230.303	16.3618	127.466
16.8563	70.369	16.5445	229.117	16.369	126.918
16.8635	69.4306	16.5517	227.992	16.3762	126.359
16.8707	68.4597	16.5589	226.956	16.3834	125.801
16.8779	67.4556	16.5661	225.95	16.3906	125.262
16.8851	66.4846	16.5733	225.034	16.3978	124.764
16.8923	65.5137	16.5804	224.118	16.405	124.315
16.8995	64.641	16.5877	223.232	16.4122	123.897
16.9067	63.867	16.5949	222.346	16.4194	123.498
16.9139	63.2241	16.6021	221.4	16.4266	123.11
16.9211	62.68	16.6092	220.424	16.4338	122.711
16.9283	62.2013	16.6165	219.418	16.441	122.303
16.9355	61.8542	16.6237	218.382	16.4482	121.884
16.9427	61.6054	16.6309	217.376	16.4554	121.446
16.9499	61.4553	16.6381	216.341	16.4626	121.007
16.9571	61.3709	16.6453	215.335	16.4698	120.579
16.9643	61.3519	16.6525	214.359	16.477	120.17
16.9715	61.4317	16.6596	213.353	16.4842	119.782
16.9787	61.5768	16.6669	212.377	16.4914	119.404
16.9859	61.7551	16.6741	211.401	16.4986	119.025
16.9931	61.9002	16.6813	210.425	16.5058	118.647
17.0003	61.98	16.6885	209.449	16.513	118.268
17.0075	61.9938	16.6957	208.473	16.5202	117.89
17.0147	61.8766	16.7029	207.527	16.5274	117.501
17.0219	61.6937	16.7101	206.671	16.5346	117.123
17.0291	61.3791	16.7173	205.844	16.5418	116.754
17.0363	60.9664	16.7245	205.078	16.549	116.406
17.0435	60.422	16.7317	204.341	16.5562	116.067
17.0507	59.8451	16.7388	203.634	16.5634	115.749
17.0579	59.2022	16.7461	202.957	16.5706	115.43
17.0651	58.5596	16.7533	202.25	16.5778	115.112
17.0723	57.8842	16.7605	201.514	16.585	114.763
17.0795	57.2413	16.7677	200.747	16.5922	114.385
17.0867	56.5987	16.7749	199.921	16.5994	113.976
17.0939	56.0214	16.7821	199.094	16.6066	113.538
17.1011	55.4774	16.7892	198.268	16.6138	113.079
17.1083	54.933	16.7965	197.411	16.621	112.621
17.1155	54.356	16.8037	196.555	16.6282	112.152
17.1227	53.7131	16.8109	195.699	16.6354	111.704
17.1299	53.0377	16.818	194.842	16.6426	111.275
17.1371	52.231	16.8253	194.016	16.6498	110.877
17.1443	51.3582	16.8325	193.19	16.657	110.498
17.1515	50.4201	16.8397	192.393	16.6642	110.13
17.1587	49.4817	16.8469	191.597	16.6714	109.751
17.1659	48.6093	16.8541	190.8	16.6786	109.373
17.1731	47.8678	16.8613	189.974	16.6858	108.995
17.1803	47.3566	16.8684	189.087	16.693	108.616
17.1875	47.0749	16.8757	188.141	16.7002	108.238
17.1947	47.0233	16.8829	187.106	16.7074	107.879
17.2019	47.2345	16.8901	185.98	16.7146	107.541
17.2091	47.5766	16.8973	184.795	16.7218	107.232
17.2163	48.0504	16.9045	183.58	16.729	106.934
17.2235	48.4582	16.9117	182.335	16.7362	106.655
17.2307	48.7679	16.9188	181.149	16.7434	106.367
17.2379	48.8802	16.9261	180.024	16.7506	106.058
17.2451	48.6973	16.9333	178.988	16.7578	105.71
17.2523	48.2514	16.9405	178.072	16.765	105.321
17.2595	47.4446	16.9476	177.246	16.7722	104.913
17.2667	46.408	16.9549	176.509	16.7794	104.464
17.2739	45.2397	16.9621	175.862	16.7866	103.996
17.2811	43.9733	16.9693	175.275	16.7938	103.527
17.2883	42.7394	16.9765	174.717	16.801	103.059
17.2955	41.6042	16.9837	174.22	16.8082	102.62
17.3027	40.6987	16.9909	173.722	16.8154	102.202
17.3099	40.0232	16.998	173.255	16.8226	101.823
17.3171	39.5445	17.0053	172.787	16.8298	101.475
17.3243	39.3288	17.0125	172.289	16.837	101.146
17.3315	39.2444	17.0197	171.732	16.8442	100.838
17.3387	39.2582	17.0269	171.115	16.8514	100.529
17.3459	39.3051	17.0341	170.408	16.8586	100.221
17.3531	39.3518	17.0413	169.642	16.8658	99.8825
17.3603	39.3659	17.0485	168.755	16.873	99.514
17.3675	39.3468	17.0557	167.809	16.8802	99.1155
17.3747	39.2296	17.0629	166.803	16.8874	98.687
17.3819	39.0796	17.0701	165.768	16.8946	98.2586
17.3891	38.8635	17.0772	164.762	16.9018	97.8301
17.3963	38.6478	17.0845	163.786	16.909	97.4216
17.4035	38.3989	17.0917	162.87	16.9162	97.0231
17.4107	38.0847	17.0989	162.043	16.9234	96.6546
17.4179	37.6716	17.1061	161.247	16.9306	96.2962
17.4251	37.1932	17.1133	160.54	16.9378	95.9577
17.4323	36.6159	17.1205	159.863	16.945	95.6192
17.4395	36.0062	17.1276	159.186	16.9522	95.2607
17.4467	35.3636	17.1349	158.509	16.9594	94.8822
17.4539	34.7535	17.1421	157.772	16.9666	94.4738
17.4611	34.2423	17.1493	157.006	16.9738	94.0253
17.4683	33.8949	17.1565	156.21	16.981	93.5368
17.4755	33.7449	17.1637	155.413	16.9882	93.0283
17.4827	33.7915	17.1709	154.616	16.9954	92.4898
17.4899	33.9698	17.1781	153.85	17.0026	91.9513
17.4971	34.2463	17.1853	153.113	17.0098	91.4429
17.5043	34.4902	17.1925	152.376	17.017	90.9544
17.5115	34.6685	17.1997	151.699	17.0242	90.5159
17.5187	34.748	17.2068	151.052	17.0314	90.1374
17.5259	34.6307	17.2141	150.405	17.0386	89.8089
17.5331	34.3819	17.2213	149.699	17.0458	89.5305
17.5403	34.002	17.2285	148.962	17.053	89.282
17.5475	33.5889	17.2357	148.165	17.0602	89.0535
17.5547	33.1433	17.2429	147.279	17.0674	88.825
17.5619	32.7633	17.2501	146.363	17.0746	88.5865
17.5691	32.4817	17.2572	145.417	17.0818	88.318
17.5763	32.3315	17.2645	144.501	17.089	88.0396
17.5835	32.2798	17.2717	143.674	17.0962	87.7211
17.5907	32.2938	17.2789	142.938	17.1034	87.3826
17.5979	32.4063	17.286	142.32	17.1106	87.0041
17.6051	32.5516	17.2933	141.823	17.1178	86.5956
17.6123	32.7626	17.3005	141.415	17.125	86.1372
17.6195	33.0064	17.3077	141.037	17.1322	85.6387
17.6267	33.3157	17.3149	140.599	17.1394	85.1002
17.6339	33.6582	17.3221	140.042	17.1466	84.5417
17.6411	34.0663	17.3293	139.365	17.1538	83.9632
17.6483	34.6055	17.3364	138.509	17.161	83.3848
17.6555	35.2435	17.3437	137.533	17.1682	82.8263
17.6627	35.9796	17.3509	136.467	17.1754	82.3078
17.6699	36.7489	17.3581	135.402	17.1826	81.8293
17.6771	37.5836	17.3653	134.366	17.1898	81.3908
17.6843	38.3858	17.3725	133.45	17.197	80.9823
17.6915	39.2208	17.3797	132.653	17.2042	80.5839
17.6987	40.0554	17.3869	131.976	17.2114	80.2054
17.7059	40.8576	17.3941	131.449	17.2186	79.8169
17.7131	41.6594	17.4013	130.981	17.2258	79.4384
17.7203	42.4287	17.4085	130.573	17.233	79.0599
17.7275	43.1977	17.4156	130.165	17.2402	78.6915
17.7347	43.9671	17.4229	129.728	17.2474	78.343
17.7419	44.7689	17.4301	129.26	17.2546	78.0345
17.7491	45.5382	17.4373	128.763	17.2618	77.756
17.7563	46.3075	17.4445	128.235	17.269	77.5275
17.7635	47.0108	17.4517	127.678	17.2762	77.3191
17.7707	47.7473	17.4589	127.15	17.2834	77.1306
17.7779	48.5163	17.466	126.593	17.2906	76.9621
17.7851	49.3842	17.4733	126.036	17.2978	76.7836
17.7923	50.4158	17.4805	125.419	17.305	76.5951
17.7995	51.6449	17.4877	124.772	17.3122	76.3866
17.8067	53.1362	17.4949	124.065	17.3194	76.1482
17.8139	54.8249	17.5021	123.268	17.3266	75.8597
17.8211	56.6778	17.5093	122.472	17.3338	75.5512
17.8283	58.6289	17.5165	121.645	17.341	75.1927
17.8355	60.5146	17.5237	120.849	17.3482	74.7942
17.8427	62.2358	17.5309	120.112	17.3554	74.3758
17.8499	63.7931	17.5381	119.465	17.3626	73.9273
17.8571	65.1532	17.5452	118.937	17.3698	73.4688
17.8643	66.415	17.5525	118.5	17.377	73.0103
17.8715	67.644	17.5597	118.152	17.3842	72.5418
17.8787	68.9384	17.5669	117.834	17.3914	72.0934
17.8859	70.3972	17.5741	117.485	17.3986	71.6449
17.8931	72.1185	17.5813	117.137	17.4058	71.2264
17.9003	74.0699	17.5885	116.7	17.413	70.8279
17.9075	76.2507	17.5956	116.202	17.4202	70.4494
17.9147	78.629	17.6029	115.645	17.4274	70.1209
17.9219	81.1382	17.6101	115.087	17.4346	69.8325
17.9291	83.7792	17.6173	114.5	17.4418	69.614
17.9363	86.5514	17.6245	113.943	17.449	69.4655
17.9435	89.4219	17.6317	113.445	17.4562	69.397
17.9507	92.424	17.6389	113.038	17.4634	69.3885
17.9579	95.4914	17.6461	112.719	17.4706	69.4401
17.9651	98.6248	17.6533	112.521	17.4778	69.5116
17.9723	101.856	17.6605	112.382	17.485	69.5931
17.9795	105.121	17.6677	112.363	17.4922	69.6646
17.9867	108.419	17.6748	112.434	17.4994	69.7261
17.9939	111.782	17.6821	112.564	17.5066	69.7776
18.0011	115.211	17.6893	112.784	17.5138	69.8192
18.0083	118.804	17.6965	113.034	17.521	69.8707
18.0155	122.594	17.7037	113.314	17.5282	69.9622
18.0227	126.646	17.7109	113.624	17.5354	70.1237
18.0299	130.896	17.7181	113.963	17.5426	70.3652
18.0371	135.375	17.7253	114.393	17.5498	70.6968
18.0443	140.052	17.7325	114.852	17.557	71.1183
18.0515	144.827	17.7397	115.401	17.5642	71.6098
18.0587	149.701	17.7469	116.069	17.5714	72.1713
18.0659	154.673	17.754	116.858	17.5786	72.8028
18.0731	159.678	17.7613	117.795	17.5858	73.5144
18.0803	164.748	17.7685	118.853	17.593	74.2959
18.0875	169.95	17.7757	119.999	17.6002	75.1474
18.0947	175.382	17.7829	121.236	17.6074	76.0889
18.1019	181.043	17.7901	122.563	17.6146	77.1304
18.1091	186.968	17.7973	124.009	17.6218	78.2919
18.1163	193.188	17.8044	125.574	17.629	79.5835
18.1235	199.637	17.8117	127.289	17.6362	81.005
18.1307	206.251	17.8189	129.214	17.6434	82.5765
18.1379	213.029	17.8261	131.377	17.6506	84.308
18.1451	219.873	17.8333	133.84	17.6578	86.2295
18.1523	226.716	17.8405	136.601	17.665	88.3511
18.1595	233.56	17.8477	139.692	17.6722	90.7026
18.1667	240.338	17.8549	143.081	17.6794	93.3041
18.1739	247.05	17.8621	146.8	17.6866	96.1656
18.1811	253.73	17.8693	150.817	17.6938	99.3271
18.1883	260.343	17.8765	155.223	17.701	102.799
18.1955	266.892	17.8836	159.958	17.7082	106.59
18.2027	273.374	17.8909	165.082	17.7154	110.722
18.2099	279.791	17.8981	170.654	17.7226	115.233
18.2171	286.142	17.9053	176.675	17.7298	120.145
18.2243	292.428	17.9125	183.174	17.737	125.476
18.2315	298.68	17.9197	190.151	17.7442	131.288
18.2387	304.998	17.9269	197.727	17.7514	137.619
18.2459	311.383	17.934	205.87	17.7586	144.541
18.2531	317.898	17.9413	214.672	17.7658	152.092
18.2603	324.577	17.9485	224.161	17.773	160.334
18.2675	331.387	17.9557	234.427	17.7802	169.325
18.2747	338.361	17.9629	245.501	17.7874	179.107
18.2819	345.47	17.9701	257.501	17.7946	189.708
18.2891	352.707	17.9773	270.489	17.8018	201.19
18.2963	360.108	17.9845	284.523	17.809	213.581
18.3035	367.611	17.9917	299.664	17.8162	226.943
18.3107	375.307	17.9989	316.028	17.8234	241.334
18.3179	383.201	18.0061	333.681	17.8306	256.836
18.3251	391.39	18.0132	352.736	17.8378	273.548
18.3323	400.009	18.0205	373.379	17.845	291.569
18.3395	409.118	18.0277	395.697	17.8522	311.041
18.3467	418.784	18.0349	419.805	17.8594	332.082
18.3539	429.009	18.0421	445.86	17.8666	354.834
18.3611	439.894	18.0493	474.065	17.8738	379.435
18.3683	451.432	18.0565	504.515	17.881	406.027
18.3755	463.693	18.0636	537.357	17.8882	434.738
18.3827	476.643	18.0709	572.827	17.8954	465.75
18.3899	490.384	18.0781	611.021	17.9026	499.231
18.3971	504.878	18.0853	652.173	17.9098	535.343
18.4043	520.257	18.0924	696.526	17.917	574.314
18.4115	536.557	18.0997	744.289	17.9242	616.346
18.4187	553.91	18.1069	795.726	17.9314	661.687
18.4259	572.376	18.1141	851.023	17.9386	710.589
18.4331	592.025	18.1213	910.506	17.9458	763.34
18.4403	612.954	18.1285	974.411	17.953	820.242
18.4475	635.167	18.1357	1043.07	17.9602	881.613
18.4547	658.854	18.1428	1116.88	17.9674	947.805
18.4619	684.052	18.1501	1196.21	17.9746	1019.21
18.4691	710.891	18.1573	1281.5	17.9818	1096.25
18.4763	739.507	18.1645	1373.21	17.989	1179.37
18.4835	770.056	18.1717	1471.86	17.9962	1269.1
18.4907	802.675	18.1789	1577.96	18.0034	1365.96
18.4979	837.558	18.1861	1692.04	18.0106	1470.52
18.5051	874.843	18.1933	1814.64	18.0178	1583.4
18.5123	914.619	18.2005	1946.3	18.025	1705.21
18.5195	957.022	18.2077	2087.65	18.0322	1836.62
18.5267	1002.18	18.2149	2239.31	18.0394	1978.31
18.5339	1050.14	18.222	2402.04	18.0466	2131.03
18.5411	1101.08	18.2293	2576.67	18.0538	2295.52
18.5483	1155.11	18.2365	2764.06	18.061	2472.62
18.5555	1212.42	18.2437	2965.15	18.0682	2663.18
18.5627	1273.21	18.2509	3180.88	18.0754	2868.09
18.5699	1337.61	18.2581	3412.31	18.0826	3088.31
18.5771	1405.86	18.2653	3660.45	18.0898	3324.82
18.5843	1478.18	18.2724	3926.29	18.097	3578.61
18.5915	1554.69	18.2797	4210.91	18.1042	3850.7
18.5987	1635.58	18.2869	4515.23	18.1114	4142.1
18.6059	1721	18.2941	4840.39	18.1186	4453.81
18.6131	1811.21	18.3013	5187.41	18.1258	4786.83
18.6203	1906.48	18.3085	5557.27	18.133	5142.12
18.6275	2007.07	18.3157	5950.97	18.1402	5520.6
18.6347	2113.3	18.3229	6369.39	18.1474	5923.15
18.6419	2225.51	18.3301	6813.34	18.1546	6350.59
18.6491	2344.03	18.3373	7283.58	18.1618	6803.66
18.6563	2469.24	18.3445	7780.67	18.169	7282.98
18.6635	2601.42	18.3516	8305.05	18.1762	7789.11
18.6707	2740.98	18.3589	8857.04	18.1834	8322.44
18.6779	2888.26	18.3661	9436.74	18.1906	8883.23
18.6851	3043.61	18.3733	10044.2	18.1978	9471.56
18.6923	3207.51	18.3805	10679.1	18.205	10087.3
18.6995	3380.43	18.3877	11341.1	18.2122	10730.1
18.7067	3562.89	18.3949	12029.2	18.2194	11399.2
18.7139	3755.54	18.402	12742.7	18.2266	12093.9
18.7211	3958.98	18.4093	13480	18.2338	12813
18.7283	4173.89	18.4165	14239.5	18.241	13555
18.7355	4401.04	18.4237	15019.2	18.2482	14318.1
18.7427	4641.29	18.4309	15816.8	18.2554	15100.2
18.7499	4895.57	18.4381	16629.6	18.2626	15899.1
18.7571	5164.85	18.4453	17455	18.2698	16712.1
18.7643	5450.25	18.4525	18289.6	18.277	17536.3
18.7715	5752.86	18.4597	19130.1	18.2842	18368.6
18.7787	6073.92	18.4669	19972.9	18.2914	19205.6
18.7859	6414.61	18.4741	20814	18.2986	20043.7
18.7931	6776.13	18.4812	21649.4	18.3058	20879.1
18.8003	7159.61	18.4885	22474.5	18.313	21707.8
18.8075	7566.14	18.4957	23285.2	18.3202	22525.9
18.8147	7996.77	18.5029	24076.7	18.3274	23329
18.8219	8452.45	18.5101	24844.5	18.3346	24113
18.8291	8934.14	18.5173	25584.2	18.3418	24873.5
18.8363	9442.56	18.5245	26291.3	18.349	25606.2
18.8435	9978.46	18.5317	26961.7	18.3562	26307
18.8507	10542.3	18.5389	27591.2	18.3634	26971.8
18.8579	11134.6	18.5461	28176.1	18.3706	27596.4
18.8651	11755.4	18.5533	28712.7	18.3778	28177.4
18.8723	12404.6	18.5604	29197.6	18.385	28711
18.8795	13081.6	18.5677	29627.7	18.3922	29194.3
18.8867	13785.7	18.5749	30000.2	18.3994	29624.2
18.8939	14515.6	18.5821	30312.6	18.4066	29998.3
18.9011	15269.7	18.5893	30563.5	18.4138	30314.5
18.9083	16045.8	18.5965	30750.4	18.421	30571.1
18.9155	16841.7	18.6037	30873.2	18.4282	30766.9
18.9227	17654.2	18.6108	30930.7	18.4354	30900.9
18.9299	18480.2	18.6181	30923.5	18.4426	30972.9
18.9371	19316	18.6253	30851.4	18.4498	30983
18.9443	20157.5	18.6325	30716.3	18.457	30931.6
18.9515	21000.5	18.6397	30518.6	18.4642	30819.7
18.9587	21840.2	18.6469	30261.2	18.4714	30648.7
18.9659	22671.8	18.6541	29945.7	18.4786	30420.3
18.9731	23490.1	18.6613	29575	18.4858	30136.6
18.9803	24289.7	18.6685	29151.9	18.493	29799.9
18.9875	25065.1	18.6757	28679.8	18.5002	29412.9
18.9947	25810.8	18.6829	28162.2	18.5074	28978.6
19.0019	26521.1	18.69	27602.5	18.5146	28500.2
19.0091	27190.6	18.6973	27004.5	18.5218	27981.1
19.0163	27813.9	18.7045	26372.3	18.529	27424.7
19.0235	28386	18.7117	25709.6	18.5362	26834.9
19.0307	28902.2	18.7189	25020.6	18.5434	26215.2
19.0379	29358	18.7261	24309.1	18.5506	25569.6
19.0451	29749.8	18.7333	23579.1	18.5578	24901.7
19.0523	30074.4	18.7404	22834.8	18.565	24215.3
19.0595	30328.8	18.7477	22080	18.5722	23513.9
19.0667	30511.2	18.7549	21318.3	18.5794	22801
19.0739	30619.9	18.7621	20553.3	18.5866	22079.9
19.0811	30654.2	18.7693	19788.5	18.5938	21353.8
19.0883	30614	18.7765	19026.9	18.601	20625.6
19.0955	30499.6	18.7837	18271.4	18.6082	19898.2
19.1027	30312.3	18.7909	17524.8	18.6154	19174.2
19.1099	30053.6	18.7981	16789.3	18.6226	18456.1
19.1171	29726	18.8053	16067.1	18.6298	17746.1
19.1243	29332	18.8125	15360.2	18.637	17046.4
19.1315	28875	18.8196	14670.4	18.6442	16358.8
19.1387	28358.8	18.8269	13999	18.6514	15684.9
19.1459	27787.5	18.8341	13347.4	18.6586	15026.2
19.1531	27165.7	18.8413	12716.6	18.6658	14384
19.1603	26498	18.8485	12107.6	18.673	13759.2
19.1675	25789.8	18.8557	11520.9	18.6802	13152.7
19.1747	25046.3	18.8629	10956.9	18.6874	12565.3
19.1819	24272.9	18.8701	10415.9	18.6946	11997.4
19.1891	23474.9	18.8773	9897.89	18.7018	11449.5
19.1963	22657.9	18.8845	9402.71	18.709	10921.8
19.2035	21826.9	18.8917	8930.05	18.7162	10414.3
19.2107	20987.1	18.8988	8479.61	18.7234	9927.08
19.2179	20143.2	18.9061	8050.81	18.7306	9459.99
19.2251	19299.5	18.9133	7643.22	18.7378	9012.74
19.2323	18460.4	18.9205	7256.28	18.745	8585
19.2395	17629.5	18.9277	6889.35	18.7522	8176.31
19.2467	16810.5	18.9349	6541.79	18.7594	7786.2
19.2539	16006.4	18.9421	6212.95	18.7666	7414.13
19.2611	15220.1	18.9492	5902.05	18.7738	7059.56
19.2683	14454.2	18.9565	5608.37	18.781	6721.91
19.2755	13710.7	18.9637	5331.11	18.7882	6400.58
19.2827	12991.7	18.9709	5069.4	18.7954	6094.97
19.2899	12298.4	18.9781	4822.48	18.8026	5804.48
19.2971	11632.1	18.9853	4589.47	18.8098	5528.5
19.3043	10993.6	18.9925	4369.62	18.817	5266.42
19.3115	10383.2	18.9997	4162.2	18.8242	5017.64
19.3187	9801.12	19.0069	3966.38	18.8314	4781.52
19.3259	9247.16	19.0141	3781.45	18.8386	4557.48
19.3331	8721.14	19.0213	3606.81	18.8458	4344.93
19.3403	8222.48	19.0284	3441.7	18.853	4143.3
19.3475	7750.54	19.0357	3285.5	18.8602	3952.05
19.3547	7304.77	19.0429	3137.65	18.8674	3770.66
19.3619	6884.25	19.0501	2997.47	18.8746	3598.62
19.3691	6488.29	19.0573	2864.52	18.8818	3435.42
19.3763	6115.81	19.0645	2738.3	18.889	3280.62
19.3835	5765.89	19.0717	2618.38	18.8962	3133.76
19.3907	5437.44	19.0788	2504.38	18.9034	2994.41
19.3979	5129.32	19.0861	2395.97	18.9106	2862.16
19.4051	4840.5	19.0933	2292.83	18.9178	2736.64
19.4123	4569.78	19.1005	2194.65	18.925	2617.46
19.4195	4316.1	19.1077	2101.16	18.9322	2504.27
19.4267	4078.3	19.1149	2012.13	18.9394	2396.75
19.4339	3855.39	19.1221	1927.23	18.9466	2294.58
19.4411	3646.36	19.1293	1846.21	18.9538	2197.47
19.4483	3450.2	19.1365	1768.84	18.961	2105.14
19.4555	3266.05	19.1437	1694.85	18.9682	2017.34
19.4627	3093.1	19.1509	1624.02	18.9754	1933.82
19.4699	2930.54	19.158	1556.16	18.9826	1854.36
19.4771	2777.68	19.1653	1491.14	18.9898	1778.77
19.4843	2633.87	19.1725	1428.84	18.997	1706.85
19.4915	2498.58	19.1797	1369.17	19.0042	1638.41
19.4987	2371.22	19.1869	1312.04	19.0114	1573.31
19.5059	2251.32	19.1941	1257.39	19.0186	1511.34
19.5131	2138.35	19.2013	1205.2	19.0258	1452.38
19.5203	2031.82	19.2085	1155.37	19.033	1396.27
19.5275	1931.19	19.2157	1107.81	19.0402	1342.88
19.5347	1836.01	19.2229	1062.43	19.0474	1292.05
19.5419	1745.86	19.2301	1019.08	19.0546	1243.67
19.5491	1660.31	19.2373	977.655	19.0618	1197.61
19.5563	1578.99	19.2445	938.017	19.069	1153.73
19.5635	1501.65	19.2517	900.056	19.0762	1111.91
19.5707	1428.01	19.2589	863.706	19.0834	1072.03
19.5779	1357.96	19.2661	828.915	19.0906	1033.99
19.5851	1291.28	19.2733	795.558	19.0978	997.683
19.5923	1227.89	19.2805	763.634	19.105	963.025
19.5995	1167.62	19.2876	733.088	19.1122	929.936
19.6067	1110.34	19.2949	703.825	19.1194	898.348
19.6139	1055.81	19.3021	675.821	19.1266	868.209
19.6211	1003.98	19.3093	649.012	19.1338	839.441
19.6283	954.612	19.3165	623.277	19.141	811.972
19.6355	907.605	19.3237	598.592	19.1482	785.764
19.6427	862.799	19.3309	574.923	19.1554	760.715
19.6499	820.126	19.3381	552.268	19.1626	736.777
19.6571	779.427	19.3453	530.602	19.1698	713.848
19.6643	740.662	19.3525	509.921	19.177	691.88
19.6715	703.67	19.3597	490.169	19.1842	670.792
19.6787	668.419	19.3668	471.373	19.1914	650.523
19.6859	634.812	19.3741	453.442	19.1986	631.015
19.6931	602.778	19.3813	436.382	19.2058	612.216
19.7003	572.255	19.3885	420.035	19.213	594.088
19.7075	543.143	19.3957	404.32	19.2202	576.569
19.7147	515.48	19.4029	389.172	19.2274	559.651
19.7219	489.127	19.4101	374.53	19.2346	543.292
19.7291	464.119	19.4172	360.34	19.2418	527.474
19.7363	440.327	19.4245	346.565	19.249	512.165
19.7435	417.687	19.4317	333.241	19.2562	497.357
19.7507	396.095	19.4389	320.367	19.2634	483.018
19.7579	375.488	19.4461	307.907	19.2706	469.13
19.7651	355.8	19.4533	295.898	19.2778	455.651
19.7723	336.936	19.4605	284.368	19.285	442.573
19.7795	318.89	19.4677	273.256	19.2922	429.864
19.7867	301.633	19.4749	262.592	19.2994	417.516
19.7939	285.131	19.4821	252.347	19.3066	405.507
19.8011	269.417	19.4893	242.551	19.3138	393.839
19.8083	254.524	19.4964	233.203	19.321	382.47
19.8155	240.419	19.5037	224.333	19.3282	371.402
19.8227	227.167	19.5109	215.882	19.3354	360.623
19.8299	214.704	19.5181	207.88	19.3426	350.125
19.8371	203.029	19.5253	200.266	19.3498	339.886
19.8443	192.141	19.5325	193.011	19.357	329.918
19.8515	181.911	19.5397	186.026	19.3642	320.219
19.8587	172.337	19.5468	179.249	19.3714	310.771
19.8659	163.321	19.5541	172.682	19.3786	301.583
19.8731	154.798	19.5613	166.294	19.3858	292.674
19.8803	146.669	19.5685	160.056	19.393	284.036
19.8875	138.901	19.5757	153.997	19.4002	275.667
19.8947	131.461	19.5829	148.147	19.4074	267.549
19.9019	124.252	19.5901	142.537	19.4146	259.68
19.9091	117.37	19.5973	137.225	19.4218	252.032
19.9163	110.817	19.6045	132.243	19.429	244.613
19.9235	104.626	19.6117	127.589	19.4362	237.405
19.9307	98.7949	19.6189	123.234	19.4434	230.416
19.9379	93.4241	19.626	119.179	19.4506	223.618
19.9451	88.5126	19.6333	115.362	19.4578	216.999
19.9523	84.1597	19.6405	111.785	19.465	210.571
19.9595	80.3318	19.6477	108.387	19.4722	204.322
19.9667	77.0624	19.6549	105.109	19.4794	198.274
19.9739	74.3841	19.6621	101.891	19.4866	192.415
19.9811	72.2308	19.6693	98.702	19.4938	186.777
19.9883	70.636	19.6765	95.5434	19.501	181.348
19.9955	69.5662	19.6837	92.4146	19.5082	176.17
20.0027	68.9236	19.6909	89.3457	19.5154	171.241
20.0099	68.7076	19.6981	86.3368	19.5226	166.563
20.0171	68.8202	19.7052	83.4174	19.5298	162.124
20.0243	69.2608	19.7125	80.6176	19.537	157.896
20.0315	70.0302	19.7197	77.9672	19.5442	153.867
20.0387	71.0622	19.7269	75.4365	19.5514	150.019
20.0459	72.4879	19.7341	73.0553	19.5586	146.32
20.0531	74.3079	19.7413	70.7637	19.5658	142.752
20.0603	76.5873	19.7485	68.5619	19.573	139.324
20.0675	79.3924	19.7556	66.4199	19.5802	136.005
20.0747	82.7554	19.7629	64.3077	19.5874	132.787
20.0819	86.7425	19.7701	62.2255	19.5946	129.668
20.0891	91.3204	19.7773	60.1433	19.6018	126.64
20.0963	96.4896	19.7845	58.061	19.609	123.691
		19.7917	55.9788	19.6162	120.803
		19.7989	53.8965	19.6234	117.994
		19.8061	51.8143	19.6306	115.246
		19.8133	49.7321	19.6378	112.577
		19.8205	47.6498	19.645	109.999
		19.8277	45.5676	19.6522	107.51
		19.8348	43.4555	19.6594	105.112
		19.8421	41.3433	19.6666	102.803
		19.8493	39.2013	19.6738	100.565
		19.8565	37.0892	19.681	98.3863
		19.8637	34.977	19.6882	96.2578
		19.8709	32.8948	19.6954	94.1593
		19.8781	30.8424	19.7026	92.0809
		19.8852	28.8798	19.7098	90.0024
		19.8925	27.0367	19.717	87.9339
		19.8997	25.3133	19.7242	85.8554
		19.9069	23.7393	19.7314	83.7869
		19.9141	22.2551	19.7386	81.7185
		19.9213	20.8606	19.7458	79.67
		19.9285	19.5558	19.753	77.6315
		19.9357	18.2808	19.7602	75.613
		19.9429	17.0059	19.7674	73.6145
		19.9501	15.731	19.7746	71.636
		19.9573	14.3962	19.7818	69.6776
		19.9644	13.0914	19.789	67.7091
		19.9717	11.8763	19.7962	65.7406
		19.9789	10.7807	19.8034	63.7621
		19.9861	9.89451	19.8106	61.7636
		19.9933	9.27737	19.8178	59.7551
		20.0005	8.98914	19.825	57.7567
		20.0077	8.9999	19.8322	55.7782
				19.8394	53.8397
				19.8466	51.9412
				19.8538	50.1227
				19.861	48.3643
				19.8682	46.6758
				19.8754	45.0573
				19.8826	43.5088
				19.8898	42.0203
				19.897	40.5919
				19.9042	39.2134
				19.9114	37.9049
				19.9186	36.6264
				19.9258	35.3979
				19.933	34.1995
				19.9402	33.041
				19.9474	31.9225
				19.9546	30.854
				19.9618	29.8255
				19.969	28.867
				19.9762	27.9986
				19.9834	27.2201
				19.9906	26.5616
