# Supplementary material for: Regio- and sequence-controlled conjugated topological oligomers and polymers via boronate-tag assisted solution-phase strategy
Source: Nat Commun. 2021 Oct 6;12:5853. doi: 10.1038/s41467-021-26186-y (PMC8494804; doi:10.1038/s41467-021-26186-y)
Supplement: Supplementary file 2 — Source Data [file 41467_2021_26186_MOESM2_ESM.zip › Figure 4c.xlsx]

## Sheet: Sheet1
16.7562	190.906	16.3993	99.4619	17.9685	0	16.1685	96.3747
16.7634	188.134	16.4065	98.5144	17.9757	0	16.1757	92.0362
16.7706	185.362	16.4137	97.647	17.9829	0	16.1829	87.6522
16.7778	182.589	16.4209	96.88	17.9901	0	16.1901	83.2231
16.785	179.837	16.4281	96.2532	17.9973	0	16.1973	78.8395
16.7922	177.125	16.4353	95.7266	18.0045	0	16.2045	74.5456
16.7994	174.453	16.4425	95.3204	18.0117	0	16.2117	70.4772
16.8066	171.83	16.4497	94.9944	18.0189	0	16.2189	66.5895
16.8138	169.258	16.4569	94.7486	18.0261	0	16.2261	62.9718
16.821	166.726	16.4641	94.5429	18.0333	0	16.2333	59.6246
16.8282	164.224	16.4713	94.3171	18.0405	0	16.2405	56.5033
16.8354	161.731	16.4785	94.0312	18.0477	0	16.2477	53.7421
16.8426	159.219	16.4857	93.6852	18.0549	0	16.2549	51.2514
16.8498	156.687	16.4929	93.2389	18.0621	0	16.2621	49.0768
16.857	154.125	16.5001	92.7124	18.0693	0	16.2693	47.2172
16.8642	151.502	16.5073	92.0857	18.0765	0	16.2765	45.5831
16.8714	148.85	16.5145	91.3587	18.0837	0	16.2837	44.1746
16.8786	146.168	16.5217	90.5714	18.0909	0	16.2909	42.9913
16.8858	143.476	16.5289	89.7241	18.0981	0	16.2981	41.9434
16.893	140.774	16.5361	88.8568	18.1053	0	16.3053	41.0758
16.9002	138.091	16.5433	88.0095	18.1125	0	16.3125	40.3434
16.9074	135.439	16.5505	87.2023	18.1197	0	16.3197	39.7913
16.9146	132.817	16.5577	86.4553	18.1269	0	16.3269	39.4646
16.9218	130.245	16.5649	85.7885	18.1341	0	16.3341	39.4535
16.929	127.712	16.5721	85.2219	18.1413	0	16.3413	39.8029
16.9362	125.22	16.5793	84.7355	18.1485	0	16.3485	40.6033
16.9434	122.758	16.5865	84.3293	18.1557	0	16.3557	41.8544
16.9506	120.336	16.5937	83.9833	18.1629	0	16.3629	43.5563
16.9578	117.933	16.6009	83.6573	18.1701	0	16.3701	45.7089
16.965	115.571	16.6081	83.3311	18.1773	0	16.3773	48.2676
16.9722	113.239	16.6153	83.0051	18.1845	0	16.3845	51.2767
16.9794	110.957	16.6225	82.639	18.1917	0	16.3917	54.6464
16.9866	108.724	16.6297	82.2528	18.1989	0	16.3989	58.4223
16.9938	106.552	16.6369	81.8266	18.2061	0	16.4061	62.6035
17.001	104.44	16.6441	81.4003	18.2133	0	16.4133	67.2806
17.0082	102.398	16.6513	80.954	18.2205	0	16.4205	72.5441
17.0154	100.406	16.6585	80.5278	18.2277	0	16.4277	78.4834
17.0226	98.4733	16.6657	80.0815	18.2349	0	16.4349	85.2341
17.0298	96.581	16.6729	79.6553	18.2421	0	16.4421	92.7963
17.037	94.7188	16.6801	79.229	18.2493	0	16.4493	101.26
17.0442	92.9066	16.6873	78.8028	18.2565	0	16.4565	110.671
17.0514	91.1443	16.6945	78.3363	18.2637	0	16.4637	121.028
17.0586	89.4321	16.7017	77.8699	18.2709	0	16.4709	132.287
17.0658	87.7999	16.7089	77.3835	18.2781	0	16.4781	144.403
17.073	86.2576	16.7161	76.8971	18.2853	0	16.4853	157.464
17.0802	84.8054	16.7233	76.4107	18.2925	0	16.4925	171.383
17.0874	83.4531	16.7305	75.9043	18.2997	0	16.4997	186.294
17.0946	82.2309	16.7377	75.3778	18.3069	0	16.5069	202.15
17.1018	81.1487	16.7449	74.8513	18.3141	0	16.5141	219.135
17.109	80.1964	16.7521	74.3048	18.3213	0	16.5213	237.201
17.1162	79.3942	16.7593	73.7182	18.3285	0	16.5285	256.438
17.1234	78.752	16.7665	73.0914	18.3357	0	16.5357	276.984
17.1306	78.2797	16.7737	72.4044	18.3429	0	16.5429	298.837
17.1378	77.9875	16.7809	71.6573	18.3501	1.57846	16.5501	322.132
17.145	77.8853	16.7881	70.8903	18.3573	5.42515	16.5573	346.915
17.1522	77.993	16.7953	70.0831	18.3645	9.57249	16.5645	373.275
17.1594	78.3108	16.8025	69.316	18.3717	14.0705	16.5717	401.259
17.1666	78.8586	16.8097	68.6291	18.3789	18.9358	16.5789	431.046
17.1738	79.6663	16.8169	68.0225	18.3861	24.2522	16.5861	462.724
17.181	80.7441	16.8241	67.5361	18.3933	30.0695	16.5933	496.344
17.1882	82.1419	16.8313	67.1499	18.4005	36.4713	16.6005	532.039
17.1954	83.8796	16.8385	66.8841	18.4077	43.5244	16.6077	569.802
17.2026	85.9974	16.8457	66.6984	18.4149	51.2788	16.6149	609.689
17.2098	88.5051	16.8529	66.5328	18.4221	59.8349	16.6221	651.78
17.217	91.4129	16.8601	66.367	18.4293	69.2095	16.6293	696.04
17.2242	94.7707	16.8673	66.1613	18.4365	79.469	16.6365	742.594
17.2314	98.5684	16.8745	65.8754	18.4437	90.697	16.6437	791.497
17.2386	102.856	16.8817	65.5093	18.4509	102.927	16.6509	842.829
17.2458	107.624	16.8889	65.0831	18.4581	116.243	16.6581	896.691
17.253	112.902	16.8961	64.5766	18.4653	130.761	16.6653	953.208
17.2602	118.749	16.9033	64.01	18.4725	146.565	16.6725	1012.43
17.2674	125.197	16.9105	63.4034	18.4797	163.838	16.6797	1074.54
17.2746	132.295	16.9177	62.7766	18.4869	182.748	16.6869	1139.58
17.2818	140.083	16.9249	62.1298	18.4941	203.478	16.6941	1207.64
17.289	148.611	16.9321	61.443	18.5013	226.263	16.7013	1278.9
17.2962	157.928	16.9393	60.736	18.5085	251.318	16.7085	1353.41
17.3034	168.066	16.9465	59.9888	18.5157	278.897	16.7157	1431.34
17.3106	179.094	16.9537	59.2217	18.5229	309.246	16.7229	1512.97
17.3178	191.052	16.9609	58.4346	18.5301	342.652	16.7301	1598.43
17.325	204.009	16.9681	57.6475	18.5373	379.364	16.7373	1687.99
17.3322	218.007	16.9753	56.8403	18.5445	419.716	16.7445	1781.75
17.3394	233.125	16.9825	56.0532	18.5517	463.994	16.7517	1879.88
17.3466	249.423	16.9897	55.3262	18.5589	512.58	16.7589	1982.56
17.3538	266.96	16.9969	54.6393	18.5661	565.876	16.7661	2089.88
17.361	285.828	17.0041	54.0527	18.5733	624.281	16.7733	2201.94
17.3682	306.086	17.0113	53.5262	18.5805	688.297	16.7805	2318.82
17.3754	327.794	17.0185	53.0398	18.5877	758.427	16.7877	2440.66
17.3826	351.001	17.0257	52.5735	18.5949	835.252	16.7949	2567.64
17.3898	375.789	17.0329	52.1069	18.6021	919.41	16.8021	2699.94
17.397	402.217	17.0401	51.6005	18.6093	1011.6	16.8093	2837.92
17.4042	430.335	17.0473	51.0339	18.6165	1112.57	16.8165	2981.84
17.4114	460.233	17.0545	50.3871	18.6237	1223.12	16.8237	3131.91
17.4186	491.99	17.0617	49.6602	18.6309	1344.11	16.8309	3288.5
17.4258	525.698	17.0689	48.8931	18.6381	1476.45	16.8381	3451.86
17.433	561.466	17.0761	48.126	18.6453	1621.11	16.8453	3622.3
17.4402	599.394	17.0833	47.379	18.6525	1779.1	16.8525	3800.17
17.4474	639.611	17.0905	46.6721	18.6597	1951.46	16.8597	3985.71
17.4546	682.219	17.0977	46.0453	18.6669	2139.34	16.8669	4179.36
17.4618	727.367	17.1049	45.4988	18.6741	2343.81	16.8741	4381.36
17.469	775.155	17.1121	44.9723	18.6813	2566.04	16.8813	4592.16
17.4762	825.732	17.1193	44.4456	18.6885	2807.24	16.8885	4812.2
17.4834	879.23	17.1265	43.859	18.6957	3068.52	16.8957	5041.84
17.4906	935.828	17.1337	43.1922	18.7029	3351.07	16.9029	5281.48
17.4978	995.666	17.1409	42.405	18.7101	3656.05	16.9101	5531.41
17.505	1058.95	17.1481	41.4776	18.7173	3984.5	16.9173	5792.15
17.5122	1125.88	17.1553	40.4499	18.7245	4337.51	16.9245	6063.98
17.5194	1196.68	17.1625	39.362	18.7317	4716.05	16.9317	6347.35
17.5266	1271.59	17.1697	38.234	18.7389	5120.97	16.9389	6642.67
17.5338	1350.88	17.1769	37.1261	18.7461	5553.07	16.9461	6950.43
17.541	1434.87	17.1841	36.0984	18.7533	6013	16.9533	7271.09
17.5482	1523.86	17.1913	35.1509	18.7605	6501.18	16.9605	7605.04
17.5554	1618.22	17.1985	34.3237	18.7677	7017.84	16.9677	7952.65
17.5626	1718.3	17.2057	33.5765	18.7749	7563.06	16.9749	8314.37
17.5698	1824.51	17.2129	32.8896	18.7821	8136.52	16.9821	8690.43
17.577	1937.29	17.2201	32.2227	18.7893	8737.77	16.9893	9080.96
17.5842	2057.09	17.2273	31.5559	18.7965	9365.99	16.9965	9486.05
17.5914	2184.42	17.2345	30.869	18.8037	10020	17.0037	9905.65
17.5986	2319.79	17.2417	30.1421	18.8109	10698.5	17.0109	10339.7
17.6058	2463.74	17.2489	29.395	18.8181	11399.5	17.0181	10788
17.613	2616.82	17.2561	28.628	18.8253	12121	17.0253	11250.3
17.6202	2779.65	17.2633	27.8408	18.8325	12860.5	17.0325	11726.1
17.6274	2952.83	17.2705	27.0738	18.8397	13615	17.0397	12215
17.6346	3137.01	17.2777	26.3468	18.8469	14381.5	17.0469	12716.3
17.6418	3332.88	17.2849	25.6198	18.8541	15156.1	17.0541	13229.4
17.649	3541.16	17.2921	24.9327	18.8613	15935	17.0613	13753.3
17.6562	3762.57	17.2993	24.286	18.8685	16713.9	17.0685	14287
17.6634	3997.9	17.3065	23.6592	18.8757	17488.4	17.0757	14829.2
17.6706	4247.94	17.3137	23.0726	18.8829	18253.6	17.0829	15378.3
17.6778	4513.51	17.3209	22.5261	18.8901	19004.9	17.0901	15932.7
17.685	4795.38	17.3281	22.0397	18.8973	19737.4	17.0973	16490.7
17.6922	5094.32	17.3353	21.6335	18.9045	20446	17.1045	17050.4
17.6994	5411.06	17.3425	21.2674	18.9117	21126	17.1117	17610
17.7066	5746.31	17.3497	20.9414	18.9189	21772.6	17.1189	18167.3
17.7138	6100.68	17.3569	20.5953	18.9261	22381.3	17.1261	18720.4
17.721	6474.75	17.3641	20.2292	18.9333	22947.8	17.1333	19267.3
17.7282	6868.95	17.3713	19.8029	18.9405	23467.8	17.1405	19805.9
17.7354	7283.69	17.3785	19.2764	18.9477	23937.6	17.1477	20333.9
17.7426	7719.21	17.3857	18.6697	18.9549	24353.9	17.1549	20849.2
17.7498	8175.62	17.3929	17.9628	18.9621	24713.7	17.1621	21349.3
17.757	8652.91	17.4001	17.1756	18.9693	25014.4	17.1693	21831.7
17.7642	9150.88	17.4073	16.3885	18.9765	25254.1	17.1765	22294
17.7714	9669.16	17.4145	15.6414	18.9837	25431.4	17.1837	22733.7
17.7786	10207.2	17.4217	14.9946	18.9909	25545.3	17.1909	23148.3
17.7858	10764.2	17.4289	14.4681	18.9981	25595.6	17.1981	23535.4
17.793	11339.2	17.4361	14.0619	19.0053	25582.4	17.2053	23892.7
17.8002	11931	17.4433	13.7961	19.0125	25506.7	17.2125	24218.1
17.8074	12538.2	17.4505	13.6505	19.0197	25369.6	17.2197	24510
17.8146	13159.2	17.4577	13.6252	19.0269	25173.2	17.2269	24766.5
17.8218	13792	17.4649	13.6601	19.0341	24919.6	17.2341	24986.3
17.829	14434.7	17.4721	13.7551	19.0413	24611.5	17.2413	25168.2
17.8362	15085	17.4793	13.8501	19.0485	24252.1	17.2485	25311.3
17.8434	15740.5	17.4865	13.9251	19.0557	23844.6	17.2557	25414.9
17.8506	16398.7	17.4937	13.98	19.0629	23392.7	17.2629	25478.7
17.8578	17056.7	17.5009	14.0148	19.0701	22900.4	17.2701	25502.3
17.865	17711.7	17.5081	13.9695	19.0773	22371.7	17.2773	25486.1
17.8722	18360.6	17.5153	13.8841	19.0845	21810.5	17.2845	25430
17.8794	19000.3	17.5225	13.7786	19.0917	21221.4	17.2917	25334.6
17.8866	19627.5	17.5297	13.6331	19.0989	20608.3	17.2989	25200.6
17.8938	20238.8	17.5369	13.4875	19.1061	19975.5	17.3061	25028.8
17.901	20831	17.5441	13.402	19.1133	19327.1	17.3133	24820.5
17.9082	21400.7	17.5513	13.3768	19.1205	18667.1	17.3205	24576.6
17.9154	21944.8	17.5585	13.4116	19.1277	17999.3	17.3277	24298.8
17.9226	22460.1	17.5657	13.5468	19.1349	17327.3	17.3349	23988.7
17.9298	22943.8	17.5729	13.7821	19.1421	16654.6	17.3421	23648
17.937	23393	17.5801	14.0776	19.1493	15984.6	17.3493	23278.8
17.9442	23805.4	17.5873	14.4734	19.1565	15320.3	17.3565	22883.1
17.9514	24178.6	17.5945	14.9092	19.1637	14664.3	17.3637	22463.1
17.9586	24510.7	17.6017	15.3852	19.1709	14019.2	17.3709	22021.3
17.9658	24800	17.6089	15.9012	19.1781	13387	17.3781	21559.8
17.973	25045.1	17.6161	16.4373	19.1853	12769.7	17.3853	21081.1
17.9802	25244.9	17.6233	17.0135	19.1925	12168.8	17.3925	20587.5
17.9874	25398.8	17.6305	17.5897	19.1997	11585.7	17.3997	20081.2
17.9946	25506.1	17.6377	18.1859	19.2069	11021.2	17.4069	19564.3
18.0018	25566.8	17.6449	18.8223	19.2141	10476.3	17.4141	19039
18.009	25581.1	17.6521	19.5187	19.2213	9951.43	17.4213	18507.4
18.0162	25549.4	17.6593	20.2954	19.2285	9446.97	17.4285	17971.2
18.0234	25472.6	17.6665	21.1724	19.2357	8963.14	17.4357	17432.3
18.0306	25351.7	17.6737	22.2097	19.2429	8499.9	17.4429	16892.5
18.0378	25188.3	17.6809	23.3874	19.2501	8057.18	17.4501	16353.3
18.045	24983.9	17.6881	24.7455	19.2573	7634.79	17.4573	15816.3
18.0522	24740.5	17.6953	26.284	19.2645	7232.37	17.4645	15283
18.0594	24460.2	17.7025	28.0231	19.2717	6849.54	17.4717	14754.8
18.0666	24145.3	17.7097	29.9225	19.2789	6485.88	17.4789	14233
18.0738	23798.2	17.7169	32.0022	19.2861	6140.86	17.4861	13718.8
18.081	23421.5	17.7241	34.2224	19.2933	5813.89	17.4933	13213.2
18.0882	23017.8	17.7313	36.583	19.3005	5504.39	17.5005	12717.2
18.0954	22589.7	17.7385	39.124	19.3077	5211.62	17.5077	12231.7
18.1026	22139.9	17.7457	41.8054	19.3149	4934.9	17.5149	11757.4
18.1098	21671	17.7529	44.6271	19.3221	4673.51	17.5221	11294.7
18.117	21185.8	17.7601	47.6292	19.3293	4426.7	17.5293	10844.3
18.1242	20686.9	17.7673	50.8118	19.3365	4193.72	17.5365	10406.6
18.1314	20176.6	17.7745	54.1748	19.3437	3973.92	17.5437	9981.66
18.1386	19657.6	17.7817	57.7584	19.3509	3766.58	17.5509	9569.72
18.1458	19132	17.7889	61.5625	19.3581	3571.11	17.5581	9170.94
18.153	18602.2	17.7961	65.6272	19.3653	3386.89	17.5653	8785.15
18.1602	18070.1	17.8033	69.9724	19.3725	3213.35	17.5725	8412.38
18.1674	17537.7	17.8105	74.5985	19.3797	3049.94	17.5797	8052.32
18.1746	17006.7	17.8177	79.5454	19.3869	2896.1	17.5869	7705.03
18.1818	16478.6	17.8249	84.8331	19.3941	2751.24	17.5941	7370.26
18.189	15955	17.8321	90.5018	19.4013	2614.87	17.6013	7047.85
18.1962	15437	17.8393	96.5514	19.4085	2486.45	17.6085	6737.66
18.2034	14925.8	17.8465	103.042	19.4157	2365.44	17.6157	6439.54
18.2106	14422.4	17.8537	109.994	19.4229	2251.39	17.6229	6153.24
18.2178	13927.7	17.8609	117.447	19.4301	2143.86	17.6301	5878.52
18.225	13442.4	17.8681	125.441	19.4373	2042.38	17.6373	5615.03
18.2322	12967.2	17.8753	133.997	19.4445	1946.57	17.6445	5362.4
18.2394	12502.6	17.8825	143.154	19.4517	1856.1	17.6517	5120.37
18.2466	12049.2	17.8897	152.913	19.4589	1770.57	17.6589	4888.39
18.2538	11607.3	17.8969	163.353	19.4661	1689.71	17.6661	4666.14
18.261	11177.2	17.9041	174.455	19.4733	1613.23	17.6733	4453.15
18.2682	10759.1	17.9113	186.319	19.4805	1540.84	17.6805	4249.29
18.2754	10353.2	17.9185	198.984	19.4877	1472.33	17.6877	4054.13
18.2826	9959.48	17.9257	212.491	19.4949	1407.46	17.6949	3867.39
18.2898	9578	17.9329	226.943	19.5021	1346.02	17.7021	3688.77
18.297	9208.71	17.9401	242.394	19.5093	1287.83	17.7093	3517.95
18.3042	8851.53	17.9473	258.911	19.5165	1232.66	17.7165	3354.66
18.3114	8506.3	17.9545	276.528	19.5237	1180.36	17.7237	3198.45
18.3186	8172.9	17.9617	295.348	19.5309	1130.73	17.7309	3049
18.3258	7851.15	17.9689	315.373	19.5381	1083.63	17.7381	2906
18.333	7540.87	17.9761	336.679	19.5453	1038.88	17.7453	2769.08
18.3402	7241.87	17.9833	359.33	19.5525	996.33	17.7525	2638.06
18.3474	6953.96	17.9905	383.423	19.5597	955.89	17.7597	2512.68
18.3546	6676.94	17.9977	409.04	19.5669	917.418	17.7669	2392.72
18.3618	6410.59	18.0049	436.282	19.5741	880.852	17.7741	2278.11
18.369	6154.71	18.0121	465.267	19.5813	846.07	17.7813	2168.65
18.3762	5909.06	18.0193	496.096	19.5885	813.028	17.7885	2064.18
18.3834	5673.41	18.0265	528.893	19.5957	781.603	17.7957	1964.59
18.3906	5447.5	18.0337	563.772	19.6029	751.732	17.8029	1869.64
18.3978	5231.03	18.0409	600.798	19.6101	723.282	17.8101	1779.06
18.405	5023.7	18.0481	640.048	19.6173	696.2	17.8173	1692.63
18.4122	4825.23	18.0553	681.544	19.6245	670.338	17.8245	1610.08
18.4194	4635.31	18.0625	725.367	19.6317	645.61	17.8317	1531.27
18.4266	4453.64	18.0697	771.514	19.6389	621.918	17.8389	1455.93
18.4338	4279.93	18.0769	820.028	19.6461	599.163	17.8461	1383.93
18.441	4113.86	18.0841	870.927	19.6533	577.324	17.8533	1315.26
18.4482	3955.18	18.0913	924.231	19.6605	556.339	17.8605	1249.7
18.4554	3803.59	18.0985	980.043	19.6677	536.204	17.8677	1187.25
18.4626	3658.77	18.1057	1038.4	19.6749	516.922	17.8749	1127.78
18.4698	3520.42	18.1129	1099.43	19.6821	498.457	17.8821	1071.11
18.477	3388.22	18.1201	1163.23	19.6893	480.826	17.8893	1017.14
18.4842	3261.84	18.1273	1229.99	19.6965	463.983	17.8965	965.686
18.4914	3140.95	18.1345	1299.88	19.7037	447.889	17.9037	916.494
18.4986	3025.21	18.1417	1373.11	19.7109	432.498	17.9109	869.508
18.5058	2914.32	18.1489	1449.9	19.7181	417.757	17.9181	824.509
18.513	2807.97	18.1561	1530.49	19.7253	403.601	17.9253	781.399
18.5202	2705.84	18.1633	1615.13	19.7325	390.013	17.9325	740.187
18.5274	2607.66	18.1705	1704.08	19.7397	376.926	17.9397	700.773
18.5346	2513.14	18.1777	1797.64	19.7469	364.357	17.9469	663.122
18.5418	2422.05	18.1849	1896.14	19.7541	352.288	17.9541	627.139
18.549	2334.12	18.1921	1999.97	19.7613	340.703	17.9613	592.775
18.5562	2249.15	18.1993	2109.56	19.7685	329.605	17.9685	559.948
18.5634	2166.91	18.2065	2225.4	19.7757	318.988	17.9757	528.468
18.5706	2087.24	18.2137	2348.14	19.7829	308.841	17.9829	498.256
18.5778	2009.95	18.2209	2478.42	19.7901	299.144	17.9901	469.166
18.585	1934.89	18.2281	2616.94	19.7973	289.849	17.9973	441.206
18.5922	1861.91	18.2353	2764.44	19.8045	280.952	18.0045	414.191
18.5994	1790.86	18.2425	2921.82	19.8117	272.407	18.0117	388.215
18.6066	1721.63	18.2497	3089.89	19.8189	264.197	18.0189	363.184
18.6138	1654.07	18.2569	3269.55	19.8261	256.303	18.0261	339.145
18.621	1588.06	18.2641	3461.7	19.8333	248.711	18.0333	316.143
18.6282	1523.49	18.2713	3667.38	19.8405	241.419	18.0405	294.178
18.6354	1460.29	18.2785	3887.62	19.8477	234.46	18.0477	273.114
18.6426	1398.39	18.2857	4123.44	19.8549	227.87	18.0549	252.998
18.6498	1337.77	18.2929	4375.91	19.8621	221.662	18.0621	233.692
18.657	1278.4	18.3001	4646.16	19.8693	215.891	18.0693	215.108
18.6642	1220.27	18.3073	4935.2	19.8765	210.519	18.0765	197.111
18.6714	1163.43	18.3145	5244.12	19.8837	205.599	18.0837	179.698
18.6786	1107.89	18.3217	5573.82	19.8909	201.078	18.0909	162.782
18.6858	1053.69	18.3289	5925.3	19.8981	196.925	18.0981	146.317
18.693	1000.82	18.3361	6299.32	19.9053	193.107	18.1053	130.302
18.7002	949.332	18.3433	6696.61	19.9125	189.588	18.1125	114.829
18.7074	899.23	18.3505	7117.76	19.9197	186.305	18.1197	99.8964
18.7146	850.528	18.3577	7563.24	19.9269	183.254	18.1269	85.5046
18.7218	803.246	18.3649	8033.25	19.9341	180.42	18.1341	71.7439
18.729	757.403	18.3721	8527.8	19.9413	177.788	18.1413	58.5247
18.7362	713.031	18.3793	9046.73	19.9485	175.372	18.1485	45.9361
18.7434	670.169	18.3865	9589.6	19.9557	173.174	18.1557	33.8885
18.7506	628.847	18.3937	10155.7	19.9629	171.192	18.1629	22.3819
18.7578	589.105	18.4009	10744.1	19.9701	169.428	18.1701	11.4164
18.765	550.992	18.4081	11353.6	19.9773	167.847	18.1773	0.81153
18.7722	514.54	18.4153	11982.9	19.9845	166.449	18.1845	0
18.7794	479.768	18.4225	12630.2	19.9917	165.236	18.1917	0
18.7866	446.686	18.4297	13293.5	19.9989	164.156	18.1989	0
18.7938	415.313	18.4369	13970.8	20.0061	163.244	18.2061	0
18.801	385.611	18.4441	14659.3	20.0133	162.514	18.2133	0
18.8082	357.589	18.4513	15356.2	20.0205	161.969	18.2205	0
18.8154	331.217	18.4585	16058.4	20.0277	161.641	18.2277	0
18.8226	306.494	18.4657	16762.4	20.0349	161.563	18.2349	0
18.8298	283.382	18.4729	17464.6	20.0421	161.769	18.2421	0
18.837	261.89	18.4801	18161.3	20.0493	162.242	18.2493	0
18.8442	241.988	18.4873	18848.4	20.0565	163	18.2565	0
18.8514	223.655	18.4945	19521.9	20.0637	164.024	18.2637	0
18.8586	206.883	18.5017	20177.9	20.0709	165.299	--	--
18.8658	191.611	18.5089	20812.1	20.0781	166.807	--	--
18.873	177.799	18.5161	21420.8	20.0853	168.533	--	--
18.8802	165.386	18.5233	21999.8			--	--
18.8874	154.284	18.5305	22545.5			--	--
18.8946	144.432	18.5377	23054.5			--	--
18.9018	135.74	18.5449	23523.3			--	--
18.909	128.128	18.5521	23948.7			--	--
18.9162	121.485	18.5593	24327.9			--	--
18.9234	115.723	18.5665	24658.5			--	--
18.9306	110.731	18.5737	24938.3			--	--
18.9378	106.439	18.5809	25165.5			--	--
18.945	102.726	18.5881	25338.7			--	--
18.9522	99.4941	18.5953	25457			--	--
18.9594	96.6519	18.6025	25519.8			--	--
18.9666	94.0897	18.6097	25527			--	--
18.9738	91.7374	18.6169	25479.1			--	--
18.981	89.4952	18.6241	25376.8			--	--
18.9882	87.293	18.6313	25221.6			--	--
18.9954	85.0307	18.6385	25015.1			--	--
19.0026	82.6585	18.6457	24759.3			--	--
19.0098	80.0963	18.6529	24456.6			--	--
19.017	77.284	18.6601	24109.7			--	--
19.0242	74.1618	18.6673	23721.2			--	--
19.0314	70.6595	18.6745	23294.1			--	--
19.0386	66.7173	18.6817	22832			--	--
19.0458	62.2851	18.6889	22338			--	--
19.053	57.3029	18.6961	21815.3			--	--
		18.7033	21268			--	--
		18.7105	20699.2			--	--
		18.7177	20112.6			--	--
		18.7249	19511.5			--	--
		18.7321	18899.6			--	--
		18.7393	18279.9			--	--
		18.7465	17655.7			--	--
		18.7537	17029.9			--	--
		18.7609	16405.4			--	--
		18.7681	15784.9			--	--
		18.7753	15171			--	--
		18.7825	14565.8			--	--
		18.7897	13971.5			--	--
		18.7969	13389.8			--	--
		18.8041	12822.3			--	--
		18.8113	12270.2			--	--
		18.8185	11734.7			--	--
		18.8257	11216.5			--	--
		18.8329	10716.2			--	--
		18.8401	10234.5			--	--
		18.8473	9771.74			--	--
		18.8545	9328.22			--	--
		18.8617	8904.1			--	--
		18.8689	8499.39			--	--
		18.8761	8114.05			--	--
		18.8833	7747.86			--	--
		18.8905	7400.43			--	--
		18.8977	7071.34			--	--
		18.9049	6760.04			--	--
		18.9121	6465.92			--	--
		18.9193	6188.32			--	--
		18.9265	5926.54			--	--
		18.9337	5679.98			--	--
		18.9409	5447.91			--	--
		18.9481	5229.66			--	--
		18.9553	5024.52			--	--
		18.9625	4831.81			--	--
		18.9697	4650.85			--	--
		18.9769	4480.91			--	--
		18.9841	4321.28			--	--
		18.9913	4171.31			--	--
		18.9985	4030.33			--	--
		19.0057	3897.69			--	--
		19.0129	3772.72			--	--
		19.0201	3654.87			--	--
		19.0273	3543.56			--	--
		19.0345	3438.26			--	--
		19.0417	3338.52			--	--
		19.0489	3243.89			--	--
		19.0561	3153.95			--	--
		19.0633	3068.3			--	--
		19.0705	2986.64			--	--
		19.0777	2908.63			--	--
		19.0849	2833.99			--	--
		19.0921	2762.39			--	--
		19.0993	2693.7			--	--
		19.1065	2627.68			--	--
		19.1137	2564.21			--	--
		19.1209	2503.12			--	--
		19.1281	2444.37			--	--
		19.1353	2387.86			--	--
		19.1425	2333.48			--	--
		19.1497	2281.14			--	--
		19.1569	2230.79			--	--
		19.1641	2182.29
		19.1713	2135.54
		19.1785	2090.43
		19.1857	2046.86
		19.1929	2004.75
		19.2001	1964.03
		19.2073	1924.57
		19.2145	1886.27
		19.2217	1849.05
		19.2289	1812.8
		19.2361	1777.43
		19.2433	1742.9
		19.2505	1709.09
		19.2577	1675.98
		19.2649	1643.52
		19.2721	1611.72
		19.2793	1580.51
		19.2865	1549.87
		19.2937	1519.7
		19.3009	1489.92
		19.3081	1460.46
		19.3153	1431.24
		19.3225	1402.21
		19.3297	1373.29
		19.3369	1344.48
		19.3441	1315.72
		19.3513	1287.03
		19.3585	1258.43
		19.3657	1229.94
		19.3729	1201.54
		19.3801	1173.25
		19.3873	1145.05
		19.3945	1116.98
		19.4017	1089.01
		19.4089	1061.13
		19.4161	1033.34
		19.4233	1005.67
		19.4305	978.113
		19.4377	950.762
		19.4449	923.669
		19.4521	896.918
		19.4593	870.59
		19.4665	844.781
		19.4737	819.555
		19.4809	794.909
		19.4881	770.884
		19.4953	747.503
		19.5025	724.701
		19.5097	702.483
		19.5169	680.824
		19.5241	659.706
		19.5313	639.112
		19.5385	619.037
		19.5457	599.485
		19.5529	580.433
		19.5601	561.901
		19.5673	543.873
		19.5745	526.344
		19.5817	509.337
		19.5889	492.853
		19.5961	476.888
		19.6033	461.466
		19.6105	446.563
		19.6177	432.182
		19.6249	418.304
		19.6321	404.845
		19.6393	391.769
		19.6465	379.052
		19.6537	366.656
		19.6609	354.563
		19.6681	342.788
		19.6753	331.336
		19.6825	320.243
		19.6897	309.51
		19.6969	299.141
		19.7041	289.151
		19.7113	279.443
		19.7185	270.014
		19.7257	260.805
		19.7329	251.779
		19.7401	242.892
		19.7473	234.184
		19.7545	225.639
		19.7617	217.253
		19.7689	209.089
		19.7761	201.124
		19.7833	193.339
		19.7905	185.756
		19.7977	178.292
		19.8049	170.969
		19.8121	163.746
		19.8193	156.624
		19.8265	149.601
		19.8337	142.659
		19.8409	135.817
		19.8481	129.096
		19.8553	122.494
		19.8625	116.033
		19.8697	109.752
		19.8769	103.612
		19.8841	97.6124
		19.8913	91.7528
		19.8985	86.0337
		19.9057	80.4348
		19.9129	74.9562
		19.9201	69.5578
		19.9273	64.2596
		19.9345	59.0417
		19.9417	53.944
		19.9489	48.9264
		19.9561	44.0292
		19.9633	39.1922
		19.9705	34.4755
		19.9777	29.879
		19.9849	25.3828
		19.9921	20.9668
		19.9993	16.6511
		20.0065	12.4155
		20.0137	8.22003
		20.0209	4.0847
		20.0281	0
		20.0353	0
		20.0425	0
		20.0497	0
		20.0569	0
		20.0641	0
		20.0713	0
		20.0785	0
		20.0857	0
		20.0929	0
		20.1001	0
		20.1073	0
		20.1145	0
		20.1217	0
