# Supplementary material for: Regio- and sequence-controlled conjugated topological oligomers and polymers via boronate-tag assisted solution-phase strategy
Source: Nat Commun. 2021 Oct 6;12:5853. doi: 10.1038/s41467-021-26186-y (PMC8494804; doi:10.1038/s41467-021-26186-y)
Supplement: Supplementary file 2 — Source Data [file 41467_2021_26186_MOESM2_ESM.zip › Figure 4d.xlsx]

## Sheet: Sheet1
16.4788	154.283	16.0121	-174.142	16.0575	17.7652
16.486	154.145	16.0193	-176.8	16.0648	15.6427
16.4932	154.026	16.0265	-179.498	16.072	13.4306
16.5004	153.927	16.0337	-182.225	16.0792	11.1856
16.5076	153.867	16.0409	-184.972	16.0863	8.88382
16.5148	153.828	16.0481	-187.719	16.0936	6.55212
16.522	153.808	16.0553	-190.467	16.1008	4.19052
16.5292	153.768	16.0625	-193.195	16.108	1.88872
16.5364	153.709	16.0697	-195.912	16.1152	-0.38319
16.5436	153.61	16.0769	-198.61	16.1224	-2.56542
16.5508	153.451	16.0841	-201.278	16.1296	-4.63107
16.558	153.244	16.0913	-203.927	16.1367	-6.57415
16.5652	152.996	16.0985	-206.555	16.144	-8.39766
16.5724	152.729	16.1057	-209.155	16.1512	-10.0717
16.5796	152.461	16.1129	-211.745	16.1584	-11.7457
16.5868	152.224	16.1201	-214.325	16.1656	-13.3899
16.594	152.006	16.1273	-216.895	16.1728	-15.1536
16.6012	151.848	16.1345	-219.474	16.18	-17.0369
16.6084	151.719	16.1417	-222.074	16.1871	-19.1026
16.6156	151.61	16.1489	-224.693	16.1944	-21.3446
16.6228	151.521	16.1561	-227.342	16.2016	-23.6763
16.63	151.422	16.1633	-230.011	16.2088	-26.0379
16.6372	151.293	16.1705	-232.708	16.2159	-28.3696
16.6444	151.135	16.1777	-235.426	16.2232	-30.5219
16.6516	150.947	16.1849	-238.153	16.2304	-32.465
16.6588	150.729	16.1921	-240.881	16.2376	-34.142
16.666	150.461	16.1993	-243.608	16.2448	-35.4872
16.6732	150.184	16.2065	-246.326	16.252	-36.5036
16.6804	149.907	16.2137	-249.044	16.2592	-37.2808
16.6876	149.649	16.2209	-251.741	16.2663	-37.8488
16.6948	149.432	16.2281	-254.42	16.2736	-38.2972
16.702	149.263	16.2353	-257.068	16.2808	-38.6559
16.7092	149.145	16.2425	-259.678	16.288	-38.9848
16.7164	149.095	16.2497	-262.247	16.2952	-39.3465
16.7236	149.095	16.2569	-264.798	16.3024	-39.7052
16.7308	149.145	16.2641	-267.339	16.3096	-40.0639
16.738	149.214	16.2713	-269.869	16.3168	-40.3629
16.7452	149.293	16.2785	-272.42	16.324	-40.5123
16.7524	149.372	16.2857	-274.999	16.3312	-40.4824
16.7596	149.422	16.2929	-277.619	16.3384	-40.2134
16.7668	149.461	16.3001	-280.286	16.3455	-39.6185
16.774	149.461	16.3073	-282.985	16.3528	-38.6918
16.7812	149.432	16.3145	-285.713	16.36	-37.4363
16.7884	149.382	16.3217	-288.44	16.3672	-35.9117
16.7956	149.303	16.3289	-291.177	16.3744	-34.0882
16.8028	149.204	16.3361	-293.914	16.3816	-32.1152
16.81	149.105	16.3433	-296.642	16.3888	-29.9928
16.8172	148.996	16.3505	-299.389	16.3959	-27.8105
16.8244	148.897	16.3577	-302.146	16.4032	-25.5416
16.8316	148.818	16.3649	-304.933	16.4104	-23.18
16.8388	148.768	16.3721	-307.739	16.4176	-20.669
16.846	148.758	16.3793	-310.565	16.4248	-17.9785
16.8532	148.788	16.3865	-313.4	16.432	-14.9593
16.8604	148.857	16.3937	-316.217	16.4392	-11.4916
16.8676	148.947	16.4009	-319.003	16.4464	-7.48591
16.8748	149.055	16.4081	-321.74	16.4536	-2.8255
16.882	149.154	16.4153	-324.429	16.4608	2.52545
16.8892	149.224	16.4225	-327.077	16.468	8.68353
16.8964	149.263	16.4297	-329.707	16.4751	15.6487
16.9036	149.244	16.4369	-332.325	16.4824	23.4211
16.9108	149.164	16.4441	-334.965	16.4896	32.0304
16.918	149.016	16.4513	-337.642	16.4968	41.5067
16.9252	148.808	16.4585	-340.36	16.504	51.8499
16.9324	148.56	16.4657	-343.137	16.5112	63.057
16.9396	148.283	16.4729	-345.953	16.5184	75.1937
16.9468	147.986	16.4801	-348.789	16.5255	88.2871
16.954	147.709	16.4873	-351.624	16.5328	102.397
16.9612	147.461	16.4945	-354.441	16.54	117.523
16.9684	147.253	16.5017	-357.227	16.5472	133.725
16.9756	147.095	16.5089	-359.974	16.5543	151.034
16.9828	147.006	16.5161	-362.683	16.5616	169.445
16.99	146.976	16.5233	-365.37	16.5688	189.055
16.9972	146.996	16.5305	-368.039	16.576	209.921
17.0044	147.055	16.5377	-370.727	16.5832	232.132
17.0116	147.154	16.5449	-373.425	16.5904	255.748
17.0188	147.263	16.5521	-376.152	16.5976	280.888
17.026	147.382	16.5593	-378.899	16.6047	307.703
17.0332	147.501	16.5665	-381.677	16.612	336.341
17.0404	147.59	16.5737	-384.472	16.6192	366.859
17.0476	147.64	16.5809	-387.269	16.6264	399.473
17.0548	147.64	16.5881	-390.065	16.6336	434.24
17.062	147.59	16.5953	-392.822	16.6408	471.278
17.0692	147.471	16.6025	-395.55	16.648	510.618
17.0764	147.303	16.6097	-398.238	16.6552	552.319
17.0836	147.085	16.6169	-400.887	16.6624	596.412
17.0908	146.828	16.6241	-403.516	16.6696	642.953
17.098	146.55	16.6313	-406.135	16.6768	691.949
17.1052	146.263	16.6385	-408.744	16.6839	743.426
17.1124	146.006	16.6457	-411.363	16.6912	797.443
17.1196	145.788	16.6529	-414.002	16.6984	854.002
17.1268	145.62	16.6601	-416.681	16.7056	913.191
17.134	145.501	16.6673	-419.378	16.7128	975.071
17.1412	145.442	16.6745	-422.096	16.72	1039.73
17.1484	145.412	16.6817	-424.833	16.7272	1107.29
17.1556	145.422	16.6889	-427.581	16.7343	1177.81
17.1628	145.432	16.6961	-430.328	16.7416	1251.43
17.17	145.442	16.7033	-433.065	16.7488	1328.26
17.1772	145.432	16.7105	-435.793	16.756	1408.41
17.1844	145.392	16.7177	-438.5	16.7632	1491.93
17.1916	145.313	16.7249	-441.188	16.7704	1578.95
17.1988	145.214	16.7321	-443.847	16.7776	1669.49
17.206	145.105	16.7393	-446.476	16.7848	1763.63
17.2132	144.996	16.7465	-449.076	16.792	1861.35
17.2204	144.907	16.7537	-451.636	16.7992	1962.75
17.2276	144.848	16.7609	-454.166	16.8064	2067.91
17.2348	144.828	16.7681	-456.657	16.8135	2176.97
17.242	144.848	16.7753	-459.099	16.8208	2289.99
17.2492	144.907	16.7825	-461.502	16.828	2407.08
17.2564	145.016	16.7897	-463.885	16.8352	2528.3
17.2636	145.154	16.7969	-466.228	16.8424	2653.77
17.2708	145.313	16.8041	-468.562	16.8496	2783.56
17.278	145.481	16.8113	-470.886	16.8568	2917.82
17.2852	145.659	16.8185	-473.21	16.8639	3056.61
17.2924	145.818	16.8257	-475.524	16.8712	3200.07
17.2996	145.956	16.8329	-477.828	16.8784	3348.43
17.3068	146.046	16.8401	-480.103	16.8856	3501.97
17.314	146.105	16.8473	-482.338	16.8927	3660.94
17.3212	146.115	16.8545	-484.514	16.9	3825.71
17.3284	146.085	16.8617	-486.621	16.9072	3996.64
17.3356	146.036	16.8689	-488.65	16.9144	4174.21
17.3428	145.996	16.8761	-490.61	16.9216	4358.81
17.35	145.956	16.8833	-492.51	16.9288	4550.96
17.3572	145.927	16.8905	-494.342	16.936	4751.22
17.3644	145.927	16.8977	-496.124	16.9431	4960.17
17.3716	145.947	16.9049	-497.857	16.9504	5178.4
17.3788	145.986	16.9121	-499.531	16.9576	5406.58
17.386	146.026	16.9193	-500	16.9648	5645.37
17.3932	146.055	16.9265	-500	16.972	5895.48
17.4004	146.055	16.9337	-500	16.9792	6157.65
17.4076	146.046	16.9409	-500	16.9864	6432.64
17.4148	146.006	16.9481	-500	16.9935	6721.21
17.422	145.956	16.9553	-500	17.0008	7024.18
17.4292	145.907	16.9625	-500	17.008	7342.42
17.4364	145.857	16.9697	-500	17.0152	7676.9
17.4436	145.828	16.9769	-500	17.0223	8028.57
17.4508	145.808	16.9841	-500	17.0296	8398.41
17.458	145.818	16.9913	-500	17.0368	8787.42
17.4652	145.838	16.9985	-500	17.044	9196.54
17.4724	145.867	17.0057	-500	17.0512	9626.68
17.4796	145.907	17.0129	-500	17.0584	10078.7
17.4868	145.947	17.0201	-500	17.0656	10553.3
17.494	145.966	17.0273	-500	17.0727	11051.2
17.5012	145.976	17.0345	-500	17.08	11572.7
17.5084	145.966	17.0417	-500	17.0872	12118.2
17.5156	145.947	17.0489	-500	17.0944	12688
17.5228	145.907	17.0561	-500	17.1016	13282
17.53	145.867	17.0633	-500	17.1088	13900.3
17.5372	145.828	17.0705	-500	17.116	14542.5
17.5444	145.788	17.0777	-500	17.1232	15208.2
17.5516	145.758	17.0849	-500	17.1304	15896.6
17.5588	145.739	17.0921	-497.527	17.1376	16607
17.566	145.758	17.0993	-494.457	17.1448	17338.1
17.5732	145.808	17.1065	-491.012	17.1519	18088.6
17.5804	145.887	17.1137	-487.143	17.1592	18856.9
17.5876	146.016	17.1209	-482.832	17.1664	19641
17.5948	146.174	17.1281	-478.038	17.1736	20438.9
17.602	146.362	17.1353	-472.742	17.1808	21248
17.6092	146.57	17.1425	-466.915	17.188	22066
17.6164	146.798	17.1497	-460.536	17.1952	22889.7
17.6236	147.016	17.1569	-453.577	17.2023	23716.2
17.6308	147.224	17.1641	-445.997	17.2096	24542.3
17.638	147.412	17.1713	-437.778	17.2168	25364.3
17.6452	147.59	17.1785	-428.879	17.224	26178.9
17.6524	147.768	17.1857	-419.281	17.2312	26982.3
17.6596	147.956	17.1929	-408.945	17.2384	27770.6
17.6668	148.164	17.2001	-397.841	17.2456	28539.9
17.674	148.412	17.2073	-385.94	17.2528	29286.2
17.6812	148.699	17.2145	-373.221	17.26	30005.7
17.6884	149.026	17.2217	-359.647	17.2672	30694.1
17.6956	149.372	17.2289	-345.185	17.2744	31348.2
17.7028	149.739	17.2361	-329.77	17.2815	31963.7
17.71	150.105	17.2433	-313.339	17.2888	32538
17.7172	150.461	17.2505	-295.847	17.296	33067.1
17.7244	150.808	17.2577	-277.192	17.3032	33548.7
17.7316	151.125	17.2649	-257.316	17.3104	33980.1
17.7388	151.422	17.2721	-236.132	17.3176	34358.8
17.746	151.709	17.2793	-213.569	17.3248	34682.8
17.7532	151.986	17.2865	-189.549	17.3319	34950.4
17.7604	152.253	17.2937	-164.003	17.3392	35160.2
17.7676	152.521	17.3009	-136.882	17.3464	35310.9
17.7748	152.788	17.3081	-108.118	17.3536	35401.5
17.782	153.075	17.3153	-77.6098	17.3607	35432
17.7892	153.392	17.3225	-45.3111	17.368	35402.4
17.7964	153.749	17.3297	-11.1114	17.3752	35312.7
17.8036	154.164	17.3369	25.0561	17.3824	35164.1
17.8108	154.659	17.3441	63.2625	17.3896	34957.9
17.818	155.234	17.3513	103.614	17.3968	34695.1
17.8252	155.887	17.3585	146.171	17.404	34377.9
17.8324	156.6	17.3657	191.022	17.4111	34008.2
17.8396	157.372	17.3729	238.215	17.4184	33588.4
17.8468	158.194	17.3801	287.812	17.4256	33120.9
17.854	159.055	17.3873	339.868	17.4328	32608.2
17.8612	159.937	17.3945	394.416	17.44	32053.7
17.8684	160.848	17.4017	451.493	17.4472	31460
17.8756	161.788	17.4089	511.154	17.4544	30830.5
17.8828	162.788	17.4161	573.44	17.4616	30168.3
17.89	163.867	17.4233	638.374	17.4688	29476.9
17.8972	165.026	17.4305	706.035	17.476	28760.1
17.9044	166.283	17.4377	776.482	17.4832	28021
17.9116	167.63	17.4449	849.793	17.4903	27263.3
17.9188	169.075	17.4521	926.039	17.4976	26490.3
17.926	170.64	17.4593	1005.33	17.5048	25705.4
17.9332	172.313	17.4665	1087.75	17.512	24911.9
17.9404	174.135	17.4737	1173.41	17.5192	24112.8
17.9476	176.115	17.4809	1262.42	17.5264	23311
17.9548	178.273	17.4881	1354.93	17.5336	22509.5
17.962	180.649	17.4953	1451.1	17.5407	21710.8
17.9692	183.244	17.5025	1551.16	17.548	20917.4
17.9764	186.065	17.5097	1655.33	17.5552	20131.6
17.9836	189.115	17.5169	1763.9	17.5624	19355.5
17.9908	192.392	17.5241	1877.21	17.5696	18591
17.998	195.907	17.5313	1995.63	17.5768	17839.8
18.0052	199.64	17.5385	2119.62	17.584	17103.4
18.0124	203.61	17.5457	2249.66	17.5912	16383.2
18.0196	207.828	17.5529	2386.29	17.5984	15680.3
18.0268	212.323	17.5601	2530.08	17.6056	14995.6
18.034	217.125	17.5673	2681.73	17.6128	14330.1
18.0412	222.244	17.5745	2841.95	17.6199	13684.4
18.0484	227.719	17.5817	3011.55	17.6272	13059.1
18.0556	233.58	17.5889	3191.41	17.6344	12454.6
18.0628	239.848	17.5961	3382.48	17.6416	11871.2
18.07	246.59	17.6033	3585.8	17.6488	11309
18.0772	253.848	17.6105	3802.5	17.656	10768.1
18.0844	261.689	17.6177	4033.76	17.6632	10248.3
18.0916	270.184	17.6249	4280.81	17.6703	9749.54
18.0988	279.392	17.6321	4544.97	17.6776	9271.4
18.106	289.392	17.6393	4827.55	17.6848	8813.43
18.1132	300.263	17.6465	5129.93	17.692	8375.16
18.1204	312.036	17.6537	5453.45	17.6991	7956.05
18.1276	324.798	17.6609	5799.49	17.7064	7555.56
18.1348	338.62	17.6681	6169.4	17.7136	7173.2
18.142	353.58	17.6753	6564.49	17.7208	6808.35
18.1492	369.758	17.6825	6986.01	17.728	6460.53
18.1564	387.283	17.6897	7435.13	17.7352	6129.25
18.1636	406.263	17.6969	7912.96	17.7424	5814.05
18.1708	426.838	17.7041	8420.45	17.7495	5514.46
18.178	449.184	17.7113	8958.45	17.7568	5229.96
18.1852	473.481	17.7185	9527.66	17.764	4960.06
18.1924	499.907	17.7257	10128.6	17.7712	4704.17
18.1996	528.679	17.7329	10761.6	17.7784	4461.73
18.2068	560.016	17.7401	11426.7	17.7856	4232.15
18.214	594.154	17.7473	12123.6	17.7928	4014.76
18.2212	631.343	17.7545	12852.1	17.8	3808.97
18.2284	671.887	17.7617	13611.3	17.8072	3614.13
18.2356	716.075	17.7689	14400	17.8144	3429.62
18.2428	764.234	17.7761	15216.7	17.8216	3254.93
18.25	816.709	17.7833	16059.5	17.8287	3089.46
18.2572	873.917	17.7905	16926.2	17.836	2932.73
18.2644	936.273	17.7977	17814.2	17.8432	2784.22
18.2716	1004.27	17.8049	18720.8	17.8504	2643.57
18.2788	1078.39	17.8121	19642.6	17.8576	2510.37
18.286	1159.21	17.8193	20576.4	17.8648	2384.28
18.2932	1247.33	17.8265	21518.1	17.872	2264.85
18.3004	1343.4	17.8337	22463.9	17.8791	2151.83
18.3076	1448.14	17.8409	23409.5	17.8864	2044.84
18.3148	1562.33	17.8481	24350.5	17.8936	1943.59
18.322	1686.77	17.8553	25281.9	17.9008	1847.75
18.3292	1822.38	17.8625	26199.4	17.908	1757.02
18.3364	1970.11	17.8697	27097.8	17.9152	1671.13
18.3436	2131	17.8769	27972.2	17.9224	1589.82
18.3508	2306.17	17.8841	28817.9	17.9296	1512.82
18.358	2496.77	17.8913	29629.7	17.9368	1439.97
18.3652	2704.06	17.8985	30403.2	17.944	1371
18.3724	2929.3	17.9057	31133.8	17.9512	1305.74
18.3796	3173.82	17.9129	31817.2	17.9583	1243.98
18.3868	3439.03	17.9201	32449.2	17.9656	1185.51
18.394	3726.32	17.9273	33026.4	17.9728	1130.15
18.4012	4037.11	17.9345	33545.3	17.98	1077.71
18.4084	4372.85	17.9417	34003.2	17.9872	1028.06
18.4156	4734.96	17.9489	34397.5	17.9944	981.038
18.4228	5124.88	17.9561	34726.5	18.0016	936.496
18.43	5543.99	17.9633	34988.8	18.0087	894.317
18.4372	5993.61	17.9705	35183.2	18.016	854.439
18.4444	6474.97	17.9777	35309.4	18.0232	816.77
18.4516	6989.19	17.9849	35367.5	18.0304	781.226
18.4588	7537.24	17.9921	35357.7	18.0376	747.656
18.466	8119.95	17.9993	35281.4	18.0448	715.969
18.4732	8737.99	18.0065	35139.7	18.052	686.015
18.4804	9391.78	18.0137	34934.5	18.0592	657.676
18.4876	10081.5	18.0209	34668.2	18.0664	630.832
18.4948	10807.1	18.0281	34343.4	18.0736	605.329
18.502	11568.3	18.0353	33962.9	18.0808	581.116
18.5092	12364.2	18.0425	33529.8	18.0879	558.008
18.5164	13193.9	18.0497	33047.8	18.0952	536.036
18.5236	14055.6	18.0569	32520.6	18.1024	515.051
18.5308	14947.8	18.0641	31951.7	18.1096	495.022
18.538	15868	18.0713	31345	18.1168	475.92
18.5452	16813.5	18.0785	30704.9	18.124	457.655
18.5524	17781	18.0857	30035	18.1312	440.135
18.5596	18767.1	18.0929	29339.7	18.1384	423.334
18.5668	19767.8	18.1001	28622.8	18.1456	407.252
18.574	20779	18.1073	27888.2	18.1528	391.827
18.5812	21796	18.1145	27139.7	18.16	377.029
18.5884	22814	18.1217	26381	18.1671	362.8
18.5956	23827.7	18.1289	25615.7	18.1744	349.138
18.6028	24832	18.1361	24846.9	18.1816	335.982
18.61	25821.2	18.1433	24077.7	18.1888	323.278
18.6172	26789.6	18.1505	23311	18.196	311.021
18.6244	27731.6	18.1577	22549.2	18.2032	299.213
18.6316	28641.3	18.1649	21794.7	18.2104	287.764
18.6388	29513.3	18.1721	21049.5	18.2175	276.733
18.646	30341.8	18.1793	20315.6	18.2248	266.121
18.6532	31121.7	18.1865	19594.3	18.232	255.957
18.6604	31847.9	18.1937	18887.3	18.2392	246.299
18.6676	32515.8	18.2009	18195.6	18.2464	237.091
18.6748	33121.1	18.2081	17520.3	18.2536	228.333
18.682	33659.8	18.2153	16862.3	18.2608	220.052
18.6892	34128.7	18.2225	16222.1	18.268	212.16
18.6964	34525	18.2297	15600.3	18.2752	204.687
18.7036	34846.4	18.2369	14997.2	18.2824	197.572
18.7108	35091.3	18.2441	14413.2	18.2896	190.813
18.718	35258.6	18.2513	13848	18.2967	184.446
18.7252	35348	18.2585	13301.9	18.304	178.407
18.7324	35359.7	18.2657	12774.6	18.3112	172.787
18.7396	35294.5	18.2729	12265.9	18.3184	167.586
18.7468	35153.8	18.2801	11775.4	18.3256	162.863
18.754	34939.5	18.2873	11303	18.3328	158.618
18.7612	34654.1	18.2945	10848	18.34	154.851
18.7684	34300.5	18.3017	10410.1	18.3471	151.56
18.7756	33882.1	18.3089	9988.68	18.3544	148.81
18.7828	33402.6	18.3161	9583.38	18.3616	146.508
18.79	32865.8	18.3233	9193.35	18.3688	144.684
18.7972	32276.4	18.3305	8818.22	18.376	143.279
18.8044	31638.9	18.3377	8457.38	18.3832	142.293
18.8116	30957.9	18.3449	8110.3	18.3904	141.605
18.8188	30238.4	18.3521	7776.45	18.3976	141.274
18.826	29485.3	18.3593	7455.33	18.4048	141.184
18.8332	28703.5	18.3665	7146.47	18.412	141.303
18.8404	27897.8	18.3737	6849.4	18.4192	141.602
18.8476	27073.1	18.3809	6563.67	18.4263	142.051
18.8548	26233.8	18.3881	6288.86	18.4336	142.619
18.862	25384.3	18.3953	6024.5	18.4408	143.306
18.8692	24528.9	18.4025	5770.17	18.448	144.143
18.8764	23671.5	18.4097	5525.47	18.4552	145.097
18.8836	22815.6	18.4169	5290	18.4624	146.233
18.8908	21965	18.4241	5063.39	18.4696	147.518
18.898	21122.3	18.4313	4845.3	18.4767	148.953
18.9052	20290.6	18.4385	4635.42	18.484	150.538
18.9124	19472.5	18.4457	4433.44	18.4912	152.152
18.9196	18670	18.4529	4239.1	18.4984	153.796
18.9268	17885.3	18.4601	4052.12	18.5055	155.437
18.934	17120	18.4673	3872.22	18.5128	--
18.9412	16375.5	18.4745	3699.15	18.52	--
18.9484	15653.1	18.4817	3532.66	18.5272	--
18.9556	14953.5	18.4889	3372.51	18.5344	--
18.9628	14277.6	18.4961	3218.47	18.5416	--
18.97	13625.9	18.5033	3070.3	18.5488	--
18.9772	12998.6	18.5105	2927.79	18.5559	--
18.9844	12395.9	18.5177	2790.75	18.5632	--
18.9916	11817.7	18.5249	2658.96	18.5704	--
18.9988	11263.9	18.5321	2532.26	18.5776	--
19.006	10733.9	18.5393	2410.48	18.5848	--
19.0132	10227.3	18.5465	2293.47	18.592	--
19.0204	9743.65	18.5537	2181.09	18.5992	--
19.0276	9282.3	18.5609	2073.18	18.6064	--
19.0348	8842.53	18.5681	1969.64	18.6136	--
19.042	8423.65	18.5753	1870.34	18.6208	--
19.0492	8024.92	18.5825	1775.14	18.628	--
19.0564	7645.58	18.5897	1683.93	18.6351	--
19.0636	7284.88	18.5969	1596.55	18.6424	--
19.0708	6942.04	18.6041	1512.88	18.6496	--
19.078	6616.3	18.6113	1432.74	18.6568	--
19.0852	6306.89	18.6185	1356.01	18.664	--
19.0924	6013.09	18.6257	1282.57	18.6712	--
19.0996	5734.16	18.6329	1212.26	18.6784	--
19.1068	5469.39	18.6401	1144.97	18.6855	--
19.114	5218.08	18.6473	1080.59	18.6928	--
19.1212	4979.55	18.6545	1019.01	18.7	--
19.1284	4753.17	18.6617	960.13	18.7072	--
19.1356	4538.31	18.6689	903.839	18.7144	--
19.1428	4334.36	18.6761	850.059	18.7216	--
19.15	4140.75	18.6833	798.671	18.7288	--
19.1572	3956.97	18.6905	749.567	18.736	--
19.1644	3782.5	18.6977	702.707	18.7432	--
19.1716	3616.84	18.7049	658.013	18.7504	--
19.1788	3459.56	18.7121	615.426	18.7576	--
19.186	3310.21	18.7193	574.897	18.7647	--
19.1932	3168.35	18.7265	536.395	18.772	--
19.2004	3033.55	18.7337	499.892	18.7792	--
19.2076	2905.44	18.7409	465.358	18.7864	--
19.2148	2783.61	18.7481	432.762	18.7936	--
19.222	2667.73	18.7553	402.077	18.8008	--
19.2292	2557.46	18.7625	373.261	18.808	--
19.2364	2452.5	18.7697	346.257	18.8151	--
19.2436	2352.54	18.7769	321.026	18.8224	--
19.2508	2257.36	18.7841	297.536	18.8296	--
19.258	2166.68	18.7913	275.75	18.8368	--
19.2652	2080.27	18.7985	255.647	18.844	--
19.2724	1997.9	18.8057	237.228	18.8512	--
19.2796	1919.37	18.8129	220.491	18.8584	--
19.2868	1844.46	18.8201	205.448	18.8656	--
19.294	1772.98	18.8273	192.099	18.8728	--
19.3012	1704.75	18.8345	180.472	18.88	--
19.3084	1639.61	18.8417	170.538	18.8872	--
19.3156	1577.4	18.8489	162.298	18.8943	--
19.3228	1517.96	18.8561	155.712	18.9016	--
19.33	1461.16	18.8633	150.769
19.3372	1406.86	18.8705	147.401
19.3444	1354.94	18.8777	145.56
19.3516	1305.3	18.8849	145.195
19.3588	1257.82	18.8921	146.219
19.366	1212.42	18.8993	148.561
19.3732	1168.98	18.9065	152.154
19.3804	1127.42	18.9137	156.898
19.3876	1087.63	18.9209	162.695
19.3948	1049.55	18.9281	169.439
19.402	1013.08	18.9353	176.998
19.4092	978.115	18.9425	185.248
19.4164	944.59	18.9497	194.068
19.4236	912.432	18.9569	203.302
19.4308	881.56	18.9641	--
19.438	851.937	18.9713	--
19.4452	823.511	18.9785	--
19.4524	796.244	18.9857	--
19.4596	770.105	18.9929	--
19.4668	745.046	19.0001	--
19.474	721.036	19.0073	--
19.4812	698.055	19.0145	--
19.4884	676.055	19.0217	--
19.4956	654.976	19.0289	--
19.5028	634.778	19.0361	--
19.51	615.422	19.0433	--
19.5172	596.857	19.0505	--
19.5244	579.046	19.0577	--
19.5316	561.976	19.0649	--
19.5388	545.62	19.0721	--
19.546	529.947	19.0793	--
19.5532	514.966	19.0865	--
19.5604	500.649	19.0937	--
19.5676	486.976	19.1009	--
19.5748	473.927	19.1081	--
19.582	461.461	19.1153	--
19.5892	449.541	19.1225	--
19.5964	438.135	19.1297	--
19.6036	427.224	19.1369	--
19.6108	416.768	19.1441	--
19.618	406.758	19.1513	--
19.6252	397.174	19.1585	--
19.6324	387.986	19.1657	--
19.6396	379.194	19.1729	--
19.6468	370.778	19.1801	--
19.654	362.709	19.1873	--
19.6612	354.966	19.1945	--
19.6684	347.531	19.2017	--
19.6756	340.382	19.2089	--
19.6828	333.511	19.2161	--
19.69	326.887	19.2233	--
19.6972	320.501	19.2305	--
19.7044	314.333	19.2377	--
19.7116	308.362	19.2449	--
19.7188	302.56	19.2521	--
19.726	296.947	19.2593	--
19.7332	291.511	19.2665	--
19.7404	286.263	19.2737	--
19.7476	281.214	19.2809	--
19.7548	276.372	19.2881	--
19.762	271.768	19.2953	--
19.7692	267.392	19.3025	--
19.7764	263.244	19.3097	--
19.7836	259.313	19.3169	--
19.7908	255.57	19.3241	--
19.798	252.006	--	--
19.8052	248.6	--	--
19.8124	245.343	--	--
19.8196	242.214	--	--
19.8268	239.204	--	--
19.834	236.313	--	--
19.8412	233.541	--	--
19.8484	230.877	--	--
19.8556	228.313	--	--
19.8628	225.828	--	--
19.87	223.422	--	--
19.8772	221.085	--	--
19.8844	218.808	--	--
19.8916	216.6	--	--
19.8988	214.451	--	--
19.906	212.382	--	--
19.9132	210.402	--	--
19.9204	208.531	--	--
19.9276	206.758	--	--
19.9348	205.105	--	--
19.942	203.55	--	--
19.9492	202.105	--	--
19.9564	200.749	--	--
19.9636	199.491	--	--
19.9708	198.333	--	--
19.978	197.263	--	--
19.9852	196.293	--	--
19.9924	195.432	--	--
19.9996	194.689	--	--
20.0068	194.075	--	--
