# Supplementary material for: Regio- and sequence-controlled conjugated topological oligomers and polymers via boronate-tag assisted solution-phase strategy
Source: Nat Commun. 2021 Oct 6;12:5853. doi: 10.1038/s41467-021-26186-y (PMC8494804; doi:10.1038/s41467-021-26186-y)
Supplement: Supplementary file 2 — Source Data [file 41467_2021_26186_MOESM2_ESM.zip › Figure 4e.xlsx]

## Sheet: Sheet1
999.759	--	1999.76	--
999.776	--	1999.81	--
999.793	--	1999.86	--
999.81	--	1999.91	--
999.827	--	1999.96	--
999.844	--	2000	--
999.861	--	2000.05	--
999.878	--	2000.1	--
999.895	--	2000.15	--
999.912	--	2000.2	--
999.929	--	2000.24	--
999.946	--	2000.29	--
999.963	--	2000.34	--
999.98	--	2000.39	--
999.997	--	2000.44	--
1000.01	--	2000.48	--
1000.03	--	2000.53	--
1000.05	--	2000.58	--
1000.07	--	2000.63	--
1000.08	--	2000.68	--
1000.1	--	2000.73	--
1000.12	--	2000.77	--
1000.13	--	2000.82	--
1000.15	--	2000.87	--
1000.17	--	2000.92	--
1000.18	--	2000.97	--
1000.2	--	2001.01	--
1000.22	--	2001.06	--
1000.24	--	2001.11	--
1000.25	--	2001.16	--
1000.27	--	2001.21	--
1000.29	--	2001.26	--
1000.3	--	2001.3	--
1000.32	--	2001.35	--
1000.34	--	2001.4	--
1000.36	--	2001.45	--
1000.37	--	2001.5	--
1000.39	--	2001.54	--
1000.41	--	2001.59	--
1000.42	--	2001.64	--
1000.44	--	2001.69	--
1000.46	--	2001.74	--
1000.47	--	2001.79	--
1000.49	--	2001.83	--
1000.51	--	2001.88	--
1000.53	--	2001.93	--
1000.54	--	2001.98	--
1000.56	--	2002.03	--
1000.58	--	2002.07	--
1000.59	--	2002.12	--
1000.61	--	2002.17	--
1000.63	--	2002.22	--
1000.64	--	2002.27	--
1000.66	--	2002.32	--
1000.68	--	2002.36	--
1000.7	--	2002.41	--
1000.71	--	2002.46	--
1000.73	--	2002.51	--
1000.75	--	2002.56	--
1000.76	--	2002.61	--
1000.78	--	2002.65	--
1000.8	--	2002.7	--
1000.82	--	2002.75	--
1000.83	--	2002.8	--
1000.85	--	2002.85	--
1000.87	--	2002.89	--
1000.88	--	2002.94	--
1000.9	--	2002.99	--
1000.92	--	2003.04	--
1000.93	--	2003.09	--
1000.95	--	2003.14	--
1000.97	--	2003.18	--
1000.99	--	2003.23	--
1001	--	2003.28	--
1001.02	--	2003.33	--
1001.04	--	2003.38	--
1001.05	--	2003.42	--
1001.07	--	2003.47	--
1001.09	--	2003.52	--
1001.1	--	2003.57	--
1001.12	--	2003.62	--
1001.14	--	2003.67	--
1001.16	--	2003.71	--
1001.17	--	2003.76	--
1001.19	--	2003.81	--
1001.21	--	2003.86	--
1001.22	--	2003.91	--
1001.24	--	2003.95	--
1001.26	--	2004	--
1001.28	--	2004.05	--
1001.29	--	2004.1	--
1001.31	--	2004.15	--
1001.33	--	2004.2	--
1001.34	--	2004.24	--
1001.36	--	2004.29	--
1001.38	--	2004.34	--
1001.39	--	2004.39	--
1001.41	--	2004.44	--
1001.43	--	2004.49	--
1001.45	--	2004.53	--
1001.46	--	2004.58	--
1001.48	--	2004.63	--
1001.5	--	2004.68	--
1001.51	--	2004.73	--
1001.53	--	2004.77	--
1001.55	--	2004.82	--
1001.56	--	2004.87	--
1001.58	--	2004.92	--
1001.6	--	2004.97	--
1001.62	--	2005.02	--
1001.63	--	2005.06	--
1001.65	--	2005.11	--
1001.67	--	2005.16	--
1001.68	--	2005.21	--
1001.7	--	2005.26	--
1001.72	--	2005.31	--
1001.74	--	2005.35	--
1001.75	--	2005.4	--
1001.77	--	2005.45	--
1001.79	--	2005.5	--
1001.8	--	2005.55	--
1001.82	--	2005.59	--
1001.84	--	2005.64	--
1001.85	--	2005.69	--
1001.87	--	2005.74	--
1001.89	--	2005.79	--
1001.91	--	2005.84	--
1001.92	--	2005.88	--
1001.94	--	2005.93	--
1001.96	--	2005.98	--
1001.97	--	2006.03	--
1001.99	--	2006.08	--
1002.01	--	2006.13	--
1002.03	--	2006.17	--
1002.04	--	2006.22	--
1002.06	--	2006.27	--
1002.08	--	2006.32	--
1002.09	--	2006.37	--
1002.11	--	2006.41	--
1002.13	--	2006.46	--
1002.14	--	2006.51	--
1002.16	--	2006.56	--
1002.18	--	2006.61	--
1002.2	--	2006.66	--
1002.21	--	2006.7	--
1002.23	--	2006.75	--
1002.25	--	2006.8	--
1002.26	--	2006.85	--
1002.28	--	2006.9	--
1002.3	--	2006.95	--
1002.32	--	2006.99	--
1002.33	--	2007.04	--
1002.35	--	2007.09	--
1002.37	--	2007.14	--
1002.38	--	2007.19	--
1002.4	--	2007.23	--
1002.42	--	2007.28	--
1002.43	--	2007.33	--
1002.45	--	2007.38	--
1002.47	--	2007.43	--
1002.49	--	2007.48	--
1002.5	--	2007.52	--
1002.52	--	2007.57	--
1002.54	--	2007.62	--
1002.55	--	2007.67	--
1002.57	--	2007.72	--
1002.59	--	2007.77	--
1002.6	--	2007.81	--
1002.62	--	2007.86	--
1002.64	--	2007.91	--
1002.66	--	2007.96	--
1002.67	--	2008.01	--
1002.69	--	2008.06	--
1002.71	--	2008.1	--
1002.72	--	2008.15	--
1002.74	--	2008.2	--
1002.76	--	2008.25	--
1002.78	--	2008.3	--
1002.79	--	2008.34	--
1002.81	--	2008.39	--
1002.83	--	2008.44	--
1002.84	--	2008.49	--
1002.86	--	2008.54	--
1002.88	--	2008.59	--
1002.89	--	2008.63	--
1002.91	--	2008.68	--
1002.93	--	2008.73	--
1002.95	--	2008.78	--
1002.96	--	2008.83	--
1002.98	--	2008.88	--
1003	--	2008.92	--
1003.01	--	2008.97	--
1003.03	--	2009.02	--
1003.05	--	2009.07	--
1003.07	--	2009.12	--
1003.08	--	2009.17	--
1003.1	--	2009.21	--
1003.12	--	2009.26	--
1003.13	--	2009.31	--
1003.15	--	2009.36	--
1003.17	--	2009.41	--
1003.18	--	2009.46	--
1003.2	--	2009.5	--
1003.22	--	2009.55	--
1003.24	--	2009.6	--
1003.25	--	2009.65	--
1003.27	--	2009.7	--
1003.29	--	2009.74	--
1003.3	--	2009.79	--
1003.32	--	2009.84	--
1003.34	--	2009.89	--
1003.36	--	2009.94	--
1003.37	--	2009.99	--
1003.39	--	2010.03	--
1003.41	--	2010.08	--
1003.42	--	2010.13	--
1003.44	--	2010.18	--
1003.46	--	2010.23	--
1003.47	--	2010.28	--
1003.49	--	2010.32	--
1003.51	--	2010.37	--
1003.53	--	2010.42	--
1003.54	--	2010.47	--
1003.56	--	2010.52	--
1003.58	--	2010.57	--
1003.59	--	2010.61	--
1003.61	--	2010.66	--
1003.63	--	2010.71	--
1003.65	--	2010.76	--
1003.66	--	2010.81	--
1003.68	--	2010.86	--
1003.7	--	2010.9	--
1003.71	--	2010.95	--
1003.73	--	2011	--
1003.75	--	2011.05	--
1003.76	--	2011.1	--
1003.78	--	2011.15	--
1003.8	--	2011.19	--
1003.82	--	2011.24	--
1003.83	--	2011.29	--
1003.85	--	2011.34	--
1003.87	--	2011.39	--
1003.88	--	2011.43	--
1003.9	--	2011.48	--
1003.92	--	2011.53	--
1003.94	--	2011.58	--
1003.95	--	2011.63	--
1003.97	--	2011.68	--
1003.99	--	2011.72	--
1004	--	2011.77	--
1004.02	--	2011.82	--
1004.04	--	2011.87	--
1004.06	--	2011.92	--
1004.07	--	2011.97	--
1004.09	--	2012.01	--
1004.11	--	2012.06	--
1004.12	--	2012.11	--
1004.14	--	2012.16	--
1004.16	--	2012.21	--
1004.17	--	2012.26	--
1004.19	--	2012.3	--
1004.21	--	2012.35	--
1004.23	--	2012.4	--
1004.24	--	2012.45	--
1004.26	--	2012.5	--
1004.28	--	2012.55	--
1004.29	--	2012.59	--
1004.31	--	2012.64	--
1004.33	--	2012.69	--
1004.35	--	2012.74	--
1004.36	--	2012.79	--
1004.38	--	2012.84	--
1004.4	--	2012.88	--
1004.41	--	2012.93	--
1004.43	--	2012.98	--
1004.45	--	2013.03	--
1004.46	--	2013.08	--
1004.48	--	2013.13	--
1004.5	--	2013.17	--
1004.52	--	2013.22	--
1004.53	--	2013.27	--
1004.55	--	2013.32	--
1004.57	--	2013.37	--
1004.58	--	2013.42	--
1004.6	--	2013.46	--
1004.62	--	2013.51	--
1004.64	--	2013.56	--
1004.65	--	2013.61	--
1004.67	--	2013.66	--
1004.69	--	2013.71	--
1004.7	--	2013.75	--
1004.72	--	2013.8	--
1004.74	--	2013.85	--
1004.75	--	2013.9	--
1004.77	--	2013.95	--
1004.79	--	2014	--
1004.81	--	2014.04	--
1004.82	--	2014.09	--
1004.84	--	2014.14	--
1004.86	--	2014.19	--
1004.87	--	2014.24	--
1004.89	--	2014.29	--
1004.91	--	2014.33	--
1004.93	--	2014.38	--
1004.94	--	2014.43	--
1004.96	--	2014.48	--
1004.98	--	2014.53	--
1004.99	--	2014.58	--
1005.01	--	2014.62	--
1005.03	--	2014.67	--
1005.05	--	2014.72	--
1005.06	--	2014.77	--
1005.08	--	2014.82	--
1005.1	--	2014.87	--
1005.11	--	2014.91	--
1005.13	--	2014.96	--
1005.15	--	2015.01	--
1005.16	--	2015.06	--
1005.18	--	2015.11	--
1005.2	--	2015.16	--
1005.22	--	2015.2	--
1005.23	--	2015.25	--
1005.25	--	2015.3	--
1005.27	--	2015.35	--
1005.28	--	2015.4	--
1005.3	--	2015.45	--
1005.32	--	2015.49	--
1005.34	--	2015.54	--
1005.35	--	2015.59	--
1005.37	--	2015.64	--
1005.39	--	2015.69	--
1005.4	--	2015.74	--
1005.42	--	2015.78	--
1005.44	--	2015.83	--
1005.46	--	2015.88	--
1005.47	--	2015.93	--
1005.49	--	2015.98	--
1005.51	--	2016.03	--
1005.52	--	2016.07	--
1005.54	--	2016.12	--
1005.56	--	2016.17	--
1005.57	--	2016.22	--
1005.59	--	2016.27	--
1005.61	--	2016.32	--
1005.63	--	2016.37	--
1005.64	--	2016.41	--
1005.66	--	2016.46	--
1005.68	--	2016.51	--
1005.69	--	2016.56	--
1005.71	--	2016.61	--
1005.73	--	2016.66	--
1005.75	--	2016.7	--
1005.76	--	2016.75	--
1005.78	--	2016.8	--
1005.8	--	2016.85	--
1005.81	--	2016.9	--
1005.83	--	2016.95	--
1005.85	--	2016.99	--
1005.86	--	2017.04	--
1005.88	--	2017.09	--
1005.9	--	2017.14	--
1005.92	--	2017.19	--
1005.93	--	2017.24	--
1005.95	--	2017.28	--
1005.97	--	2017.33	--
1005.98	--	2017.38	--
1006	--	2017.43	--
1006.02	--	2017.48	--
1006.04	--	2017.53	--
1006.05	--	2017.57	--
1006.07	--	2017.62	--
1006.09	--	2017.67	--
1006.1	--	2017.72	--
1006.12	--	2017.77	--
1006.14	--	2017.82	--
1006.16	--	2017.86	--
1006.17	--	2017.91	--
1006.19	--	2017.96	--
1006.21	--	2018.01	--
1006.22	--	2018.06	--
1006.24	--	2018.11	--
1006.26	--	2018.15	--
1006.27	--	2018.2	--
1006.29	--	2018.25	--
1006.31	--	2018.3	--
1006.33	--	2018.35	--
1006.34	--	2018.4	--
1006.36	--	2018.45	--
1006.38	--	2018.49	--
1006.39	--	2018.54	--
1006.41	--	2018.59	--
1006.43	--	2018.64	--
1006.45	--	2018.69	--
1006.46	--	2018.74	--
1006.48	--	2018.78	--
1006.5	--	2018.83	--
1006.51	--	2018.88	--
1006.53	--	2018.93	--
1006.55	--	2018.98	--
1006.57	--	2019.03	--
1006.58	--	2019.07	--
1006.6	--	2019.12	--
1006.62	--	2019.17	--
1006.63	--	2019.22	--
1006.65	--	2019.27	--
1006.67	--	2019.32	--
1006.69	--	2019.36	--
1006.7	--	2019.41	--
1006.72	--	2019.46	--
1006.74	--	2019.51	--
1006.75	--	2019.56	--
1006.77	--	2019.61	--
1006.79	--	2019.66	--
1006.8	--	2019.7	--
1006.82	--	2019.75	--
1006.84	--	2019.8	--
1006.86	--	2019.85	--
1006.87	--	2019.9	--
1006.89	--	2019.95	--
1006.91	--	2019.99	--
1006.92	--	2020.04	--
1006.94	--	2020.09	--
1006.96	--	2020.14	--
1006.98	--	2020.19	--
1006.99	--	2020.24	--
1007.01	--	2020.28	--
1007.03	--	2020.33	--
1007.04	--	2020.38	--
1007.06	--	2020.43	--
1007.08	--	2020.48	--
1007.1	--	2020.53	--
1007.11	--	2020.57	--
1007.13	--	2020.62	--
1007.15	--	2020.67	--
1007.16	--	2020.72	--
1007.18	--	2020.77	--
1007.2	--	2020.82	--
1007.21	--	2020.87	--
1007.23	--	2020.91	--
1007.25	--	2020.96	--
1007.27	--	2021.01	--
1007.28	--	2021.06	--
1007.3	--	2021.11	--
1007.32	--	2021.16	--
1007.33	--	2021.2	--
1007.35	--	2021.25	--
1007.37	--	2021.3	--
1007.39	--	2021.35	--
1007.4	--	2021.4	--
1007.42	--	2021.45	--
1007.44	--	2021.49	--
1007.45	--	2021.54	--
1007.47	--	2021.59	--
1007.49	--	2021.64	--
1007.51	--	2021.69	--
1007.52	--	2021.74	--
1007.54	--	2021.79	--
1007.56	--	2021.83	--
1007.57	--	2021.88	--
1007.59	--	2021.93	--
1007.61	--	2021.98	--
1007.63	--	2022.03	--
1007.64	--	2022.08	--
1007.66	--	2022.12	--
1007.68	--	2022.17	--
1007.69	--	2022.22	--
1007.71	--	2022.27	--
1007.73	--	2022.32	--
1007.74	--	2022.37	--
1007.76	--	2022.42	--
1007.78	--	2022.46	--
1007.8	--	2022.51	--
1007.81	--	2022.56	--
1007.83	--	2022.61	--
1007.85	--	2022.66	--
1007.86	--	2022.71	--
1007.88	--	2022.75	--
1007.9	--	2022.8	--
1007.92	--	2022.85	--
1007.93	--	2022.9	--
1007.95	--	2022.95	--
1007.97	--	2023	--
1007.98	--	2023.04	--
1008	--	2023.09	--
1008.02	--	2023.14	--
1008.04	--	2023.19	--
1008.05	--	2023.24	--
1008.07	--	2023.29	--
1008.09	--	2023.34	--
1008.1	--	2023.38	--
1008.12	--	2023.43	--
1008.14	--	2023.48	--
1008.16	--	2023.53	--
1008.17	--	2023.58	--
1008.19	--	2023.63	--
1008.21	--	2023.67	--
1008.22	--	2023.72	--
1008.24	--	2023.77	--
1008.26	--	2023.82	--
1008.27	--	2023.87	--
1008.29	--	2023.92	--
1008.31	--	2023.97	--
1008.33	--	2024.01	--
1008.34	--	2024.06	--
1008.36	--	2024.11	--
1008.38	--	2024.16	--
1008.39	--	2024.21	--
1008.41	--	2024.26	--
1008.43	--	2024.3	--
1008.45	--	2024.35	--
1008.46	--	2024.4	--
1008.48	--	2024.45	--
1008.5	--	2024.5	--
1008.51	--	2024.55	--
1008.53	--	2024.6	--
1008.55	--	2024.64	--
1008.57	--	2024.69	--
1008.58	--	2024.74	--
1008.6	--	2024.79	--
1008.62	--	2024.84	--
1008.63	--	2024.89	--
1008.65	--	2024.93	--
1008.67	--	2024.98	--
1008.69	--	2025.03	--
1008.7	--	2025.08	--
1008.72	--	2025.13	--
1008.74	--	2025.18	--
1008.75	--	2025.23	--
1008.77	--	2025.27	--
1008.79	--	2025.32	--
1008.81	--	2025.37	--
1008.82	--	2025.42	--
1008.84	--	2025.47	--
1008.86	--	2025.52	--
1008.87	--	2025.56	--
1008.89	--	2025.61	--
1008.91	--	2025.66	--
1008.92	--	2025.71	--
1008.94	--	2025.76	--
1008.96	--	2025.81	--
1008.98	--	2025.86	--
1008.99	--	2025.9	--
1009.01	--	2025.95	--
1009.03	--	2026	--
1009.04	--	2026.05	--
1009.06	--	2026.1	--
1009.08	--	2026.15	--
1009.1	--	2026.19	--
1009.11	--	2026.24	--
1009.13	--	2026.29	--
1009.15	--	2026.34	--
1009.16	--	2026.39	--
1009.18	--	2026.44	--
1009.2	--	2026.49	--
1009.22	--	2026.53	--
1009.23	--	2026.58	--
1009.25	--	2026.63	--
1009.27	--	2026.68	--
1009.28	--	2026.73	--
1009.3	--	2026.78	--
1009.32	--	2026.83	--
1009.34	--	2026.87	--
1009.35	--	2026.92	--
1009.37	--	2026.97	--
1009.39	--	2027.02	--
1009.4	--	2027.07	--
1009.42	--	2027.12	--
1009.44	--	2027.16	--
1009.46	--	2027.21	--
1009.47	--	2027.26	--
1009.49	--	2027.31	--
1009.51	--	2027.36	--
1009.52	--	2027.41	--
1009.54	--	2027.46	--
1009.56	--	2027.5	--
1009.58	--	2027.55	--
1009.59	--	2027.6	--
1009.61	--	2027.65	--
1009.63	--	2027.7	--
1009.64	--	2027.75	--
1009.66	--	2027.79	--
1009.68	--	2027.84	--
1009.69	--	2027.89	--
1009.71	--	2027.94	--
1009.73	--	2027.99	--
1009.75	--	2028.04	--
1009.76	--	2028.09	--
1009.78	--	2028.13	--
1009.8	--	2028.18	--
1009.81	--	2028.23	--
1009.83	--	2028.28	--
1009.85	--	2028.33	--
1009.87	--	2028.38	--
1009.88	--	2028.43	--
1009.9	--	2028.47	--
1009.92	--	2028.52	--
1009.93	--	2028.57	--
1009.95	--	2028.62	--
1009.97	--	2028.67	--
1009.99	--	2028.72	--
1010	--	2028.77	--
1010.02	--	2028.81	--
1010.04	--	2028.86	--
1010.05	--	2028.91	--
1010.07	--	2028.96	--
1010.09	--	2029.01	--
1010.11	--	2029.06	--
1010.12	--	2029.1	--
1010.14	--	2029.15	--
1010.16	--	2029.2	--
1010.17	--	2029.25	--
1010.19	--	2029.3	--
1010.21	--	2029.35	--
1010.23	--	2029.4	--
1010.24	--	2029.44	--
1010.26	--	2029.49	--
1010.28	--	2029.54	--
1010.29	--	2029.59	--
1010.31	--	2029.64	--
1010.33	--	2029.69	--
1010.35	--	2029.74	--
1010.36	--	2029.78	--
1010.38	--	2029.83	--
1010.4	--	2029.88	--
1010.41	--	2029.93	--
1010.43	--	2029.98	--
1010.45	--	2030.03	--
1010.47	--	2030.08	--
1010.48	--	2030.12	--
1010.5	--	2030.17	--
1010.52	--	2030.22	--
1010.53	--	2030.27	--
1010.55	--	2030.32	--
1010.57	--	2030.37	--
1010.59	--	2030.41	--
1010.6	--	2030.46	--
1010.62	--	2030.51	--
1010.64	--	2030.56	--
1010.65	--	2030.61	--
1010.67	--	2030.66	--
1010.69	--	2030.71	--
1010.7	--	2030.75	--
1010.72	--	2030.8	--
1010.74	--	2030.85	--
1010.76	--	2030.9	--
1010.77	--	2030.95	--
1010.79	--	2031	--
1010.81	--	2031.05	--
1010.82	--	2031.09	--
1010.84	--	2031.14	--
1010.86	--	2031.19	--
1010.88	--	2031.24	--
1010.89	--	2031.29	--
1010.91	--	2031.34	--
1010.93	--	2031.39	--
1010.94	--	2031.43	--
1010.96	--	2031.48	--
1010.98	--	2031.53	--
1011	--	2031.58	--
1011.01	--	2031.63	--
1011.03	--	2031.68	--
1011.05	--	2031.73	--
1011.06	--	2031.77	--
1011.08	--	2031.82	--
1011.1	--	2031.87	--
1011.12	--	2031.92	--
1011.13	--	2031.97	--
1011.15	--	2032.02	--
1011.17	--	2032.07	--
1011.18	--	2032.11	--
1011.2	--	2032.16	--
1011.22	--	2032.21	--
1011.24	--	2032.26	--
1011.25	--	2032.31	--
1011.27	--	2032.36	--
1011.29	--	2032.41	--
1011.3	--	2032.45	--
1011.32	--	2032.5	--
1011.34	--	2032.55	--
1011.36	--	2032.6	--
1011.37	--	2032.65	--
1011.39	--	2032.7	--
1011.41	--	2032.75	--
1011.42	--	2032.79	--
1011.44	--	2032.84	--
1011.46	--	2032.89	--
1011.48	--	2032.94	--
1011.49	--	2032.99	--
1011.51	--	2033.04	--
1011.53	--	2033.08	--
1011.54	--	2033.13	--
1011.56	--	2033.18	--
1011.58	--	2033.23	--
1011.6	--	2033.28	--
1011.61	--	2033.33	--
1011.63	--	2033.38	--
1011.65	--	2033.42	--
1011.66	--	2033.47	--
1011.68	--	2033.52	--
1011.7	--	2033.57	--
1011.72	--	2033.62	--
1011.73	--	2033.67	--
1011.75	--	2033.72	--
1011.77	--	2033.76	--
1011.78	--	2033.81	--
1011.8	--	2033.86	--
1011.82	--	2033.91	--
1011.84	--	2033.96	--
1011.85	--	2034.01	--
1011.87	--	2034.06	--
1011.89	--	2034.1	--
1011.9	--	2034.15	--
1011.92	--	2034.2	--
1011.94	--	2034.25	--
1011.96	--	2034.3	--
1011.97	--	2034.35	--
1011.99	--	2034.4	--
1012.01	--	2034.44	--
1012.02	--	2034.49	--
1012.04	--	2034.54	--
1012.06	--	2034.59	--
1012.08	--	2034.64	--
1012.09	--	2034.69	--
1012.11	--	2034.74	--
1012.13	--	2034.79	--
1012.14	--	2034.83	--
1012.16	--	2034.88	--
1012.18	--	2034.93	--
1012.2	--	2034.98	--
1012.21	--	2035.03	--
1012.23	--	2035.08	--
1012.25	--	2035.13	--
1012.26	--	2035.17	--
1012.28	--	2035.22	--
1012.3	--	2035.27	--
1012.32	--	2035.32	--
1012.33	--	2035.37	--
1012.35	--	2035.42	--
1012.37	--	2035.47	--
1012.38	--	2035.51	--
1012.4	--	2035.56	--
1012.42	--	2035.61	--
1012.44	--	2035.66	--
1012.45	--	2035.71	--
1012.47	--	2035.76	--
1012.49	--	2035.81	--
1012.5	--	2035.85	--
1012.52	--	2035.9	--
1012.54	--	2035.95	--
1012.56	--	2036	--
1012.57	--	2036.05	--
1012.59	--	2036.1	--
1012.61	--	2036.15	--
1012.62	--	2036.19	--
1012.64	--	2036.24	--
1012.66	--	2036.29	--
1012.68	--	2036.34	--
1012.69	--	2036.39	--
1012.71	--	2036.44	--
1012.73	--	2036.49	--
1012.74	--	2036.53	--
1012.76	--	2036.58	--
1012.78	--	2036.63	--
1012.8	--	2036.68	--
1012.81	--	2036.73	--
1012.83	--	2036.78	--
1012.85	--	2036.83	--
1012.86	--	2036.87	--
1012.88	--	2036.92	--
1012.9	--	2036.97	--
1012.92	--	2037.02	--
1012.93	--	2037.07	--
1012.95	--	2037.12	--
1012.97	--	2037.17	--
1012.98	--	2037.21	--
1013	--	2037.26	--
1013.02	--	2037.31	--
1013.04	--	2037.36	--
1013.05	--	2037.41	--
1013.07	--	2037.46	--
1013.09	--	2037.51	--
1013.1	--	2037.56	--
1013.12	--	2037.6	--
1013.14	--	2037.65	--
1013.16	--	2037.7	--
1013.17	--	2037.75	--
1013.19	--	2037.8	--
1013.21	--	2037.85	--
1013.22	--	2037.9	--
1013.24	--	2037.94	--
1013.26	--	2037.99	--
1013.28	--	2038.04	--
1013.29	--	2038.09	--
1013.31	--	2038.14	--
1013.33	--	2038.19	--
1013.34	--	2038.24	--
1013.36	--	2038.28	--
1013.38	--	2038.33	--
1013.4	--	2038.38	--
1013.41	--	2038.43	--
1013.43	--	2038.48	--
1013.45	--	2038.53	--
1013.46	--	2038.58	--
1013.48	--	2038.62	--
1013.5	--	2038.67	--
1013.52	--	2038.72	--
1013.53	--	2038.77	--
1013.55	--	2038.82	--
1013.57	--	2038.87	--
1013.58	--	2038.92	--
1013.6	--	2038.97	--
1013.62	--	2039.01	--
1013.64	--	2039.06	--
1013.65	--	2039.11	--
1013.67	--	2039.16	--
1013.69	--	2039.21	--
1013.7	--	2039.26	--
1013.72	--	2039.31	--
1013.74	--	2039.35	--
1013.76	--	2039.4	--
1013.77	--	2039.45	--
1013.79	--	2039.5	--
1013.81	--	2039.55	--
1013.82	--	2039.6	--
1013.84	--	2039.65	--
1013.86	--	2039.69	--
1013.88	--	2039.74	--
1013.89	--	2039.79	--
1013.91	--	2039.84	--
1013.93	--	2039.89	--
1013.94	--	2039.94	--
1013.96	--	2039.99	--
1013.98	--	2040.04	--
1014	--	2040.08	--
1014.01	--	2040.13	--
1014.03	--	2040.18	--
1014.05	--	2040.23	--
1014.06	--	2040.28	--
1014.08	--	2040.33	--
1014.1	--	2040.38	--
1014.12	--	2040.42	--
1014.13	--	2040.47	--
1014.15	--	2040.52	--
1014.17	--	2040.57	--
1014.18	--	2040.62	--
1014.2	--	2040.67	--
1014.22	--	2040.72	--
1014.24	--	2040.77	--
1014.25	--	2040.81	--
1014.27	--	2040.86	--
1014.29	--	2040.91	--
1014.3	--	2040.96	--
1014.32	--	2041.01	--
1014.34	--	2041.06	--
1014.36	--	2041.11	--
1014.37	--	2041.15	--
1014.39	--	2041.2	--
1014.41	--	2041.25	--
1014.42	--	2041.3	--
1014.44	--	2041.35	--
1014.46	--	2041.4	--
1014.48	--	2041.45	--
1014.49	--	2041.5	--
1014.51	--	2041.54	--
1014.53	--	2041.59	--
1014.54	--	2041.64	--
1014.56	--	2041.69	--
1014.58	--	2041.74	--
1014.6	--	2041.79	--
1014.61	--	2041.84	--
1014.63	--	2041.88	--
1014.65	--	2041.93	--
1014.66	--	2041.98	--
1014.68	--	2042.03	--
1014.7	--	2042.08	--
1014.72	--	2042.13	--
1014.73	--	2042.18	--
1014.75	--	2042.23	--
1014.77	--	2042.27	--
1014.78	--	2042.32	--
1014.8	--	2042.37	--
1014.82	--	2042.42	--
1014.84	--	2042.47	--
1014.85	--	2042.52	--
1014.87	--	2042.57	--
1014.89	--	2042.61	--
1014.9	--	2042.66	--
1014.92	--	2042.71	--
1014.94	--	2042.76	--
1014.96	--	2042.81	--
1014.97	--	2042.86	--
1014.99	--	2042.91	--
1015.01	--	2042.96	--
1015.02	--	2043	--
1015.04	--	2043.05	--
1015.06	--	2043.1	--
1015.08	--	2043.15	--
1015.09	--	2043.2	--
1015.11	--	2043.25	--
1015.13	--	2043.3	--
1015.14	--	2043.34	--
1015.16	--	2043.39	--
1015.18	--	2043.44	--
1015.2	--	2043.49	--
1015.21	--	2043.54	--
1015.23	--	2043.59	--
1015.25	--	2043.64	--
1015.26	--	2043.69	--
1015.28	--	2043.73	--
1015.3	--	2043.78	--
1015.32	--	2043.83	--
1015.33	--	2043.88	--
1015.35	--	2043.93	--
1015.37	--	2043.98	--
1015.38	--	2044.03	--
1015.4	--	2044.08	--
1015.42	--	2044.12	--
1015.44	--	2044.17	--
1015.45	--	2044.22	--
1015.47	--	2044.27	--
1015.49	--	2044.32	--
1015.51	--	2044.37	--
1015.52	--	2044.42	--
1015.54	--	2044.46	--
1015.56	--	2044.51	--
1015.57	--	2044.56	--
1015.59	--	2044.61	--
1015.61	--	2044.66	--
1015.63	--	2044.71	--
1015.64	--	2044.76	--
1015.66	--	2044.81	--
1015.68	--	2044.85	--
1015.69	--	2044.9	--
1015.71	--	2044.95	--
1015.73	--	2045	--
1015.75	--	2045.05	--
1015.76	--	2045.1	--
1015.78	--	2045.15	--
1015.8	--	2045.2	--
1015.81	--	2045.24	--
1015.83	--	2045.29	--
1015.85	--	2045.34	--
1015.87	--	2045.39	--
1015.88	--	2045.44	--
1015.9	--	2045.49	--
1015.92	--	2045.54	--
1015.93	--	2045.58	--
1015.95	--	2045.63	--
1015.97	--	2045.68	--
1015.99	--	2045.73	--
1016	--	2045.78	--
1016.02	--	2045.83	--
1016.04	--	2045.88	--
1016.05	--	2045.93	--
1016.07	--	2045.97	--
1016.09	--	2046.02	--
1016.11	--	2046.07	--
1016.12	--	2046.12	--
1016.14	--	2046.17	--
1016.16	--	2046.22	--
1016.17	--	2046.27	--
1016.19	--	2046.32	--
1016.21	--	2046.36	--
1016.23	--	2046.41	--
1016.24	--	2046.46	--
1016.26	--	2046.51	--
1016.28	--	2046.56	--
1016.29	--	2046.61	--
1016.31	--	2046.66	--
1016.33	--	2046.71	--
1016.35	--	2046.75	--
1016.36	--	2046.8	--
1016.38	--	2046.85	--
1016.4	--	2046.9	--
1016.41	--	2046.95	--
1016.43	--	2047	--
1016.45	--	2047.05	--
1016.47	--	2047.1	--
1016.48	--	2047.14	--
1016.5	--	2047.19	--
1016.52	--	2047.24	--
1016.54	--	2047.29	--
1016.55	--	2047.34	--
1016.57	--	2047.39	--
1016.59	--	2047.44	--
1016.6	--	2047.49	--
1016.62	--	2047.53	--
1016.64	--	2047.58	--
1016.66	--	2047.63	--
1016.67	--	2047.68	--
1016.69	--	2047.73	--
1016.71	--	2047.78	--
1016.72	--	2047.83	--
1016.74	--	2047.88	--
1016.76	--	2047.92	--
1016.78	--	2047.97	--
1016.79	--	2048.02	--
1016.81	--	2048.07	--
1016.83	--	2048.12	--
1016.84	--	2048.17	--
1016.86	--	2048.22	--
1016.88	--	2048.27	--
1016.9	--	2048.31	--
1016.91	--	2048.36	--
1016.93	--	2048.41	--
1016.95	--	2048.46	--
1016.96	--	2048.51	--
1016.98	--	2048.56	--
1017	--	2048.61	--
1017.02	--	2048.66	--
1017.03	--	2048.7	--
1017.05	--	2048.75	--
1017.07	--	2048.8	--
1017.08	--	2048.85	--
1017.1	--	2048.9	--
1017.12	--	2048.95	--
1017.14	--	2049	--
1017.15	--	2049.05	--
1017.17	--	2049.09	--
1017.19	--	2049.14	--
1017.21	--	2049.19	--
1017.22	--	2049.24	--
1017.24	--	2049.29	--
1017.26	--	2049.34	--
1017.27	--	2049.39	--
1017.29	--	2049.44	--
1017.31	--	2049.48	--
1017.33	--	2049.53	--
1017.34	--	2049.58	--
1017.36	--	2049.63	--
1017.38	--	2049.68	--
1017.39	--	2049.73	--
1017.41	--	2049.78	--
1017.43	--	2049.83	--
1017.45	--	2049.87	--
1017.46	--	2049.92	--
1017.48	--	2049.97	--
1017.5	--	2050.02	--
1017.51	--	2050.07	--
1017.53	--	2050.12	--
1017.55	--	2050.17	--
1017.57	--	2050.22	--
1017.58	--	2050.26	--
1017.6	--	2050.31	--
1017.62	--	2050.36	--
1017.63	--	2050.41	--
1017.65	--	2050.46	--
1017.67	--	2050.51	--
1017.69	--	2050.56	--
1017.7	--	2050.61	--
1017.72	--	2050.65	--
1017.74	--	2050.7	--
1017.75	--	2050.75	--
1017.77	--	2050.8	--
1017.79	--	2050.85	--
1017.81	--	2050.9	--
1017.82	--	2050.95	--
1017.84	--	2051	--
1017.86	--	2051.04	--
1017.88	--	2051.09	--
1017.89	--	2051.14	--
1017.91	--	2051.19	--
1017.93	--	2051.24	--
1017.94	--	2051.29	--
1017.96	--	2051.34	--
1017.98	--	2051.39	--
1018	--	2051.43	--
1018.01	--	2051.48	--
1018.03	--	2051.53	--
1018.05	--	2051.58	--
1018.06	--	2051.63	--
1018.08	--	2051.68	--
1018.1	--	2051.73	--
1018.12	--	2051.78	--
1018.13	--	2051.82	--
1018.15	--	2051.87	--
1018.17	--	2051.92	--
1018.18	--	2051.97	--
1018.2	--	2052.02	--
1018.22	--	2052.07	--
1018.24	--	2052.12	--
1018.25	--	2052.17	--
1018.27	--	2052.22	--
1018.29	--	2052.26	--
1018.3	--	2052.31	--
1018.32	--	2052.36	--
1018.34	--	2052.41	--
1018.36	--	2052.46	--
1018.37	--	2052.51	--
1018.39	--	2052.56	--
1018.41	--	2052.61	--
1018.43	--	2052.65	--
1018.44	--	2052.7	--
1018.46	--	2052.75	--
1018.48	--	2052.8	--
1018.49	--	2052.85	--
1018.51	--	2052.9	--
1018.53	--	2052.95	--
1018.55	--	2053	--
1018.56	--	2053.04	--
1018.58	--	2053.09	--
1018.6	--	2053.14	--
1018.61	--	2053.19	--
1018.63	--	2053.24	--
1018.65	--	2053.29	--
1018.67	--	2053.34	--
1018.68	--	2053.39	--
1018.7	--	2053.44	--
1018.72	--	2053.48	--
1018.73	--	2053.53	--
1018.75	--	2053.58	--
1018.77	--	2053.63	--
1018.79	--	2053.68	--
1018.8	--	2053.73	--
1018.82	--	2053.78	--
1018.84	--	2053.83	--
1018.85	--	2053.87	--
1018.87	--	2053.92	--
1018.89	--	2053.97	--
1018.91	--	2054.02	--
1018.92	--	2054.07	--
1018.94	--	2054.12	--
1018.96	--	2054.17	--
1018.98	--	2054.22	--
1018.99	--	2054.26	--
1019.01	--	2054.31	--
1019.03	--	2054.36	--
1019.04	--	2054.41	--
1019.06	--	2054.46	--
1019.08	--	2054.51	--
1019.1	--	2054.56	--
1019.11	--	2054.61	--
1019.13	--	2054.66	--
1019.15	--	2054.7	--
1019.16	--	2054.75	--
1019.18	--	2054.8	--
1019.2	--	2054.85	--
1019.22	--	2054.9	--
1019.23	--	2054.95	--
1019.25	--	2055	--
1019.27	--	2055.05	--
1019.28	--	2055.09	--
1019.3	--	2055.14	--
1019.32	--	2055.19	--
1019.34	--	2055.24	--
1019.35	--	2055.29	--
1019.37	--	2055.34	--
1019.39	--	2055.39	--
1019.41	--	2055.44	--
1019.42	--	2055.49	--
1019.44	--	2055.53	--
1019.46	--	2055.58	--
1019.47	--	2055.63	--
1019.49	--	2055.68	--
1019.51	--	2055.73	--
1019.53	--	2055.78	--
1019.54	--	2055.83	--
1019.56	--	2055.88	--
1019.58	--	2055.93	--
1019.59	--	2055.97	--
1019.61	--	2056.02	--
1019.63	--	2056.07	--
1019.65	--	2056.12	--
1019.66	--	2056.17	--
1019.68	--	2056.22	--
1019.7	--	2056.27	--
1019.71	--	2056.32	--
1019.73	--	2056.36	--
1019.75	--	2056.41	--
1019.77	--	2056.46	--
1019.78	--	2056.51	--
1019.8	--	2056.56	--
1019.82	--	2056.61	--
1019.83	--	2056.66	--
1019.85	--	2056.71	--
1019.87	--	2056.76	--
1019.89	--	2056.8	--
1019.9	--	2056.85	--
1019.92	--	2056.9	--
1019.94	--	2056.95	--
1019.96	--	2057	--
1019.97	--	2057.05	--
1019.99	--	2057.1	--
1020.01	--	2057.15	--
1020.02	--	2057.2	--
1020.04	--	2057.24	--
1020.06	--	2057.29	--
1020.08	--	2057.34	--
1020.09	--	2057.39	--
1020.11	--	2057.44	--
1020.13	--	2057.49	--
1020.14	--	2057.54	--
1020.16	--	2057.59	--
1020.18	--	2057.63	--
1020.2	--	2057.68	--
1020.21	--	2057.73	--
1020.23	--	2057.78	--
1020.25	--	2057.83	--
1020.27	--	2057.88	--
1020.28	--	2057.93	--
1020.3	--	2057.98	--
1020.32	--	2058.03	--
1020.33	--	2058.07	--
1020.35	--	2058.12	--
1020.37	--	2058.17	--
1020.39	--	2058.22	--
1020.4	--	2058.27	--
1020.42	--	2058.32	--
1020.44	--	2058.37	--
1020.45	--	2058.42	--
1020.47	--	2058.47	--
1020.49	--	2058.51	--
1020.51	--	2058.56	--
1020.52	--	2058.61	--
1020.54	--	2058.66	--
1020.56	--	2058.71	--
1020.57	--	2058.76	--
1020.59	--	2058.81	--
1020.61	--	2058.86	--
1020.63	--	2058.91	--
1020.64	--	2058.95	--
1020.66	--	2059	--
1020.68	--	2059.05	--
1020.7	--	2059.1	--
1020.71	--	2059.15	--
1020.73	--	2059.2	--
1020.75	--	2059.25	--
1020.76	--	2059.3	--
1020.78	--	2059.34	--
1020.8	--	2059.39	--
1020.82	--	2059.44	--
1020.83	--	2059.49	--
1020.85	--	2059.54	--
1020.87	--	2059.59	--
1020.88	--	2059.64	--
1020.9	--	2059.69	--
1020.92	--	2059.74	--
1020.94	--	2059.78	--
1020.95	--	2059.83	--
1020.97	--	2059.88	--
1020.99	--	2059.93	--
1021	--	2059.98	--
1021.02	--	2060.03	--
1021.04	--	2060.08	--
1021.06	--	2060.13	--
1021.07	--	2060.18	--
1021.09	--	2060.22	--
1021.11	--	2060.27	--
1021.13	--	2060.32	--
1021.14	--	2060.37	--
1021.16	--	2060.42	--
1021.18	--	2060.47	--
1021.19	--	2060.52	--
1021.21	--	2060.57	--
1021.23	--	2060.62	--
1021.25	--	2060.66	--
1021.26	--	2060.71	--
1021.28	--	2060.76	--
1021.3	--	2060.81	--
1021.31	--	2060.86	--
1021.33	--	2060.91	--
1021.35	--	2060.96	--
1021.37	--	2061.01	--
1021.38	--	2061.06	--
1021.4	--	2061.1	--
1021.42	--	2061.15	--
1021.44	--	2061.2	--
1021.45	--	2061.25	--
1021.47	--	2061.3	--
1021.49	--	2061.35	--
1021.5	--	2061.4	--
1021.52	--	2061.45	--
1021.54	--	2061.5	--
1021.56	--	2061.55	--
1021.57	--	2061.59	--
1021.59	--	2061.64	--
1021.61	--	2061.69	--
1021.62	--	2061.74	--
1021.64	--	2061.79	--
1021.66	--	2061.84	--
1021.68	--	2061.89	--
1021.69	--	2061.94	--
1021.71	--	2061.99	--
1021.73	--	2062.03	--
1021.75	--	2062.08	--
1021.76	--	2062.13	--
1021.78	--	2062.18	--
1021.8	--	2062.23	--
1021.81	--	2062.28	--
1021.83	--	2062.33	--
1021.85	--	2062.38	--
1021.87	--	2062.43	--
1021.88	--	2062.47	--
1021.9	--	2062.52	--
1021.92	--	2062.57	--
1021.93	--	2062.62	--
1021.95	--	2062.67	--
1021.97	--	2062.72	--
1021.99	--	2062.77	--
1022	--	2062.82	--
1022.02	--	2062.87	--
1022.04	--	2062.91	--
1022.06	--	2062.96	--
1022.07	--	2063.01	--
1022.09	--	2063.06	--
1022.11	--	2063.11	--
1022.12	--	2063.16	--
1022.14	--	2063.21	--
1022.16	--	2063.26	--
1022.18	--	2063.31	--
1022.19	--	2063.35	--
1022.21	--	2063.4	--
1022.23	--	2063.45	--
1022.24	--	2063.5	--
1022.26	--	2063.55	--
1022.28	--	2063.6	--
1022.3	--	2063.65	--
1022.31	--	2063.7	--
1022.33	--	2063.75	--
1022.35	--	2063.8	--
1022.36	--	2063.84	--
1022.38	--	2063.89	--
1022.4	--	2063.94	--
1022.42	--	2063.99	--
1022.43	--	2064.04	--
1022.45	--	2064.09	--
1022.47	--	2064.14	--
1022.49	--	2064.19	--
1022.5	--	2064.24	--
1022.52	--	2064.28	--
1022.54	--	2064.33	--
1022.55	--	2064.38	--
1022.57	--	2064.43	--
1022.59	--	2064.48	--
1022.61	--	2064.53	--
1022.62	--	2064.58	--
1022.64	--	2064.63	--
1022.66	--	2064.68	--
1022.67	--	2064.72	--
1022.69	--	2064.77	--
1022.71	--	2064.82	--
1022.73	--	2064.87	--
1022.74	--	2064.92	--
1022.76	--	2064.97	--
1022.78	--	2065.02	--
1022.8	--	2065.07	--
1022.81	--	2065.12	--
1022.83	--	2065.17	--
1022.85	--	2065.21	--
1022.86	--	2065.26	--
1022.88	--	2065.31	--
1022.9	--	2065.36	--
1022.92	--	2065.41	--
1022.93	--	2065.46	--
1022.95	--	2065.51	--
1022.97	--	2065.56	--
1022.99	--	2065.61	--
1023	--	2065.65	--
1023.02	--	2065.7	--
1023.04	--	2065.75	--
1023.05	--	2065.8	--
1023.07	--	2065.85	--
1023.09	--	2065.9	--
1023.11	--	2065.95	--
1023.12	--	2066	--
1023.14	--	2066.05	--
1023.16	--	2066.1	--
1023.17	--	2066.14	--
1023.19	--	2066.19	--
1023.21	--	2066.24	--
1023.23	--	2066.29	--
1023.24	--	2066.34	--
1023.26	--	2066.39	--
1023.28	--	2066.44	--
1023.3	--	2066.49	--
1023.31	--	2066.54	--
1023.33	--	2066.59	--
1023.35	--	2066.63	--
1023.36	--	2066.68	--
1023.38	--	2066.73	--
1023.4	--	2066.78	--
1023.42	--	2066.83	--
1023.43	--	2066.88	--
1023.45	--	2066.93	--
1023.47	--	2066.98	--
1023.48	--	2067.03	--
1023.5	--	2067.07	--
1023.52	--	2067.12	--
1023.54	--	2067.17	--
1023.55	--	2067.22	--
1023.57	--	2067.27	--
1023.59	--	2067.32	--
1023.61	--	2067.37	--
1023.62	--	2067.42	--
1023.64	--	2067.47	--
1023.66	--	2067.52	--
1023.67	--	2067.56	--
1023.69	--	2067.61	--
1023.71	--	2067.66	--
1023.73	--	2067.71	--
1023.74	--	2067.76	--
1023.76	--	2067.81	--
1023.78	--	2067.86	--
1023.79	--	2067.91	--
1023.81	--	2067.96	--
1023.83	--	2068.01	--
1023.85	--	2068.05	--
1023.86	--	2068.1	--
1023.88	--	2068.15	--
1023.9	--	2068.2	--
1023.92	--	2068.25	--
1023.93	--	2068.3	--
1023.95	--	2068.35	--
1023.97	--	2068.4	--
1023.98	--	2068.45	--
1024	--	2068.49	--
1024.02	--	2068.54	--
1024.04	--	2068.59	--
1024.05	--	2068.64	--
1024.07	--	2068.69	--
1024.09	--	2068.74	--
1024.11	--	2068.79	--
1024.12	--	2068.84	--
1024.14	--	2068.89	--
1024.16	--	2068.94	--
1024.17	--	2068.98	--
1024.19	--	2069.03	--
1024.21	--	2069.08	--
1024.23	--	2069.13	--
1024.24	--	2069.18	--
1024.26	--	2069.23	--
1024.28	--	2069.28	--
1024.29	--	2069.33	--
1024.31	--	2069.38	--
1024.33	--	2069.43	--
1024.35	--	2069.47	--
1024.36	--	2069.52	--
1024.38	--	2069.57	--
1024.4	--	2069.62	--
1024.42	--	2069.67	--
1024.43	--	2069.72	--
1024.45	--	2069.77	--
1024.47	--	2069.82	--
1024.48	--	2069.87	--
1024.5	--	2069.92	--
1024.52	--	2069.96	--
1024.54	--	2070.01	--
1024.55	--	2070.06	--
1024.57	--	2070.11	--
1024.59	--	2070.16	--
1024.61	--	2070.21	--
1024.62	--	2070.26	--
1024.64	--	2070.31	--
1024.66	--	2070.36	--
1024.67	--	2070.41	--
1024.69	--	2070.45	--
1024.71	--	2070.5	--
1024.73	--	2070.55	--
1024.74	--	2070.6	--
1024.76	--	2070.65	--
1024.78	--	2070.7	--
1024.79	--	2070.75	--
1024.81	--	2070.8	--
1024.83	--	2070.85	--
1024.85	--	2070.9	--
1024.86	--	2070.94	--
1024.88	--	2070.99	--
1024.9	--	2071.04	--
1024.92	--	2071.09	--
1024.93	--	2071.14	--
1024.95	--	2071.19	--
1024.97	--	2071.24	--
1024.98	--	2071.29	--
1025	--	2071.34	--
1025.02	--	2071.39	--
1025.04	--	2071.44	--
1025.05	--	2071.48	--
1025.07	--	2071.53	--
1025.09	--	2071.58	--
1025.11	--	2071.63	--
1025.12	--	2071.68	--
1025.14	--	2071.73	--
1025.16	--	2071.78	--
1025.17	--	2071.83	--
1025.19	--	2071.88	--
1025.21	--	2071.93	--
1025.23	--	2071.97	--
1025.24	--	2072.02	--
1025.26	--	2072.07	--
1025.28	--	2072.12	--
1025.29	--	2072.17	--
1025.31	--	2072.22	--
1025.33	--	2072.27	--
1025.35	--	2072.32	--
1025.36	--	2072.37	--
1025.38	--	2072.42	--
1025.4	--	2072.46	--
1025.42	--	2072.51	--
1025.43	--	2072.56	--
1025.45	--	2072.61	--
1025.47	--	2072.66	--
1025.48	--	2072.71	--
1025.5	--	2072.76	--
1025.52	--	2072.81	--
1025.54	--	2072.86	--
1025.55	--	2072.91	--
1025.57	--	2072.95	--
1025.59	--	2073	--
1025.61	--	2073.05	--
1025.62	--	2073.1	--
1025.64	--	2073.15	--
1025.66	--	2073.2	--
1025.67	--	2073.25	--
1025.69	--	2073.3	--
1025.71	--	2073.35	--
1025.73	--	2073.4	--
1025.74	--	2073.45	--
1025.76	--	2073.49	--
1025.78	--	2073.54	--
1025.79	--	2073.59	--
1025.81	--	2073.64	--
1025.83	--	2073.69	--
1025.85	--	2073.74	--
1025.86	--	2073.79	--
1025.88	--	2073.84	--
1025.9	--	2073.89	--
1025.92	--	2073.94	--
1025.93	--	2073.98	--
1025.95	--	2074.03	--
1025.97	--	2074.08	--
1025.98	--	2074.13	--
1026	--	2074.18	--
1026.02	--	2074.23	--
1026.04	--	2074.28	--
1026.05	--	2074.33	--
1026.07	--	2074.38	--
1026.09	--	2074.43	--
1026.11	--	2074.48	--
1026.12	--	2074.52	--
1026.14	--	2074.57	--
1026.16	--	2074.62	--
1026.17	--	2074.67	--
1026.19	--	2074.72	--
1026.21	--	2074.77	--
1026.23	--	2074.82	--
1026.24	--	2074.87	--
1026.26	--	2074.92	--
1026.28	--	2074.97	--
1026.3	--	2075.02	--
1026.31	--	2075.06	--
1026.33	--	2075.11	--
1026.35	--	2075.16	--
1026.36	--	2075.21	--
1026.38	--	2075.26	--
1026.4	--	2075.31	--
1026.42	--	2075.36	--
1026.43	--	2075.41	--
1026.45	--	2075.46	--
1026.47	--	2075.51	--
1026.49	--	2075.55	--
1026.5	--	2075.6	--
1026.52	--	2075.65	--
1026.54	--	2075.7	--
1026.55	--	2075.75	--
1026.57	--	2075.8	--
1026.59	--	2075.85	--
1026.61	--	2075.9	--
1026.62	--	2075.95	--
1026.64	--	2076	--
1026.66	--	2076.05	--
1026.67	--	2076.09	--
1026.69	--	2076.14	--
1026.71	--	2076.19	--
1026.73	--	2076.24	--
1026.74	--	2076.29	--
1026.76	--	2076.34	--
1026.78	--	2076.39	--
1026.8	--	2076.44	--
1026.81	--	2076.49	--
1026.83	--	2076.54	--
1026.85	--	2076.59	--
1026.86	--	2076.63	--
1026.88	--	2076.68	--
1026.9	--	2076.73	--
1026.92	--	2076.78	--
1026.93	--	2076.83	--
1026.95	--	2076.88	--
1026.97	--	2076.93	--
1026.99	--	2076.98	--
1027	--	2077.03	--
1027.02	--	2077.08	--
1027.04	--	2077.13	--
1027.05	--	2077.17	--
1027.07	--	2077.22	--
1027.09	--	2077.27	--
1027.11	--	2077.32	--
1027.12	--	2077.37	--
1027.14	--	2077.42	--
1027.16	--	2077.47	--
1027.18	--	2077.52	--
1027.19	--	2077.57	--
1027.21	--	2077.62	--
1027.23	--	2077.67	--
1027.24	--	2077.71	--
1027.26	--	2077.76	--
1027.28	--	2077.81	--
1027.3	--	2077.86	--
1027.31	--	2077.91	--
1027.33	--	2077.96	--
1027.35	--	2078.01	--
1027.37	--	2078.06	--
1027.38	--	2078.11	--
1027.4	--	2078.16	--
1027.42	--	2078.21	--
1027.43	--	2078.25	--
1027.45	--	2078.3	--
1027.47	--	2078.35	--
1027.49	--	2078.4	--
1027.5	--	2078.45	--
1027.52	--	2078.5	--
1027.54	--	2078.55	--
1027.56	--	2078.6	--
1027.57	--	2078.65	--
1027.59	--	2078.7	--
1027.61	--	2078.75	--
1027.62	--	2078.79	--
1027.64	--	2078.84	--
1027.66	--	2078.89	--
1027.68	--	2078.94	--
1027.69	--	2078.99	--
1027.71	--	2079.04	--
1027.73	--	2079.09	--
1027.75	--	2079.14	--
1027.76	--	2079.19	--
1027.78	--	2079.24	--
1027.8	--	2079.29	--
1027.81	--	2079.33	--
1027.83	--	2079.38	--
1027.85	--	2079.43	--
1027.87	--	2079.48	--
1027.88	--	2079.53	--
1027.9	--	2079.58	--
1027.92	--	2079.63	--
1027.94	--	2079.68	--
1027.95	--	2079.73	--
1027.97	--	2079.78	--
1027.99	--	2079.83	--
1028	--	2079.88	--
1028.02	--	2079.92	--
1028.04	--	2079.97	--
1028.06	--	2080.02	--
1028.07	--	2080.07	--
1028.09	--	2080.12	--
1028.11	--	2080.17	--
1028.13	--	2080.22	--
1028.14	--	2080.27	--
1028.16	--	2080.32	--
1028.18	--	2080.37	--
1028.19	--	2080.42	--
1028.21	--	2080.46	--
1028.23	--	2080.51	--
1028.25	--	2080.56	--
1028.26	--	2080.61	--
1028.28	--	2080.66	--
1028.3	--	2080.71	--
1028.32	--	2080.76	--
1028.33	--	2080.81	--
1028.35	--	2080.86	--
1028.37	--	2080.91	--
1028.38	--	2080.96	--
1028.4	--	2081	--
1028.42	--	2081.05	--
1028.44	--	2081.1	--
1028.45	--	2081.15	--
1028.47	--	2081.2	--
1028.49	--	2081.25	--
1028.51	--	2081.3	--
1028.52	--	2081.35	--
1028.54	--	2081.4	--
1028.56	--	2081.45	--
1028.57	--	2081.5	--
1028.59	--	2081.55	--
1028.61	--	2081.59	--
1028.63	--	2081.64	--
1028.64	--	2081.69	--
1028.66	--	2081.74	--
1028.68	--	2081.79	--
1028.7	--	2081.84	--
1028.71	--	2081.89	--
1028.73	--	2081.94	--
1028.75	--	2081.99	--
1028.76	--	2082.04	--
1028.78	--	2082.09	--
1028.8	--	2082.14	--
1028.82	--	2082.18	--
1028.83	--	2082.23	--
1028.85	--	2082.28	--
1028.87	--	2082.33	--
1028.89	--	2082.38	--
1028.9	--	2082.43	--
1028.92	--	2082.48	--
1028.94	--	2082.53	--
1028.95	--	2082.58	--
1028.97	--	2082.63	--
1028.99	--	2082.68	--
1029.01	--	2082.72	--
1029.02	--	2082.77	--
1029.04	--	2082.82	--
1029.06	--	2082.87	--
1029.08	--	2082.92	--
1029.09	--	2082.97	--
1029.11	--	2083.02	--
1029.13	--	2083.07	--
1029.14	--	2083.12	--
1029.16	--	2083.17	--
1029.18	--	2083.22	--
1029.2	--	2083.27	--
1029.21	--	2083.31	--
1029.23	--	2083.36	--
1029.25	--	2083.41	--
1029.27	--	2083.46	--
1029.28	--	2083.51	--
1029.3	--	2083.56	--
1029.32	--	2083.61	--
1029.33	--	2083.66	--
1029.35	--	2083.71	--
1029.37	--	2083.76	--
1029.39	--	2083.81	--
1029.4	--	2083.86	--
1029.42	--	2083.9	--
1029.44	--	2083.95	--
1029.46	--	2084	--
1029.47	--	2084.05	--
1029.49	--	2084.1	--
1029.51	--	2084.15	--
1029.52	--	2084.2	--
1029.54	--	2084.25	--
1029.56	--	2084.3	--
1029.58	--	2084.35	--
1029.59	--	2084.4	--
1029.61	--	2084.45	--
1029.63	--	2084.49	--
1029.65	--	2084.54	--
1029.66	--	2084.59	--
1029.68	--	2084.64	--
1029.7	--	2084.69	--
1029.71	--	2084.74	--
1029.73	--	2084.79	--
1029.75	--	2084.84	--
1029.77	--	2084.89	--
1029.78	--	2084.94	--
1029.8	--	2084.99	--
1029.82	--	2085.04	--
1029.84	--	2085.08	--
1029.85	--	2085.13	--
1029.87	--	2085.18	--
1029.89	--	2085.23	--
1029.9	--	2085.28	--
1029.92	--	2085.33	--
1029.94	--	2085.38	--
1029.96	--	2085.43	--
1029.97	--	2085.48	--
1029.99	--	2085.53	--
1030.01	--	2085.58	--
1030.03	--	2085.63	--
1030.04	--	2085.68	--
1030.06	--	2085.72	--
1030.08	--	2085.77	--
1030.09	--	2085.82	--
1030.11	--	2085.87	--
1030.13	--	2085.92	--
1030.15	--	2085.97	--
1030.16	--	2086.02	--
1030.18	--	2086.07	--
1030.2	--	2086.12	--
1030.22	--	2086.17	--
1030.23	--	2086.22	--
1030.25	--	2086.27	--
1030.27	--	2086.31	--
1030.28	--	2086.36	--
1030.3	--	2086.41	--
1030.32	--	2086.46	--
1030.34	--	2086.51	--
1030.35	--	2086.56	--
1030.37	--	2086.61	--
1030.39	--	2086.66	--
1030.41	--	2086.71	--
1030.42	--	2086.76	--
1030.44	--	2086.81	--
1030.46	--	2086.86	--
1030.48	--	2086.91	--
1030.49	--	2086.95	--
1030.51	--	2087	--
1030.53	--	2087.05	--
1030.54	--	2087.1	--
1030.56	--	2087.15	--
1030.58	--	2087.2	--
1030.6	--	2087.25	--
1030.61	--	2087.3	--
1030.63	--	2087.35	--
1030.65	--	2087.4	--
1030.67	--	2087.45	--
1030.68	--	2087.5	--
1030.7	--	2087.54	--
1030.72	--	2087.59	--
1030.73	--	2087.64	--
1030.75	--	2087.69	--
1030.77	--	2087.74	--
1030.79	--	2087.79	--
1030.8	--	2087.84	--
1030.82	--	2087.89	--
1030.84	--	2087.94	--
1030.86	--	2087.99	--
1030.87	--	2088.04	--
1030.89	--	2088.09	--
1030.91	--	2088.14	--
1030.92	--	2088.18	--
1030.94	--	2088.23	--
1030.96	--	2088.28	--
1030.98	--	2088.33	--
1030.99	--	2088.38	--
1031.01	--	2088.43	--
1031.03	--	2088.48	--
1031.05	--	2088.53	--
1031.06	--	2088.58	--
1031.08	--	2088.63	--
1031.1	--	2088.68	--
1031.11	--	2088.73	--
1031.13	--	2088.78	--
1031.15	--	2088.82	--
1031.17	--	2088.87	--
1031.18	--	2088.92	--
1031.2	--	2088.97	--
1031.22	--	2089.02	--
1031.24	--	2089.07	--
1031.25	--	2089.12	--
1031.27	--	2089.17	--
1031.29	--	2089.22	--
1031.31	--	2089.27	--
1031.32	--	2089.32	--
1031.34	--	2089.37	--
1031.36	--	2089.42	--
1031.37	--	2089.46	--
1031.39	--	2089.51	--
1031.41	--	2089.56	--
1031.43	--	2089.61	--
1031.44	--	2089.66	--
1031.46	--	2089.71	--
1031.48	--	2089.76	--
1031.5	--	2089.81	--
1031.51	--	2089.86	--
1031.53	--	2089.91	--
1031.55	--	2089.96	--
1031.56	--	2090.01	--
1031.58	--	2090.06	--
1031.6	--	2090.1	--
1031.62	--	2090.15	--
1031.63	--	2090.2	--
1031.65	--	2090.25	--
1031.67	--	2090.3	--
1031.69	--	2090.35	--
1031.7	--	2090.4	--
1031.72	--	2090.45	--
1031.74	--	2090.5	--
1031.75	--	2090.55	--
1031.77	--	2090.6	--
1031.79	--	2090.65	--
1031.81	--	2090.7	--
1031.82	--	2090.74	--
1031.84	--	2090.79	--
1031.86	--	2090.84	--
1031.88	--	2090.89	--
1031.89	--	2090.94	--
1031.91	--	2090.99	--
1031.93	--	2091.04	--
1031.95	--	2091.09	--
1031.96	--	2091.14	--
1031.98	--	2091.19	--
1032	--	2091.24	--
1032.01	--	2091.29	--
1032.03	--	2091.34	--
1032.05	--	2091.38	--
1032.07	--	2091.43	--
1032.08	--	2091.48	--
1032.1	--	2091.53	--
1032.12	--	2091.58	--
1032.14	--	2091.63	--
1032.15	--	2091.68	--
1032.17	--	2091.73	--
1032.19	--	2091.78	--
1032.2	--	2091.83	--
1032.22	--	2091.88	--
1032.24	--	2091.93	--
1032.26	--	2091.98	--
1032.27	--	2092.03	--
1032.29	--	2092.07	--
1032.31	--	2092.12	--
1032.33	--	2092.17	--
1032.34	--	2092.22	--
1032.36	--	2092.27	--
1032.38	--	2092.32	--
1032.4	--	2092.37	--
1032.41	--	2092.42	--
1032.43	--	2092.47	--
1032.45	--	2092.52	--
1032.46	--	2092.57	--
1032.48	--	2092.62	--
1032.5	--	2092.67	--
1032.52	--	2092.71	--
1032.53	--	2092.76	--
1032.55	--	2092.81	--
1032.57	--	2092.86	--
1032.59	--	2092.91	--
1032.6	--	2092.96	--
1032.62	--	2093.01	--
1032.64	--	2093.06	--
1032.65	--	2093.11	--
1032.67	--	2093.16	--
1032.69	--	2093.21	--
1032.71	--	2093.26	--
1032.72	--	2093.31	--
1032.74	--	2093.36	--
1032.76	--	2093.4	--
1032.78	--	2093.45	--
1032.79	--	2093.5	--
1032.81	--	2093.55	--
1032.83	--	2093.6	--
1032.85	--	2093.65	--
1032.86	--	2093.7	--
1032.88	--	2093.75	--
1032.9	--	2093.8	--
1032.91	--	2093.85	--
1032.93	--	2093.9	--
1032.95	--	2093.95	--
1032.97	--	2094	--
1032.98	--	2094.05	--
1033	--	2094.09	--
1033.02	--	2094.14	--
1033.04	--	2094.19	--
1033.05	--	2094.24	--
1033.07	--	2094.29	--
1033.09	--	2094.34	--
1033.1	--	2094.39	--
1033.12	--	2094.44	--
1033.14	--	2094.49	--
1033.16	--	2094.54	--
1033.17	--	2094.59	--
1033.19	--	2094.64	--
1033.21	--	2094.69	--
1033.23	--	2094.74	--
1033.24	--	2094.78	--
1033.26	--	2094.83	--
1033.28	--	2094.88	--
1033.3	--	2094.93	--
1033.31	--	2094.98	--
1033.33	--	2095.03	--
1033.35	--	2095.08	--
1033.36	--	2095.13	--
1033.38	--	2095.18	--
1033.4	--	2095.23	--
1033.42	--	2095.28	--
1033.43	--	2095.33	--
1033.45	--	2095.38	--
1033.47	--	2095.43	--
1033.49	--	2095.48	--
1033.5	--	2095.52	--
1033.52	--	2095.57	--
1033.54	--	2095.62	--
1033.56	--	2095.67	--
1033.57	--	2095.72	--
1033.59	--	2095.77	--
1033.61	--	2095.82	--
1033.62	--	2095.87	--
1033.64	--	2095.92	--
1033.66	--	2095.97	--
1033.68	--	2096.02	--
1033.69	--	2096.07	--
1033.71	--	2096.12	--
1033.73	--	2096.17	--
1033.75	--	2096.21	--
1033.76	--	2096.26	--
1033.78	--	2096.31	--
1033.8	--	2096.36	--
1033.81	--	2096.41	--
1033.83	--	2096.46	--
1033.85	--	2096.51	--
1033.87	--	2096.56	--
1033.88	--	2096.61	--
1033.9	--	2096.66	--
1033.92	--	2096.71	--
1033.94	--	2096.76	--
1033.95	--	2096.81	--
1033.97	--	2096.86	--
1033.99	--	2096.91	--
1034.01	--	2096.95	--
1034.02	--	2097	--
1034.04	--	2097.05	--
1034.06	--	2097.1	--
1034.07	--	2097.15	--
1034.09	--	2097.2	--
[truncated: 84,311 more rows]
