# Supplementary material for: Regio- and sequence-controlled conjugated topological oligomers and polymers via boronate-tag assisted solution-phase strategy
Source: Nat Commun. 2021 Oct 6;12:5853. doi: 10.1038/s41467-021-26186-y (PMC8494804; doi:10.1038/s41467-021-26186-y)
Supplement: Supplementary file 2 — Source Data [file 41467_2021_26186_MOESM2_ESM.zip › Figure 5b.xlsx]

## Sheet: Sheet1
650	0.000182	650	-0.000166183	600	0.00142
649	-0.000107	649	0	599	0.00115
648	-0.000131	648	-0.00044775	598	0.00137
647	-0.000306	647	-0.000149492	597	0.00176
646	0.000298	646	9.5791e-05	596	0.00176
645	-0.000225	645	-0.000502903	595	0.000733025
644	-0.000342	644	2.75762e-05	594	0.00096033
643	-5.7e-05	643	-0.000259797	593	0.000547415
642	-0.000444	642	-0.000144412	592	0.000213855
641	0.000111	641	-3.62845e-06	591	0.000356425
640	-0.000171	640	6.89405e-05	590	0.00015064
639	-0.000294	639	-0.000396952	589	0.00018023
638	0.000253	638	-0.00030479	588	0.000111635
637	-0.000263	637	-0.000607402	587	0.00069402
636	-5.5e-05	636	-0.000285922	586	0.00022327
635	1.6e-05	635	-0.000133527	585	0.00034701
634	-0.000355	634	-0.000392598	584	0.000665775
633	-9.5e-05	633	-0.000234398	583	0.000453265
632	0.00015	632	-0.000236575	582	0.000426365
631	-8.6e-05	631	-0.0002373	581	0.000213855
630	-0.00026	630	-0.000435414	580	0.00012643
629	-0.000313	629	-0.000187228	579	0.00088232
628	-0.000484	628	-0.000187954	578	0.00014257
627	0.000196	627	-0.000369376	577	-0.000111635
626	0.000126	626	-0.000167634	576	0.00027707
625	-0.000201	625	-0.000286647	575	-0.000232685
624	-0.00054	624	-0.000410015	574	-0.000213855
623	-0.00038	623	-0.000267779	573	0.000308005
622	-0.000224	622	-0.000342525	572	0.000270345
621	-0.000303	621	-0.000473875	571	0.00020444
620	-0.000231	620	-0.000338171	570	0.000227305
619	4.4e-05	619	-5.73295e-05	569	-3.9005e-05
618	-0.000442	618	-0.000324383	568	-0.000455955
617	-0.00028	617	-0.000462264	567	-9.415e-06
616	-0.000218	616	-0.000309144	566	-1.614e-05
615	-0.000313	615	-0.000379536	565	-0.000189645
614	2.9e-05	614	-0.000204644	564	-0.00010491
613	-0.000434	613	-0.000310595	563	6.3215e-05
612	-0.000333	612	-0.000224238	562	4.7075e-05
611	-0.000228	611	-0.000313498	561	-3.3625e-05
610	-0.000587	610	-0.000572569	560	-0.00018292
609	-0.000481	609	-0.000404935	559	-0.00039274
608	-0.000175	608	-0.000274311	558	6.5905e-05
607	-0.000121	607	-0.000112482	557	0.000119705
606	-0.000371	606	-0.000285196	556	-0.000297245
605	-0.000185	605	-0.000349782	555	-0.000461335
604	-7.9e-05	604	-0.000198113	554	-0.00019099
603	-0.000107	603	-0.000156749	553	-0.00018023
602	-0.000124	602	-0.000154572	552	-0.000151985
601	-0.000232	601	-0.000193033	551	9.0115e-05
600	-0.000178	600	-0.000269956	550	-0.000165435
599	-0.000261	599	-0.000248911	549	-0.000229995
598	-7.6e-05	598	6.16836e-05	548	-8.07e-05
597	-0.000106	597	2.61248e-05	547	-0.00014526
596	-0.000443	596	-0.000290276	546	-0.000203095
595	-0.000275	595	-0.000419448	545	-0.00034432
594	-6.3e-05	594	-0.000259071	544	0.00011836
593	-0.000282	593	-0.000259797	543	5.5145e-05
592	-0.000285	592	-0.000412917	542	0.00014526
591	-8.7e-05	591	-0.00041074	541	4.573e-05
590	-6.4e-05	590	-0.000370827	540	-0.00013181
589	-0.000263	589	-0.000337446	539	0.000275725
588	-0.000142	588	-0.000150218	538	0.000278415
587	3.7e-05	587	2.90276e-05	537	1.345e-06
586	-6.1e-05	586	-5.80552e-05	536	-9.8185e-05
585	-7.1e-05	585	-0.000187954	535	0.000273035
584	-0.000401	584	-0.000382438	534	7.9355e-05
583	-0.000276	583	-0.000250363	533	5.7835e-05
582	-2.4e-05	582	-0.000287373	532	-9.2805e-05
581	-0.00016	581	-0.000367199	531	-0.000356425
580	-0.000266	580	-0.000359942	530	0.000146605
579	-0.000268	579	-0.00027939	529	0.00018561
578	-0.000293	578	-0.000273585	528	0.000278415
577	-0.000281	577	-0.000324383	527	0.00033894
576	-0.000347	576	-0.000225689	526	0.00020444
575	-0.000271	575	-0.000287373	525	-7.1285e-05
574	-0.000293	574	-0.000385341	524	0.000283795
573	-0.000283	573	-0.000351234	523	0.00034432
572	-0.000362	572	-0.000447025	522	0.00013181
571	-0.000403	571	-0.000519594	521	0.00033894
570	-0.0003	570	-0.000449202	520	-4.1695e-05
569	-0.000205	569	-0.000269956	519	2.0175e-05
568	-0.000125	568	-0.00017344	518	8.07e-05
567	9.6e-05	567	-8.27286e-05	517	0.00015064
566	1.6e-05	566	7.25689e-06	516	0.00036315
565	-1.8e-05	565	-0.000235849	515	0.000318765
564	-0.000279	564	-0.000395501	514	0.000264965
563	-0.000374	563	-0.000366473	513	0.000313385
562	-0.000194	562	-0.000330914	512	0.00019368
561	0.000105	561	-0.00020029	511	-0.00015333
560	0.000142	560	-0.000246734	510	-0.00015871
559	9.7e-05	559	-0.000297533	509	-0.0001614
558	-5.2e-05	558	-0.000486212	508	-0.00045192
557	-0.000142	557	-0.000471698	507	-0.000445195
556	-0.000144	556	-0.000328737	506	-0.00045999
555	-0.000166	555	-0.000361393	505	-0.000302625
554	-0.000138	554	-0.000362845	504	-1.7485e-05
553	-0.000182	553	-0.00033672	503	0.00025824
552	-6.7e-05	552	-0.00025254	502	0.000383325
551	9.1e-05	551	-0.000288099	501	0.000151985
550	9.1e-05	550	-0.000322932	500	0.00022327
549	-3.5e-05	549	-0.000377358	499	0.000146605
548	-0.000224	548	-0.000434688	498	-0.000151985
547	-0.000248	547	-0.000404209	497	-0.00023941
546	-0.000105	546	-0.000310595	496	2.5555e-05
545	-0.000115	545	-0.000261974	495	-3.3625e-05
544	-0.000164	544	-0.000159652	494	-0.00012912
543	4.3e-05	543	-0.000161829	493	5.649e-05
542	6.8e-05	542	-0.000323657	492	0.00011029
541	-9.7e-05	541	-0.000317852	491	0.0001345
540	-0.000214	540	-0.000342525	490	0.00020444
539	-0.000183	539	-0.000364296	489	0.000302625
538	-1.3e-05	538	-0.000288824	488	0.00023134
537	5e-05	537	-0.000269956	487	8.07e-06
536	-0.000156	536	-0.000465167	486	6.725e-06
535	-2.3e-05	535	-0.000455733	485	-0.000165435
534	0.000268	534	-0.000219158	484	2.69e-06
533	2.2e-05	533	-0.000325109	483	0.000326835
532	-0.000102	532	-0.000444122	482	9.0115e-05
531	-7.2e-05	531	-0.000531205	481	0.000106255
530	-5.8e-05	530	-0.000586357	480	2.0175e-05
529	6.5e-05	529	-0.000431785	479	-8.07e-06
528	0.000187	528	-0.000442671	478	0.00017485
527	-2.2e-05	527	-0.000468795	477	0.000133155
526	-0.000268	526	-0.000433962	476	-2.2865e-05
525	-0.000271	525	-0.00045791	475	0.000195025
524	-0.00014	524	-0.000328737	474	0.00012105
523	1.4e-05	523	-0.000345428	473	-0.00025824
522	-9.4e-05	522	-0.000270682	472	-7.532e-05
521	-0.000144	521	-0.000330189	471	-4.035e-06
520	0.000112	520	-0.000394049	470	0.00021251
519	0.000115	519	-0.00028955	469	0.00102
518	0.00015	518	-0.000201742	468	0.000517825
517	0.000133	517	-0.000190131	467	-0.00036046
516	7e-06	516	-0.000271408	466	-0.0001614
515	0.000148	515	-0.000317852	465	0.000342975
514	0.000223	514	-0.0002373	464	0.000106255
513	0.000209	513	-0.000414369	463	-6.725e-05
512	0.000227	512	-0.000244557	462	0.00044385
511	0.00038	511	-0.000108128	461	0.000213855
510	0.000123	510	-0.000340348	460	0.00029859
509	0.000168	509	-0.000484035	459	0.000380635
508	0.000286	508	-0.000428882	458	0.000302625
507	2e-05	507	-0.000318578	457	-3.3625e-05
506	0.000516	506	-0.000349782	456	0.000321455
505	0.000823	505	-8.92598e-05	455	0.00046268
504	0.000715	504	-0.000347605	454	-0.00015871
503	0.000906	503	-0.00038389	453	-9.5495e-05
502	0.00105	502	-0.000402758	452	0.000251515
501	0.00109	501	-0.00050508	451	-0.000269
500	0.00123	500	-0.000243832	450	9.146e-05
499	0.00125	499	-0.000450653	449	-0.000146605
498	0.00151	498	-0.000269956	448	-1.076e-05
497	0.00171	497	-0.000190131	447	-5.649e-05
496	0.00196	496	-0.00015312	446	0.00027976
495	0.00252	495	-0.000145864	445	0.00015333
494	0.00268	494	-0.000461538	444	0.000248825
493	0.00303	493	-0.000449927	443	0.0006187
492	0.00415	492	-0.000151669	442	0.000332215
491	0.00438	491	-0.000282293	441	0.00046537
490	0.00544	490	3.62845e-05	440	0.000256895
489	0.0058	489	-4.35414e-06	439	0.00012912
488	0.0066	488	-9.65167e-05	438	-0.000141225
487	0.00744	487	-0.000410015	437	-0.00026631
486	0.00816	486	-0.000425254	436	0.000590455
485	0.00962	485	-0.000118287	435	0.000138535
484	0.01094	484	-0.000245283	434	0.00013719
483	0.0125	483	-3.55588e-05	433	0.00027976
482	0.01419	482	3.91872e-05	432	-0.00010222
481	0.01569	481	-0.000218433	431	0.00039005
480	0.01768	480	-0.000186502	430	0.00030397
479	0.0202	479	0.000417997	429	8.4735e-05
478	0.02246	478	0.000233672	428	8.07e-05
477	0.02506	477	0.000226415	427	0.000157365
476	0.02825	476	0.000540639	426	-0.000103565
475	0.03101	475	0.000412192	425	-0.000318765
474	0.03415	474	0.000358491	424	-8.07e-05
473	0.03832	473	0.000554427	423	-0.00014257
472	0.04192	472	0.00017852	422	0.000807
471	0.04637	471	0.00044775	421	0.00103
470	0.05015	470	0.00046299	420	0.000743785
469	0.0551	469	0.000207547	419	3.766e-05
468	0.06102	468	0.000835269	418	9.2805e-05
467	0.06614	467	0.000709724	417	0.00018292
466	0.07215	466	0.000811321	416	0.00104
465	0.07834	465	0.000776488	415	-6.725e-06
464	0.08446	464	0.000837446	414	-6.187e-05
463	0.09131	463	0.000907112	413	0.00020175
462	0.09859	462	0.000719158	412	0.000741095
461	0.10616	461	0.00105	411	-2.421e-05
460	0.11409	460	0.000529028	410	0.000305315
459	0.1226	459	0.000930334	409	0.0012
458	0.13098	458	0.000727141	408	0.000248825
457	0.13998	457	0.00111	407	0.00122
456	0.1491	456	0.00146	406	0.00119
455	0.15804	455	0.0017	405	-0.000340285
454	0.16818	454	0.00119	404	0.00082583
453	0.17785	453	0.00184	403	0.00056759
452	0.18774	452	0.00191	402	0.00107
451	0.198	451	0.00178	401	0.00158
450	0.20834	450	0.00194	400	0.00106
449	0.21897	449	0.00206	399	0.00189
448	0.23038	448	0.00273	398	0.00271
447	0.24126	447	0.00296	397	0.00221
446	0.2519	446	0.00285	396	0.0035
445	0.26302	445	0.00289	395	0.00397
444	0.27477	444	0.00366	394	0.00333
443	0.28566	443	0.00446	393	0.00392
442	0.29696	442	0.00479	392	0.0047
441	0.30769	441	0.00469	391	0.00564
440	0.31797	440	0.00523	390	0.00605
439	0.32944	439	0.00614	389	0.00752
438	0.33994	438	0.00692	388	0.00834
437	0.35122	437	0.00775	387	0.01053
436	0.36213	436	0.00895	386	0.01115
435	0.37166	435	0.00968	385	0.01485
434	0.3819	434	0.01123	384	0.01544
433	0.39208	433	0.01278	383	0.01708
432	0.40097	432	0.01437	382	0.02149
431	0.41066	431	0.01624	381	0.02341
430	0.42053	430	0.01841	380	0.02701
429	0.42922	429	0.02131	379	0.03186
428	0.43816	428	0.02431	378	0.03603
427	0.44609	427	0.02743	377	0.04282
426	0.45328	426	0.03152	376	0.04607
425	0.46067	425	0.03541	375	0.05458
424	0.46907	424	0.04075	374	0.06028
423	0.47508	423	0.04535	373	0.06876
422	0.48274	422	0.05155	372	0.07539
421	0.48873	421	0.05841	371	0.08631
420	0.49427	420	0.06535	370	0.09704
419	0.50052	419	0.0732	369	0.10583
418	0.50516	418	0.08177	368	0.11268
417	0.50936	417	0.08979	367	0.12651
416	0.51362	416	0.09874	366	0.13473
415	0.5176	415	0.10835	365	0.14742
414	0.52116	414	0.11872	364	0.15914
413	0.52401	413	0.1291	363	0.16954
412	0.52673	412	0.13991	362	0.18415
411	0.52847	411	0.1515	361	0.19602
410	0.53102	410	0.16272	360	0.20818
409	0.53217	409	0.17419	359	0.22343
408	0.53298	408	0.18602	358	0.23394
407	0.53381	407	0.19784	357	0.24361
406	0.53398	406	0.20941	356	0.25796
405	0.53398	405	0.22137	355	0.2659
404	0.53369	404	0.23307	354	0.27758
403	0.5327	403	0.24493	353	0.29048
402	0.53106	402	0.25657	352	0.29748
401	0.5295	401	0.26837	351	0.31129
400	0.52801	400	0.28039	350	0.31862
399	0.52648	399	0.29201	349	0.32973
398	0.52415	398	0.30393	348	0.33914
397	0.52075	397	0.31528	347	0.34944
396	0.51819	396	0.32661	346	0.36205
395	0.51462	395	0.33793	345	0.37125
394	0.51093	394	0.34921	344	0.37807
393	0.50733	393	0.36078	343	0.3909
392	0.50229	392	0.37176	342	0.40196
391	0.49824	391	0.38287	341	0.41598
390	0.49386	390	0.39383	340	0.43037
389	0.48903	389	0.40437	339	0.44142
388	0.48497	388	0.4153	338	0.45059
387	0.48057	387	0.42502	337	0.45956
386	0.47487	386	0.43453	336	0.47069
385	0.46888	385	0.44362	335	0.4829
384	0.46358	384	0.45206	334	0.49623
383	0.45819	383	0.46066	333	0.50389
382	0.45207	382	0.46912	332	0.50495
381	0.44708	381	0.47613	331	0.5077
380	0.44115	380	0.4831	330	0.51618
379	0.43534	379	0.48959	329	0.52226
378	0.4289	378	0.4957	328	0.52663
377	0.42234	377	0.50021	327	0.52855
376	0.41598	376	0.5049	326	0.53331
375	0.40974	375	0.51153	325	0.53083
374	0.40486	374	0.51751	324	0.52865
373	0.39968	373	0.52001	323	0.53546
372	0.39381	372	0.52264	322	0.53596
371	0.38737	371	0.52626	321	0.53496
370	0.38042	370	0.52669	320	0.52909
369	0.37496	369	0.52892	319	0.53088
368	0.36786	368	0.53057	318	0.5248
367	0.36123	367	0.53214	317	0.52536
366	0.35567	366	0.53397	316	0.5195
365	0.35004	365	0.53433	315	0.50995
364	0.34388	364	0.53406	314	0.5113
363	0.33808	363	0.53315	313	0.50296
362	0.33352	362	0.5325	312	0.49174
361	0.32726	361	0.53016	311	0.48674
360	0.32054	360	0.52913	310	0.46881
359	0.31454	359	0.52732	309	0.4607
358	0.30945	358	0.52338	308	0.45362
357	0.3046	357	0.52072	307	0.45258
356	0.29923	356	0.51778	306	0.43327
355	0.29425	355	0.51454	305	0.42635
354	0.28896	354	0.51129	304	0.41728
353	0.28249	353	0.50596	303	0.40867
352	0.27661	352	0.50078	302	0.40158
351	0.2726	351	0.49557	301	0.38704
350	0.26757	350	0.49138	300	0.37756
349	0.26281	349	0.48711	299	0.36956
348	0.25828	348	0.48101	298	0.35871
347	0.25357	347	0.4752	297	0.34884
346	0.24895	346	0.46829	296	0.33741
345	0.24502	345	0.46243	295	0.32418
344	0.24034	344	0.45668	294	0.31526
343	0.2338	343	0.44945	293	0.30817
342	0.23019	342	0.44324	292	0.29822
341	0.22733	341	0.4371	291	0.29339
340	0.2229	340	0.43023	290	0.28456
339	0.2184	339	0.4233	289	0.27799
338	0.21562	338	0.41856	288	0.2662
337	0.21003	337	0.40997	287	0.26369
336	0.20488	336	0.40178	286	0.25275
335	0.20184	335	0.39619	285	0.24461
334	0.20154	334	0.39112	284	0.24041
333	0.19961	333	0.38782	283	0.23521
332	0.1961	332	0.37978	282	0.22996
331	0.19308	331	0.37214	281	0.2241
330	0.18894	330	0.36639	280	0.22295
329	0.18407	329	0.36052	279	0.21845
328	0.18383	328	0.35439	278	0.2142
327	0.18146	327	0.34705	277	0.21303
326	0.1766	326	0.3411	276	0.21245
325	0.17482	325	0.33695	275	0.20933
324	0.17099	324	0.33191	274	0.20646
323	0.16606	323	0.32452	273	0.21236
322	0.17048	322	0.32162	272	0.21369
321	0.16628	321	0.31472	271	0.21601
320	0.16347	320	0.3098	270	0.21567
319	0.16084	319	0.30455	269	0.21195
318	0.1567	318	0.29917	268	0.21475
317	0.15575	317	0.29623	267	0.21534
316	0.15462	316	0.29113	266	0.21775
315	0.15235	315	0.28665	265	0.21582
314	0.14979	314	0.28176	264	0.21709
313	0.14609	313	0.27565	263	0.21547
312	0.14589	312	0.27201	262	0.21725
311	0.14252	311	0.26722	261	0.21555
310	0.13957	310	0.26275	260	0.21283
309	0.13854	309	0.25859	259	0.2139
308	0.13725	308	0.25687	258	0.21502
307	0.136	307	0.25275	257	0.21063
306	0.13523	306	0.24741	256	0.20722
305	0.13518	305	0.24525	255	0.20427
304	0.13378	304	0.2399	254	0.20221
303	0.13123	303	0.23584	253	0.19683
302	0.13089	302	0.23268	252	0.19687
301	0.13028	301	0.23038	251	0.19644
300	0.13074	300	0.22816	250	0.19188
299	0.13141	299	0.22544	249	0.18704
298	0.12786	298	0.22107	248	0.18464
297	0.12893	297	0.21812	247	0.17977
296	0.12836	296	0.21534	246	0.17244
295	0.12996	295	0.21205	245	0.17378
294	0.12995	294	0.21129	244	0.16886
293	0.1293	293	0.20955	243	0.16465
292	0.13266	292	0.20684	242	0.16801
291	0.13318	291	0.20389	241	0.16677
290	0.13477	290	0.20457	240	0.16599
289	0.13689	289	0.2001	239	0.1614
288	0.14265	288	0.2037	238	0.16038
287	0.14547	287	0.20491	237	0.16695
286	0.14132	286	0.19936	236	0.16357
285	0.14767	285	0.20041	235	0.16029
284	0.14955	284	0.20152	234	0.16803
283	0.15854	283	0.20301	233	0.16991
282	0.16011	282	0.20318	232	0.16712
281	0.16531	281	0.2059	231	0.15429
280	0.16723	280	0.20627	230	0.16053
279	0.16589	279	0.20801	229	0.15775
278	0.17054	278	0.21075	228	0.12946
277	0.17421	277	0.21105	227	0.12833
276	0.17953	276	0.21609	226	0.08028
275	0.18342	275	0.22531	225	0.0654
274	0.19	274	0.22574	224	0.05381
273	0.18867	273	0.22929	223	-0.02286
272	0.19949	272	0.23721	222	-0.04749
271	0.19632	271	0.23898	221	1.076e-05
270	0.19673	270	0.24078	220	0.02768
269	0.19969	269	0.24415	219	-0.01901
268	0.19921	268	0.2481	218	-0.04383
267	0.19621	267	0.25168	217	-0.01757
266	0.2026	266	0.25435	216	-0.01753
265	0.20537	265	0.25759	215	-0.014
264	0.20449	264	0.25837	214	0.02525
263	0.20534	263	0.26376	213	0.00503
262	0.21022	262	0.27126	212	0.02086
261	0.20663	261	0.26974	211	0.01899
260	0.20112	260	0.27071	210	-0.01467
259	0.20319	259	0.27045	209	-0.00489
258	0.2049	258	0.27252	208	-0.01061
257	0.20732	257	0.27674	207	-0.06893
256	0.20869	256	0.27679	206	-0.0356
255	0.20581	255	0.27548	205	-0.00244
254	0.20501	254	0.27808	204	-0.00115
253	0.20704	253	0.28096	203	0.00322
252	0.20546	252	0.28466	202	-0.00477
251	0.20772	251	0.28456	201	-0.00659
250	0.21158	250	0.28781	200	0.00762
