# Supplementary material for: Regio- and sequence-controlled conjugated topological oligomers and polymers via boronate-tag assisted solution-phase strategy
Source: Nat Commun. 2021 Oct 6;12:5853. doi: 10.1038/s41467-021-26186-y (PMC8494804; doi:10.1038/s41467-021-26186-y)
Supplement: Supplementary file 2 — Source Data [file 41467_2021_26186_MOESM2_ESM.zip › Figure 5c.xlsx]

## Sheet: Sheet1
410	11.5986	370	2.65011	380	11333.2
411	17.2885	371	13.13	381	14633
412	18.2862	372	5.18901	382	18246.7
413	12.4628	373	15.297	383	22871.7
414	10.1377	374	30.0668	384	27696.7
415	6.72862	375	44.601	385	34746.8
416	10.0433	376	26.9224	386	40418.4
417	15.5452	377	24.1501	387	45521.9
418	16.574	378	33.4115	388	52050.2
419	11.0062	379	21.1889	389	57533.4
420	14.2726	380	41.849	390	64131
421	15.3386	381	59.6866	391	70005.4
422	18.586	382	49.738	392	73723.2
423	17.4468	383	80.2322	393	76354.4
424	23.9208	384	92.4764	394	80071.9
425	33.6321	385	80.537	395	79859.1
426	33.6054	386	129.02	396	82055.6
427	36.8565	387	118.753	397	83778.6
428	50.8922	388	121.26	398	83001.5
429	30.253	389	111.421	399	83493.8
430	56.0713	390	126.231	400	83693.2
431	54.9451	391	126.662	401	82815
432	44.134	392	113.449	402	82550.4
433	69.6647	393	161.543	403	83671.5
434	61.9447	394	245.063	404	82603.5
435	94.3731	395	188.311	405	83759.9
436	117.725	396	243.156	406	84703.7
437	139.936	397	348.779	407	85252.4
438	159.198	398	359.445	408	85832.9
439	164.389	399	431.326	409	87873.5
440	224.214	400	560.205	410	86804.7
441	231.058	401	723.143	411	90297.7
442	273.608	402	882.209	412	88998.6
443	339.615	403	1029.14	413	89976
444	362.588	404	1285.72	414	89279.4
445	423.063	405	1716.08	415	89593
446	552.215	406	2009.26	416	87932.6
447	648.095	407	2367.38	417	87652.6
448	782.926	408	2725.09	418	85116.4
449	918.208	409	3266.16	419	85297.3
450	951.326	410	3900.26	420	84248.6
451	1158.88	411	4473.6	421	81660.5
452	1451.42	412	5558.87	422	79045.4
453	1639.49	413	6663.47	423	77339.7
454	1961.74	414	7926.85	424	76740.8
455	2227.24	415	9315.38	425	74015.4
456	2616.39	416	10903.9	426	73055.2
457	3060.17	417	12749.9	427	70710.2
458	3513.29	418	14779.3	428	67266
459	4001.19	419	17170.6	429	66610.8
460	4677.66	420	19907.8	430	64296.8
461	5265.1	421	22500	431	63013.2
462	6129.63	422	25339.1	432	62356.1
463	6970.9	423	28348.2	433	61474
464	7842.04	424	32086.8	434	60272.2
465	9078.3	425	34992.7	435	58513.9
466	10064.6	426	38682.6	436	58949.1
467	11666	427	42326.7	437	55858
468	13015	428	45433.2	438	56074.1
469	14684	429	49505	439	54622.7
470	16538.7	430	52999.2	440	52227
471	18652.7	431	56185.9	441	51599.6
472	20536.6	432	60282.1	442	50954.2
473	22471	433	63390.2	443	49055.9
474	24872.7	434	66171.7	444	48549
475	27193.1	435	69625.4	445	45066.5
476	30187.1	436	71343.5	446	46110
477	32883.8	437	73435	447	44330.5
478	35464.9	438	75042.8	448	42212
479	38632.3	439	76581.2	449	41347.6
480	41668	440	77843.9	450	39393.5
481	45091.1	441	77536.8	451	38178.1
482	48244.2	442	77576.6	452	37159.8
483	51230.1	443	78195.4	453	35460.8
484	54651.5	444	78367.8	454	33382.1
485	58757.9	445	78719.3	455	32961.2
486	61563.9	446	77969.8	456	31347.8
487	64422.3	447	77848	457	30708.4
488	67880.6	448	76619.6	458	29724.8
489	71402.6	449	77607.3	459	28547.6
490	74096.5	450	77667.1	460	28105.8
491	76312.6	451	77943.6	461	26585.1
492	78695.1	452	76963.1	462	25388.4
493	80881	453	78012	463	24731.1
494	82778.5	454	78182.7	464	24143
495	85596.9	455	79829.3	465	24296.3
496	86637.6	456	80452.7	466	22900.2
497	88099.4	457	81106.1	467	21848.8
498	88760.7	458	81916.8	468	21011.6
499	89043.6	459	82394.5	469	19885.2
500	90192.7	460	84630.9	470	20049.8
501	90061.6	461	85583.2	471	19087.9
502	90248.9	462	86696	472	18371.4
503	89761.7	463	86579.4	473	18478.4
504	89024.2	464	88531.4	474	17693
505	88415.8	465	89534.5	475	17454.9
506	87472.1	466	89468.7	476	15974.3
507	86596.1	467	88846.8	477	16303.1
508	85424.2	468	89475.7	478	14830.9
509	83813.6	469	89991.6	479	14349.5
510	83493.1	470	89867.1	480	13740
511	81671.7	471	90352.6	481	14219.6
512	80610.9	472	89907.2	482	13070.7
513	79400.7	473	89428.7	483	12507.6
514	78214.1	474	88778.8	484	12007.5
515	77497.4	475	87007.9	485	12269.9
516	76293.8	476	85997.1	486	11259.9
517	75356.4	477	84883.1	487	11704.6
518	75622.4	478	83383.5	488	10416.5
519	74017.7	479	82016.2	489	9494.62
520	73959.8	480	81056.4	490	9692.39
521	73306.9	481	79612.1	491	8916.1
522	73556.5	482	78667.5	492	9086.14
523	72623.5	483	76896	493	8402.68
524	73377.4	484	76357.6	494	8304.88
525	73096.6	485	74369.9	495	8267.42
526	72467.7	486	73667.1	496	7790
527	72711.8	487	72234.8	497	7495.59
528	72228.8	488	70857.8	498	7023.76
529	72816.3	489	69992.7	499	7419.43
530	72896.3	490	68794.3	500	6710.14
531	72605.7	491	67849.4	501	6565.96
532	71618.6	492	66596.2	502	6323.51
533	71463.6	493	65998	503	6099.26
534	72214.7	494	65264.5	504	6114.87
535	70764.5	495	63386.3	505	5521.24
536	70750.3	496	62757.6	506	5460.4
537	68925.5	497	62838.3	507	5561.23
538	69596.4	498	61767.7	508	5533.62
539	67978.3	499	60377	509	5236.99
540	67133.8	500	60217.6	510	4938.01
541	66065.6	501	59294.3	511	4683.04
542	65233.4	502	58172.9	512	4784.29
543	64516.7	503	57423.3	513	4557.44
544	63508	504	57423.5	514	3983.72
545	62314.2	505	56021.7	515	3916.23
546	60138.4	506	54193.7	516	3605.98
547	60168	507	54047.6	517	3565.65
548	57786.1	508	53589.8	518	3432.36
549	56517.8	509	52363.3	519	3423.44
550	55219.7	510	51792.7	520	3262.5
551	53705.3	511	50193.3	521	3132.37
552	52292.2	512	49820.7	522	3177.72
553	51162.4	513	48763.3	523	2743.28
554	49496.3	514	47810.4	524	3193.76
555	48804.6	515	46198.9	525	2583.91
556	47075.2	516	45321	526	2713.44
557	45468	517	44349.5	527	2694.59
558	44924.7	518	43343.8	528	2482.94
559	44400.2	519	42935.8	529	2094.47
560	42922.3	520	41087.5	530	2327.19
561	41336.3	521	39317.2	531	2407.02
562	40408.4	522	39647.3	532	2366.37
563	40066.1	523	38389.7	533	2366.54
564	38986	524	37014.3	534	2051.87
565	37701.5	525	35907.4	535	2096.9
566	36911.3	526	35278.2	536	1914.31
567	36723.9	527	34452.7	537	1715.41
568	35275.3	528	33454.6	538	1992.4
569	35348.2	529	32411.6	539	1834.92
570	34429.6	530	31981.5	540	1527.61
571	34076.7	531	31585.1	541	1758.9
572	33477.7	532	29925.5	542	1843.09
573	32279.5	533	29840.1	543	1540.17
574	32180.5	534	28532.4	544	1463.43
575	31845.3	535	27840.4	545	1384.29
576	31651	536	27787.5	546	1407.26
577	30364.2	537	26143.5	547	1355.38
578	30238.9	538	26151.2	548	1192.68
579	29539	539	25726	549	1300.78
580	29745.9	540	24495.5	550	1351.24
581	28494.2	541	23680	551	1235.06
582	28703.8	542	24143.2	552	1158.3
583	27694.9	543	22966.5	553	1251.72
584	27066.9	544	22161.8	554	1145.16
585	26523.2	545	22419.5	555	1089.42
586	26061.6	546	21576.2	556	900.405
587	25476.7	547	20930.2	557	974.994
588	25398.8	548	20230.4	558	923.163
589	24265.4	549	19915.2	559	856.383
590	24063.9	550	19625.3	560	719.595
591	23474.4	551	18814	561	857.984
592	23093.5	552	18389.5	562	764.412
593	22575.2	553	17946.8	563	705.182
594	21392.9	554	17652.8	564	837.778
595	21070	555	17666.2	565	710.763
596	20677.3	556	17222.8	566	608.119
597	20420.6	557	16532.7	567	770.164
598	19390.9	558	15761.3	568	736.33
599	18589.1	559	15708.4	569	467.604
600	18175.1	560	15192.9	570	607.778
601	17615.3	561	14545.8	571	629.476
602	17246.6	562	14389	572	503.031
603	16885.9	563	14226.4	573	598.964
604	16678.8	564	13968.3	574	697.597
605	15336	565	13543	575	549.309
606	14969.4	566	13341.3	576	464.324
607	14991.4	567	12708.3	577	516.26
608	14811.5	568	12335.3	578	572.635
609	13863.6	569	11913.1	579	397.863
610	13660.2	570	11189.9	580	336.47
611	13617.5	571	11016.9	581	454.269
612	13462.6	572	10748.8	582	376.397
613	12786.6	573	10430.7	583	640.246
614	12608.1	574	10567.9	584	384.847
615	12365.8	575	9877.94	585	265.993
616	12191.1	576	9915.06	586	431.795
617	11409	577	9131.99	587	400.527
618	11211.6	578	8846.17	588	368.446
619	10505.2	579	8417.3	589	410.934
620	10426.8	580	8810.64	590	339.678
621	10327.6	581	8535.47	591	344.134
622	10383.1	582	7802.34	592	231.99
623	10411.8	583	7880.47	593	353.196
624	9470.34	584	7918.99	594	238.716
625	9467.73	585	7570.41	595	382.671
626	9152.38	586	7088.97	596	184.142
627	9040.62	587	7204.31	597	290.315
628	8857.37	588	7168.69	598	273.362
629	8317.95	589	6623.89	599	320.152
630	8690.46	590	6313.68	600	303.583
631	8779.67	591	6377.04
632	8184.17	592	6071.86
633	7915.76	593	6100.65
634	7925.04	594	5797.78
635	7796.13	595	5847.99
636	7770.14	596	5473.74
637	6897.3	597	5381.56
638	6807.55	598	5365.5
639	7695.72	599	5293.17
640	6798.32	600	4958.1
641	7104.89	601	4783.01
642	6754.85	602	4576.14
643	6203.98	603	4602.78
644	5816.93	604	4337.75
645	5861.34	605	4263.4
646	6379.35	606	4509.72
647	5513.29	607	3847.6
648	5619.23	608	4318.72
649	5345.22	609	3757.84
650	5879.67	610	3941.96
--	--	611	3439.58
--	--	612	3817.79
--	--	613	3290.06
--	--	614	3268.05
--	--	615	3185.6
--	--	616	3058.38
--	--	617	3029.11
--	--	618	3085.79
--	--	619	2977.6
--	--	620	2534.4
--	--	621	2826
--	--	622	2946.51
--	--	623	2536.09
--	--	624	2829.23
--	--	625	2358.83
--	--	626	2253.38
--	--	627	2064.3
--	--	628	2178.23
--	--	629	2228.47
--	--	630	2352.42
--	--	631	2283.7
--	--	632	2382.47
--	--	633	1781.15
--	--	634	2068.75
--	--	635	1652.24
--	--	636	1839.41
--	--	637	1738.65
--	--	638	1658.03
--	--	639	1650.95
--	--	640	2111.51
--	--	641	1643.76
--	--	642	1376.34
--	--	643	1403.62
--	--	644	1191.8
--	--	645	1241.71
--	--	646	1148.39
--	--	647	1466.06
--	--	648	1162.18
--	--	649	1077.91
--	--	650	1131.61
